# Supplementary material for: Neurohormonal signaling via a sulfotransferase antagonizes insulin-like signaling to regulate a Caenorhabditis elegans stress response
Source: Nat Commun. 2018 Dec 4;9:5152. doi: 10.1038/s41467-018-07640-w (PMC6279808; doi:10.1038/s41467-018-07640-w)
Supplement: Supplementary file 2 — Supplementary Dataset 1 [file 41467_2018_7640_MOESM2_ESM.xlsx]

## Sheet: SSU-1 FPKM osmotic stress
gene_id	FPKM N2 50 mM NaCl replicate 1	FPKM N2 50 mM NaCl replicate 2	FPKM N2 500 mM NaCl replicate 1	FPKM N2 500 mM NaCl replicate 2	FPKM N2 500 mM NaCl replicate 3	Change in average N2 FPKM 500 mM NaCl/(50 mM NaCl +1)	FPKM ssu-1 50 mM NaCl replicate 1	FPKM ssu-1 50 mM NaCl replicate 2	FPKM ssu-1 500 mM NaCl replicate 1	FPKM ssu-1 500 mM NaCl replicate 2	FPKM ssu-1 500 mM NaCl replicate 3	Change in average ssu-1 FPKM 500 mM NaCl/(50 mM NaCl +1)
F08H9.4	0.24	0.35	70.17	63.9	63.47	50.8468	0.41	0.39	1.57	1.39	0.38	0.795238
F47G4.3	4.42	4.7	195.78	227.94	221.57	38.6865	2.81	2.21	208.11	222.73	234.37	63.1728
C37A5.2	5.7	3.6	212.22	193.76	227.76	37.3888	1.85	2.03	37.86	26.11	32.56	10.9444
ZK430.3	0.93	1.1	78.4	69.39	75.79	36.9859	0.26	0.74	1.35	0.95	1.13	0.762222
F15E6.4	0	0	32.11	36.04	38.45	35.5333	0	0.41	0.87	0	0	0.240664
C50F7.2	0.03	0.03	37.82	28.73	33.01	32.2201	0	0.03	0.57	0.54	1.08	0.719212
D1086.9	0.11	0.14	37.41	32.22	34.16	30.7526	0.05	0.02	0.06	0.13	0.15	0.109501
C37A5.4	2.85	1.91	101.81	88.61	112.61	29.8846	0.92	2.15	7.53	10.08	9.05	3.50559
R09B5.13	1.08	0.76	51.68	41.59	50.23	24.9132	0	0.59	2.99	2.58	2.54	2.08752
K08H10.1	16.68	18.18	462.59	431.13	458.35	24.4542	15.17	17.06	21.73	20.65	23.25	1.27822
F53B6.8	3.37	2.12	78.78	64.14	87.53	20.5118	0.75	1.47	11.2	5.7	11.53	4.49131
T23F2.4	13.7	10.24	278.75	242.66	246.58	19.7376	2.84	1.57	1.32	3.98	3.6	0.925637
C37A5.5	0	0	24.27	16.09	15.15	18.5033	0	0	1.34	1.67	1.19	1.4
R09E10.13	0	0.14	24.88	14.37	20.13	18.4984	0	0.32	10.95	7.98	8.57	7.9023
C37A5.8	0.27	0.24	21.5	19.95	19.95	16.3081	0.24	0	1.18	0.56	0.92	0.791667
C54F6.5	2.52	0.4	52.79	41.35	28.64	16.6369	1.72	0	0	0.37	0.89	0.225806
K11G9.6	5.69	6.08	123.95	94.68	120.84	16.4352	3.77	7.57	33.51	25.38	24.43	4.16392
C49G7.11	0.18	0.26	20.86	16.77	16.21	14.7104	0.08	0	0.25	0.08	0	0.105769
F44E7.2	14.87	11.88	224.15	244.62	191	15.299	11.03	7.57	245.71	277.33	297.78	26.5638
W02D3.6	0.14	0	15.04	15.22	14.1	13.8193	0	0	0.25	0.27	0.04	0.186667
F38E11.2	0.63	0.3	19.96	14.74	16.08	11.554	0.66	1.02	2.33	1.66	1.81	1.05072
C17C3.12	0.54	0.37	26.31	7.89	16.13	11.5304	0.34	0.48	17.49	22.89	27.19	15.974
Y6E2A.4	0.12	0.28	13.54	11.63	12.75	10.5333	0.32	0.18	0.48	0.41	0.3	0.317333
F08H9.3	0.58	1	17.49	16.53	19.78	10.0186	0.89	1.44	1.66	2.27	2.59	1.00385
C55B7.4	0.83	3.13	31.65	30.2	27.21	9.96197	0.26	4.19	25.12	29.82	35.79	9.37778
C54F6.14	6.15	3.09	58	51.01	52.77	9.59549	2.17	2.23	14.72	12.19	18.1	4.68854
C53A3.2	32.01	25.59	236.77	341.87	276.07	9.56051	21.73	17.41	292.76	291.33	331.87	14.843
F13E9.14	1.53	1.66	24.32	19.41	25.96	8.95183	0.13	0	0.07	0.27	0	0.106416
C06B3.6	3.31	4.83	49.04	40.58	48.98	9.11243	4.33	3.73	33.15	27.39	33.24	6.21471
W02D7.11	0	0	8.26	7.1	9.33	8.23	0	0	0.46	1.09	0.78	0.776667
C54F6.15	0.42	0	11.35	10.8	8.3	8.38843	0	0	0	0	0	0
C37A5.6	0	0.88	15.58	9.31	10.93	8.29167	0.39	0	2.01	1.9	1.22	1.43096
C08A9.1	3.06	2.1	30.23	26.93	34.68	8.55121	0.36	0.32	0.33	0.73	0.43	0.370647
R05D7.2	0.67	0.46	12.04	12.39	13.73	8.1278	0.23	0.28	0.65	0.51	0.92	0.552457
F15B9.1	32.65	34.19	332.84	264.91	270.78	8.4111	30.91	34.96	126.99	118.74	156.19	3.94794
F41C3.7	0.96	0.38	12.97	11.38	14.03	7.66068	0.68	0.42	0.67	0.49	0.91	0.445161
F55B12.10	0.75	0.71	14.81	15.51	7.93	7.36994	0	0.27	0.23	0	0.78	0.296623
Y38E10A.11	5.86	3.66	41.89	38.24	48.79	7.46065	5.62	6.27	25.85	18.13	24.41	3.28246
Y41D4A.2	0.49	0.36	12.11	8.56	8.88	6.91228	0.09	0.06	1.48	1.09	1	1.10698
F14F9.2	0.53	0.34	10.8	10.06	8.83	6.89663	0.6	0.69	0.92	0.93	0.85	0.547112
F40G12.5	0.83	0.47	12.52	9.4	11.4	6.73131	0.8	0.88	0.91	1.11	0.51	0.458333
T07G12.5	0.4	0.18	9.16	8.23	7.98	6.55556	0.81	0.23	7.32	7.19	7.93	4.92105
F56D6.9	0.66	0.83	11.64	9.77	13.62	6.6915	0.18	0	0.41	0.19	0.23	0.253823
T12D8.5	6.58	5	52.18	44.73	47.08	7.06873	4.88	6.5	20.69	18.27	24.77	3.17539
C37A5.3	2.47	1.08	19.99	15.59	18.75	6.52613	2.06	0.82	9.7	7.8	6.69	3.30464
C54F6.6	0.19	0.09	7.65	7.02	5.83	5.99415	0.32	0	0	0.17	0	0.0488506
T28F4.5	79.39	73.92	504.67	442.8	571.14	6.51862	62.53	86.11	351.7	310.33	313.13	4.31563
T04B2.6	1.12	0.72	11.74	11.01	11.74	5.98785	0.74	0.65	3.38	2.85	3.05	1.82498
Y110A2AL.2	0.23	0.25	6.72	5.23	6	4.82527	0.06	0.14	0.27	0.23	0.27	0.233333
C09B8.4	1.37	1.18	16.31	6.88	11.98	5.15311	1.11	2.71	13.81	17.14	17.45	5.5441
T05G5.12	4.75	3.04	24.38	24.71	28.5	5.28362	5.27	2.47	4.08	3.21	6.85	0.96783
F37B1.4	10.56	8.7	51.87	51.52	55.28	4.97554	1.51	1.51	3.91	4.05	3.68	1.54582
W03F9.4	21.37	22.08	122.03	97.89	114.05	4.89872	23.11	20.89	107.4	115.91	132.17	5.15188
R11A5.3	3.39	7.36	45.92	17.52	23.91	4.56732	3.48	14.86	31.48	41.57	35.81	3.56801
Y51A2D.10	10.18	8.02	44.2	44.13	48.94	4.53036	4.85	5.62	8.44	5.27	7.12	1.11361
F55H12.4	43.92	30.65	191.29	159.53	175.41	4.58169	13.37	13.53	54.18	51.02	58.3	3.77163
F30H5.2	0.44	0.84	6.22	6.12	7.31	3.9939	1.24	0.48	0.82	0.39	0.46	0.299283
T21F4.1	17.42	13	72.97	72.03	74.49	4.51347	17.05	21.95	68.36	70.71	72.84	3.44569
K04F1.15	0	0.03	3.96	3.18	3.54	3.50739	0	0	0	0	0	0
C52D10.7	3.05	6.23	36.4	15.57	17.93	4.13121	7.69	15.72	19.98	22.55	16.99	1.56159
F58E1.3	0.94	2.8	15.49	7.21	11.01	3.91521	1.42	4.59	11.64	14.32	12.5	3.201
T21C9.8	3.66	2.56	18.73	14.97	14.99	3.94891	3.36	4.73	5.46	6.47	4.52	1.08688
K11H3.1	75.19	63.54	295.66	286.54	281.3	4.09058	66.4	65.15	318.6	335	364.26	5.08104
Y54G11A.13	9.7	5.81	37.78	30.45	35.96	3.96688	5.8	8.37	6.95	7.35	7.41	0.895073
C44F1.3	11.62	9.18	46.06	43.25	46.34	3.96637	6.13	7.58	13.33	12.3	14.64	1.70889
F12E12.1	0.72	1.84	14.42	4.54	5.51	3.57749	2.59	5.36	6.41	5.99	3.58	1.07069
W10C8.6	4.04	3.45	19.32	16.44	18.3	3.79768	0.8	3.33	3.71	2.52	3.41	1.0484
W03D2.7	0	0	3.37	3.46	2.02	2.95	0.11	0	0.23	0.45	0	0.21485
F56G4.2	3.43	8.55	46	14.65	18.99	3.79781	6.91	16.78	23.55	29.6	21.88	1.94706
F56G4.3	3.43	8.55	46	14.65	18.99	3.79781	6.91	16.78	23.55	29.6	21.88	1.94706
ZK637.11	0.41	1.42	11.04	4.8	3.78	3.41514	1.82	2.59	6.47	6.96	4.79	1.89496
Y51B9A.4	0.31	1.13	11.51	1.73	4.04	3.34884	0.34	5	4.11	7.51	3.92	1.41144
T17A3.7	0.91	1.85	11.86	4.67	8.42	3.4944	1	4.13	7.08	9.66	8.52	2.36185
F09E10.11	31.43	10.56	96.66	71.68	86.75	3.86588	11.16	19.12	40.35	30.95	37.98	2.25692
F19B10.9	0.51	2.08	12.6	5.11	6.1	3.45824	2.26	5	6.42	7.51	4.72	1.34269
C29F7.4	0.42	0.75	9.79	2.54	3.17	3.25973	1.24	3.89	3.24	4.06	2.34	0.901356
F55C12.6	0.05	0.04	3.41	2.9	2.87	2.92823	0.08	0	0.17	0.04	0.1	0.099359
F38E11.1	6.39	7.39	39.27	20.9	28.17	3.73215	4.46	8.47	5.84	6.93	3.65	0.733199
F14B6.3	2.26	4.04	21.46	9.61	13.46	3.57671	3.26	9.99	16.23	17.09	16.92	2.19628
M01D1.8	4.32	6.98	36.34	15.29	21.52	3.66667	3.93	11.08	19.78	26.36	21.02	2.63218
C04F6.3	142.13	144	604.16	491.69	533.6	3.77017	130.47	205.19	564.44	597.45	563.84	3.40723
Y49F6B.7	0.67	1.13	8.54	3.99	5.75	3.20702	0.57	1.98	4.63	8.23	6.72	2.86886
F55H12.2	4.96	2.49	16.81	14.57	18.39	3.51111	3.83	4.4	12.06	10.43	11.69	2.22744
C52D10.9	6.44	12.52	56.53	25.83	31.1	3.60878	10.61	21.79	34.94	41.72	40.39	2.26841
F14F8.8	2.79	1.32	9.99	9.09	11.33	3.31806	0	0.25	0	0	0	0
Y106G6D.2	0.83	1.2	11.73	3.03	3.98	3.10008	1.22	3.16	5.44	8.75	6.38	2.14943
ZK858.3	3.75	9.21	36.48	27.27	12.34	3.39082	12.2	13.19	14.17	16.19	12.79	1.05026
F48D6.4	216.5	191.09	765.98	636.06	754.48	3.51005	199.59	186.3	768.56	632.11	765.52	3.72303
F47H4.1	1.33	2.51	16.34	5.84	5.34	3.14155	3.3	7.47	6.32	6.4	5.92	0.973114
T05D4.2	4.17	6.86	28.92	16.23	19.55	3.31031	3.96	9.85	20.57	25.05	22.67	2.87961
Y15E3A.5	29.2	35.17	132.47	89.97	118.22	3.42183	29.64	53.19	152.55	155.13	162.82	3.69759
C28D4.3	3.65	7.45	30.64	18.13	15.98	3.29517	8.53	12.49	16.88	21.44	17.13	1.60585
F14H3.6	3.02	7.82	32.88	20.55	9.54	3.26947	8.1	9.33	10.54	15.04	8.91	1.18339
Y25C1A.6	0.71	2.83	14.73	5.09	5.62	3.06137	4.07	4.96	7.3	7.98	4.82	1.21487
F54D10.1	2.11	3.68	20.83	6.57	9.44	3.15276	5.07	12.41	9.55	12.05	9.21	1.05441
F45E1.4	9.97	8.44	33.16	34.26	33.8	3.30622	4.97	5.49	28.79	27.89	31.78	4.73301
M01E5.6	1.59	2.96	18.28	4.7	7.46	3.09822	2.52	7.24	8.86	11.27	8.19	1.60544
R06B9.5	14.43	11.36	48.19	49.94	39.03	3.29039	11.48	9.99	31.64	42.95	39.03	3.22738
C25A1.8	19.44	41.28	154.6	106.07	52.51	3.32887	51.9	56.63	54.27	66.2	51.56	1.03761
F58E1.8	1.55	1.47	9.76	5.09	7.44	2.96016	1.54	3.95	8.03	9.95	7.92	2.3053
F01D4.8	0.9	0.6	4.64	5.02	4.92	2.77714	0.54	0.55	6.23	5.33	5.74	3.73247
W02D9.10	18.72	16.15	63.15	57.43	61.12	3.28542	13.47	15.02	31.26	25.8	30.57	1.91604
Y46E12A.4	0.46	0.53	5.75	1.38	4.81	2.66221	0.52	2.16	4.15	5.73	4.01	1.97863
C05E4.9	193.5	184.7	683.59	559.25	650.56	3.32001	186.39	196.66	627.75	658.31	688.63	3.41893
B0213.6	51.7	49.59	184.86	157.62	167.56	3.29196	45.13	47.91	138.99	148.67	132.32	2.94599
F52E1.1	10.46	23.67	82.72	65.88	27.76	3.25417	27.3	31.79	30.45	39.61	28.92	1.08015
K03A11.1	0.4	0.93	8.33	2.03	3.14	2.7027	0.53	2.08	4.05	4.56	5.59	2.05351
W09G12.1	1.77	5.24	23.98	7.34	10.12	3.06622	3.77	11.14	10.91	12.77	9.93	1.32505
EEED8.12	1.46	2.03	15.07	5.45	3.45	2.91075	1.26	4.16	5.62	5.65	4.36	1.40431
F44F1.7	0.89	2.61	14.13	4.21	5.41	2.87879	1.55	4.47	6.16	7.84	6.49	1.70324
F43D9.4	32.32	41.71	176.13	112.93	76.3	3.20365	48.08	60.69	73.54	101.14	70.28	1.47429
Y45G5AM.5	7.69	12.25	36.94	29.31	36.87	3.13339	8.17	19.57	39.59	46.5	40.67	2.84152
ZC308.4	2.32	3.03	15.21	11.72	5.54	2.94512	5.1	5.21	6.94	6.69	6.51	1.09071
Y105C5B.13	4.18	7.6	32.97	15.2	15.08	3.05999	6.6	11.89	17.78	19.51	18.57	1.81747
W02F12.3	3.23	4.95	22.54	15.87	7.51	3.0072	6.39	7.74	9.05	12.48	8.61	1.24571
R52.1	3.72	6.05	27.18	11.86	14.32	3.02237	4.32	11.95	19.05	22.43	19.45	2.22332
F47B8.2	22.17	16.07	65.83	60.87	62.39	3.1327	14.93	14.82	17.74	18.64	17.77	1.13701
T12G3.6	1.98	6.21	22.38	15.94	7.26	2.98201	7	10	9.1	11.65	7.2	0.980702
F42D1.2	30.53	30.88	99.65	95.55	102.83	3.13336	30.3	42.93	113	104.62	120.72	2.99827
ZC204.9	0.55	0.71	7.23	1.27	3.92	2.53988	0.59	2.27	3.78	3.76	3.35	1.49383
M60.4	272.01	196	756.82	698.94	764.34	3.14901	92.47	109.24	168.04	144.95	169.9	1.58032
F57A8.7	0.2	0.09	2.21	2.36	3.14	2.24454	0.28	0.17	3.34	2.58	3.07	2.44626
T24C4.2	18.67	24.25	79.63	59.74	65.94	3.04705	18.93	32.01	76.34	84.71	82.17	3.06284
Y71A12B.11	2.57	4.9	21.19	8.68	10.95	2.87364	2.65	8.88	12.1	15.22	11.61	1.91821
R07C3.2	13.75	13.86	52.2	39.3	41.73	2.99966	14.29	19.12	51.06	57.58	51.05	3.0065
C23H5.8	7.07	4.04	17.38	20.35	19.56	2.9133	5.34	5.62	15.81	12.75	21.18	2.55864
Y71A12B.2	0.37	0.66	6.99	0.97	2.95	2.40044	0.59	3.83	5.24	6.38	0.92	1.30218
Y51A2D.11	37.52	31.15	103.78	99.37	117.23	3.02231	24.71	26.38	51.8	45.03	51.32	1.86036
F38H4.2	0.96	1.27	8.23	3.19	4.9	2.5721	1.01	2.54	5.23	6.76	6.7	2.24505
C17C3.18	0	0.2	2.97	1.19	2.82	2.11515	0.19	0.14	2.03	3.34	4.06	2.69814
Y56A3A.14	1.43	2.08	9.82	4.36	7.8	2.65941	0.52	1.4	3.01	3.79	3.01	1.66837
C35E7.1	1.49	3.14	14.42	5.81	6.66	2.70387	3.22	5.03	7.76	7.73	6.62	1.43805
Y71F9AL.7	17.25	20.24	70.89	47.95	56.13	2.95383	19.57	30.39	56.53	68.97	54.72	2.31229
F02C12.5	14.4	12.27	46.29	32.85	46.94	2.93175	12.65	15.82	45.38	45.72	48.51	3.05459
T01B6.3	7.98	8.16	27.25	23.31	27.83	2.88093	5.85	7.39	13.1	13.63	14.92	1.82196
T03F6.6	0.08	0.13	2.34	1.85	2.54	2.03017	0.36	0.35	1.5	0.93	1.1	0.868389
W05F2.3	3.63	5.92	24.06	14.42	9.37	2.7619	4.46	8.16	9.03	12.05	7.37	1.29731
C27B7.9	4.83	3.08	14.68	11.82	14.04	2.72721	3.1	2.02	1.25	1.1	1.41	0.35206
F14B6.1	2.44	3.22	14.57	6.79	9.28	2.66667	2.93	6.94	9.83	12.32	9.28	1.76523
EEED8.4	0.96	2.84	12.21	5.71	4.5	2.57701	3.2	4.25	7.31	6.7	6.62	1.45538
Y67H2A.9	1.86	1.79	8.91	6.68	6.12	2.56165	1.37	1.74	8.64	9.26	11.04	3.7756
F45C12.5	0.45	0.9	5.71	2.17	3.56	2.27662	0.85	2.15	3.41	4.28	3.11	1.44
R08C7.13	3.95	4.67	18.39	10.89	13.49	2.68487	4.13	7.99	15.12	16.19	14.31	2.15392
C17E7.4	0.99	1.95	8.38	6.4	3.45	2.46019	3.04	2.56	2.81	3.53	2.93	0.813158
C07G2.1	2.68	2.39	11.59	10.4	5.18	2.562	2.94	4.7	6.13	6.41	5.79	1.26763
K05F6.7	1.95	3.22	12.8	5.92	8.84	2.56253	2.77	6.43	8.52	9.88	6.77	1.49821
C32B5.16	1.92	2.15	9.57	5.61	7.65	2.50741	2.37	4.52	7.45	7.76	7.97	1.73828
C17E7.12	1.83	2.26	11.29	8.57	3.01	2.50356	4.14	3.79	2.97	2.22	2.78	0.535079
Y39G10AL.1	4.64	7.19	25.28	12.73	17.68	2.6845	3.21	8.79	18.47	21.73	20.43	2.88714
R04D3.4	0.71	1.97	7.27	5.08	4.5	2.40028	2.07	2.33	3.36	4.89	4.42	1.31979
C05C10.5	4.53	10.62	33.91	22.11	13.45	2.70049	11.79	12.51	13.6	16.41	12.5	1.07757
Y119C1B.12	0	0	2.07	1.11	2.26	1.81333	0	0	0.39	1.3	0.99	0.893333
M01D1.9	2.54	3.63	13.65	7.41	10.4	2.56712	3.01	5.35	10.72	12.51	11.38	2.22716
C17C3.1	9.9	8.19	33.74	19.18	28.81	2.71213	7.8	10.15	32.72	34.77	37.91	3.52214
Y53F4B.32	0.66	0.55	4.85	2.68	2.97	2.18069	0.8	0.08	0.8	0.45	0.45	0.393519
Y51H7BR.1	3.27	4.45	16.84	9.46	11.32	2.58025	3.99	6.38	11.23	11.51	11.73	1.85772
C32F10.6	3.88	5.76	21.07	12.02	12.49	2.61054	3.46	9.11	16.31	17.91	16.39	2.31572
ZK1127.1	3.79	5.06	20.76	10.75	10.77	2.59785	3.59	7.84	11.48	13.53	9.5	1.71308
Y46G5A.17	129.1	120.75	384.64	306.65	354.77	2.769	119.65	136.56	382.82	398.21	420.62	3.10251
T08B6.5	0.15	0.59	4.62	1.98	1.79	2.04136	1.9	2.14	1.34	1.9	1.68	0.543046
K01A6.7	12.26	8.39	29.46	28.02	33.66	2.68256	5.45	3.94	9.95	11.18	9.66	1.80217
F15E6.10	10.38	13.05	30.22	35.49	36.9	2.69	10.02	8.35	10.87	8.98	8.76	0.936344
K04G2.10	4.89	6.46	18.93	17.55	15.76	2.60874	5.35	8.65	19.31	19.36	19.55	2.42583
K10B2.3	6.86	11.94	43.99	23.91	15.08	2.65962	20.99	17.93	14.5	23.29	13.16	0.830075
F58E1.9	2.52	2.48	9.45	7.76	8.67	2.46476	2.84	3.37	7.49	7.97	9.34	2.0138
F19H6.4	0.79	2.67	10.21	5.76	3.54	2.38217	2.92	2.39	4.01	3.85	3.09	0.998632
F45C12.7	7.01	8.6	31.14	16.89	21.5	2.63222	7.9	13.08	20.43	22.98	18.65	1.80041
F43G6.7	0.82	3.22	11.18	6.24	4.36	2.40397	3.9	3.66	4.62	5.24	3.96	0.963738
F56A8.8	0.59	1.74	8.49	2.27	3.95	2.26482	1.78	3.42	3.42	5.58	2.99	1.11019
C54F6.10	1.81	2.35	8.28	7.86	6	2.3961	1.66	2.58	9.85	10.79	10.35	3.3109
M01D1.3	2.92	3.85	15.14	7.31	10.29	2.48879	2.34	6.78	11.21	9.07	9.67	1.79556
W03C9.7	2.53	5.45	16.97	13.83	6.62	2.49967	6.49	8.13	8.51	9.59	6.99	1.00642
T05E7.5	1.54	3.25	14.79	4.18	5.51	2.40353	2.53	7.31	7	8.12	5.15	1.14133
T25E12.5	3.65	6.33	20.64	14.64	10.18	2.52977	4.94	7.71	9.29	13.26	8.11	1.39522
Y56A3A.15	2.18	2.31	12.14	5.18	5.89	2.38418	2.42	4.45	8.05	9.27	9.53	2.01804
F57F5.4	14.78	17.52	45.8	45.17	44.38	2.63071	14.91	17.13	21.11	24.24	22.55	1.32981
R03H10.1	2.5	2.27	8.19	8.1	8.01	2.39291	2.19	2.49	3.75	3.16	3.06	0.99501
Y48A6B.8	3.15	1.92	8.02	8.08	9.34	2.39887	1.07	1.23	3.04	3.25	3.8	1.56434
R07C3.6	1.83	2.92	10.68	6.06	7.37	2.38123	2.37	4.31	7.59	9.99	8.97	2.03917
W06D12.3	0.44	0.29	3.08	2.54	2.32	1.93895	0.29	0.36	2.55	2.98	3.32	2.22642
Y106G6D.1	1.14	2.5	11.37	3.17	5.02	2.31206	1.9	3.43	5.14	6.93	6.57	1.69532
F14D7.2	0.63	1.56	6.59	4.6	2.53	2.18298	1.1	1.43	2.59	2.99	2.38	1.17145
C08F1.3	2.7	2.6	10.55	7.83	7.69	2.38082	2.54	3.7	7.42	7.82	8.7	1.93689
F23D12.11	1.19	0.14	3.35	3.92	2.91	2.03804	0.38	0	1.37	1.04	0.47	0.806723
F14H3.4	0.46	1.31	5.34	4.29	2.28	2.1061	1.18	1.91	2.3	2.7	1.91	0.905043
C13D9.1	2.22	3.52	9.48	8.65	9.44	2.37468	3.25	3.3	4.71	4.89	5.61	1.18596
ZC513.6	3.4	4.89	18.19	12.28	7.12	2.43537	3.84	6.85	7.07	10.43	5.64	1.21566
Y39H10A.1	5.55	3.19	12.48	12.76	14.09	2.44134	0.41	1.03	1.1	2	0.75	0.746124
EEED8.3	5.45	10.68	35.58	20.9	11.92	2.51517	12.52	12.3	13.93	16.06	12.63	1.05941
Y38F1A.6	15.03	12.96	37.4	38.23	39.42	2.55752	11.44	13.94	34.92	36.52	44.85	2.83151
ZC404.8	11.55	18.5	56.82	39.69	26.35	2.55559	20.68	25.79	27.54	34.43	25.87	1.20817
F57A8.8	1	0.81	4.95	2.47	4.52	2.08924	0.36	1.39	2.49	2.13	1.78	1.13778
F08F3.6	0.76	2.23	7.97	5.87	2.7	2.20975	1.98	3.01	2.83	3.77	2.68	0.885074
Y20C6A.2	2.01	3.85	11.47	8.91	7.37	2.35369	3.81	4.89	7.2	9.36	8.57	1.56573
Y18D10A.11	2.77	3.91	14.36	9.56	7.01	2.37558	5.19	4.32	6.77	8.38	7.61	1.31827
F54D5.12	16.61	16.91	47.47	45.67	42.6	2.54767	18.14	18.34	41.81	42.92	49.17	2.31982
H39E23.3	0.3	0.15	2.19	1.9	2.45	1.77959	0.05	0.02	0.05	0	0	0.0161031
F26D10.12	103.46	102.44	285.56	259.02	260.24	2.58079	114.87	124.06	231.29	244.4	233.33	1.9619
F22B7.9	16.72	15.91	45.47	41.85	43.94	2.5269	14.09	13.75	30.45	27.49	26.28	1.88159
C52E2.7	0.43	0.92	4.52	1.82	3.62	1.98209	0.73	2.05	3.19	3.76	4.05	1.53417
M02D8.4	280.48	204.98	637.44	610.81	629.2	2.56766	180.11	257.39	561.63	596.61	651.83	2.74565
R08E5.3	31.4	15.31	80.93	38.35	65.58	2.53008	25.16	52.42	156.18	136.01	125.03	3.49518
Y51H7BR.2	2.64	3.15	12	6.69	8.32	2.31151	3.28	4.29	9.96	10.43	9.78	2.10171
Y46G5A.27	0.17	0.41	4.33	1.37	1.23	1.7907	0.59	1.51	1.91	2.65	1.78	1.03089
W02H5.8	2.37	2.11	7.59	7.11	7.21	2.25412	1.87	2.47	5.44	6.58	6.05	1.90011
F53C3.2	0.35	1.18	6.51	2.16	1.83	1.983	1.18	3.2	2.81	3.15	3.02	0.938349
F57G9.3	0.72	1.64	7.14	2.11	4.42	2.09021	0.66	3.04	3.38	5.44	2.41	1.31345
B0281.5	11.68	15.46	50.02	26.87	31.52	2.48021	12	21.8	35.24	38.88	34.2	2.01713
F58E1.5	0.78	1.24	7.18	1.57	3.58	2.04478	1.72	2.65	4.3	4.33	2.96	1.21298
R08C7.9	1.71	1.9	8.79	4.48	5.1	2.18301	1.87	2.78	6.75	6.56	6.28	1.96391
C50B6.2	15.68	25.19	72.79	53.17	34.14	2.4897	28.56	31.73	36.86	44.35	34.88	1.24247
Y116F11A.1	0.12	0.66	4.19	1.35	2.03	1.81535	0.2	0.37	2.59	3.7	3.88	2.63813
F47B8.10	4.54	5.23	15.97	12.48	13.28	2.36364	5.77	5.76	17.44	13.88	17.21	2.39123
C31H5.7	1.36	2.22	5.67	6.11	6.42	2.17443	1.14	1.85	3.51	2.16	2.69	1.1169
W08A12.2	8.7	7.12	22.48	18.92	22.91	2.40591	7.67	11.69	12.5	9.25	14.16	1.12079
C50H11.1	4.18	3.98	11.72	11.8	11.84	2.32021	3.46	3.7	1.69	1.63	2.03	0.389374
F08D12.10	1.24	1.17	7.46	2.16	3.95	2.0514	1.33	3.35	3.3	3.79	2.42	0.949102
C15H9.1	7.04	6.02	18.4	17.59	17.54	2.36963	5.96	6.26	14.58	17.19	16.64	2.26957
F32H5.3	2.37	1.42	5.83	6.39	6.51	2.15659	1.49	1.79	5.24	4.32	3.1	1.59848
Y40B1B.3	16.21	19.78	56.74	38.9	43.92	2.44907	19.2	27.76	47.48	49.86	41.89	1.89583
K02B9.1	1.35	2.79	9.37	6.96	3.68	2.17264	3.1	3.73	4.4	5.66	4.3	1.08418
F12E12.9	0.32	0.25	3.75	1.22	1.65	1.71725	0.18	0.56	1.92	2.44	2.33	1.62774
T28D9.9	0.33	0.31	2.33	1.97	2.58	1.73737	0.9	1.05	4.42	2.94	3.9	1.90042
F11E6.11	1.11	0.21	2.4	2.85	4.11	1.87952	0.54	0.25	3.33	3.01	3.69	2.39665
F14B4.2	20.58	21.39	58.66	49.61	52.03	2.43045	22.74	27.59	66.6	67.2	69.87	2.59469
M151.8	0	0.2	3.41	0.51	1.25	1.56667	0.13	0.71	1.66	1.71	1.34	1.10563
R08E5.1	6.44	3.59	16.5	10.59	14.56	2.30812	7.37	10.29	31.83	25.67	25.45	2.81282
B0280.5	1.79	2.01	8.62	5.95	3.95	2.12874	1.9	3.45	3.66	4.82	3.68	1.10295
F23F12.9	51.73	67.22	164.11	126.86	153.93	2.45225	49.67	86.2	160.25	176.71	163.96	2.42219
C16C10.10	13.3	16.26	41.33	35.64	35.97	2.38572	16.95	13.48	17.42	16.95	16.24	1.04039
M01H9.3	77.97	81.11	211.59	190	187.14	2.43659	83.73	74.55	141.61	138.04	151.53	1.79344
Y43B11AL.1	2.19	2.82	10.69	5.29	6.76	2.16262	3	4.66	6.45	8.46	8.15	1.59144
C43D7.8	0.87	1.64	6.21	3.69	3.63	2	1.58	3.57	3.58	4.55	1.65	0.911888
Y46G5A.35	5.79	6.58	18.65	16.6	14.32	2.2997	6.17	6.88	15.9	19.24	14.16	2.18383
R09B3.2	40.86	60.23	146.79	117.71	108.94	2.41498	62.54	77.38	112.6	102.24	113.12	1.54059
F52H3.6	0.53	0.58	4.26	1.62	2.43	1.78135	0.64	0.88	3.13	3.82	4.27	2.125
T17A3.6	0.48	0.74	5.56	1.21	1.94	1.80331	0.59	1.48	2.59	4.06	3.38	1.64292
F49E8.5	56.64	48.37	140	124.69	120.23	2.39803	57.4	54.73	130.2	153.38	143.58	2.49517
ZK669.3	0.77	0.4	2.88	2.37	3.24	1.78549	0.36	0.45	0.26	0.25	0.65	0.275208
F59A7.2	6.43	6.4	16.19	13.87	20.55	2.27512	1.26	1.96	6.73	5.32	5.83	2.28352
F32D1.7	4.7	7.95	23.28	16.44	10.16	2.26985	9.05	9.26	10.37	12.57	10.01	1.08157
Y47D7A.1	22.16	27.33	84.44	50.28	47.99	2.36564	27.59	47.74	59.15	64.58	59.8	1.58222
F58E1.2	0.22	0.47	2.86	1.12	2.7	1.65551	0.14	0.58	1.66	1.98	1.94	1.36765
Y51A2D.4	18.17	14.96	39.03	37.78	46.48	2.33969	8.26	10.18	42.94	40.68	40.74	4.0561
F56F4.8	0.21	0.6	5.23	0.89	0.98	1.68446	0.72	1.61	2.48	2.68	1.79	1.07005
K02E7.9	2.11	3.06	10.26	5	7.51	2.11715	1.79	4.1	6.08	8.02	7.08	1.78961
Y116A8C.19	0.14	0.78	4.8	1.35	1.34	1.71005	1.05	2.13	1.77	2.36	1.36	0.706564
F12E12.10	0.51	0.92	5.14	1.88	2.26	1.80369	0.43	2.11	3.07	4.16	3.48	1.57269
F39F10.4	2.4	2.77	10.28	4.55	7.82	2.106	1.41	3.74	6.38	7.05	5.37	1.75291
Y27F2A.8	2.52	3.66	11.57	7.2	7.48	2.13936	3.48	7.64	7.8	8.99	7.7	1.24441
C25B8.4	666.68	652.29	1658.68	1492.9	1567.86	2.38181	688.18	716.08	1479.69	1473.25	1463.64	2.09377
W02A2.7	6.48	12.6	35.09	23.68	13.55	2.28716	14.84	16.16	15.43	18.67	13.7	0.965657
ZK177.1	0.65	1.21	5.91	3.09	1.72	1.85147	1.06	1.46	2.54	2.87	2.85	1.21829
T21B4.17	2.39	2.23	7.03	6.97	6.5	2.06445	2.38	2.35	6.32	6.24	7.13	1.95047
D2024.7	8.52	8.02	22.21	19.99	20.47	2.25351	7.58	7.73	12.72	12.53	14.57	1.5336
F31F7.1	12.07	8.35	24.43	22.32	29.64	2.27148	8.58	8.61	57.6	53.12	62.92	6.03231
Y57G7A.2	0	1.38	4.84	2.4	1.71	1.76529	0.41	2.48	2.4	2.46	1.51	0.868439
M116.4	15.9	18.94	53.93	36.09	37.07	2.29986	17.75	26.05	49.5	52.82	47.07	2.17453
F07E5.2	7.34	7.08	21	15.23	18.73	2.23143	8.95	9.45	18.29	19.93	19.33	1.88072
Y40B10A.6	1.57	1.61	6.16	3.02	6.1	1.96654	0.85	1.33	3.96	3.75	2.14	1.57097
Y9C9A.16	0.29	0.04	1.8	1.63	1.78	1.4907	0.07	0.09	0.22	0.18	0.34	0.228395
C50F7.5	1.94	1.01	5.01	4.12	5.31	1.94478	0.99	1.58	2.64	2.33	3.39	1.21955
Y71A12B.3	0	1.94	5.82	1.68	3.37	1.83926	1.22	1.93	1.86	0.89	1.48	0.547573
F02H6.3	0.32	0.83	4.09	2.42	1.55	1.70582	1.15	1.22	1.28	1.82	1.11	0.642258
C32B5.14	3.05	2.78	10.89	5.58	8	2.08344	2.95	6.35	8.3	10.11	7.11	1.5056
F40G12.11	0.62	0.56	3.89	2.98	1.27	1.7065	0.88	1.09	1.73	1.75	1.6	0.853065
Y45F10C.3	3.63	5.7	18.03	11.77	6.88	2.15828	5.93	7.47	6.48	8.82	5.95	0.919913
Y46G5A.28	0.15	0.18	2.94	1.06	1.16	1.47639	0.32	1.02	0.88	1.3	0.96	0.626747
T06D4.1	0.31	1.25	4.56	3.57	1.3	1.76592	1	1.2	1.77	2.5	1.42	0.903175
Y39A3CL.4	9.71	10.9	26.32	24.26	25.3	2.23736	11.78	11.34	13.79	15.63	16.76	1.22558
B0393.8	5.55	5.76	16.77	15.41	11.16	2.1708	8.49	4.98	11.68	8.9	9.29	1.28722
VB0393L.2	5.55	5.76	16.77	15.41	11.16	2.1708	8.49	4.98	11.68	8.9	9.29	1.28722
F45D11.13	0.15	0.43	3.03	1.14	1.78	1.53747	0.13	0.81	1.25	1.29	1.47	0.909297
Y80D3A.3	0.2	0.77	3.99	1.34	1.97	1.63861	0.3	2.21	1.81	2.45	1.63	0.870658
C52E2.1	0.53	1.77	6.83	1.64	3.44	1.84651	0.68	2.88	3.36	2.89	3.36	1.15228
C39B5.2	34.34	37.12	87.43	79.39	84.8	2.28351	40.54	47.14	89.25	97.7	89.84	2.05761
T04D3.2	1.34	1.94	8.72	3.03	3.55	1.93182	1.39	5.32	5.09	7.41	4.23	1.28052
F43G6.10	0.29	2.64	6.62	4.86	2.6	1.90399	2.1	1.9	3.11	4.76	1.53	1.04444
Y39E4B.5	3.34	4.39	11.87	9.53	9.26	2.10072	4.42	5.92	9.05	9.12	9.37	1.48784
T08E11.6	1.54	2.27	8.18	3.7	5.21	1.96099	1.31	4.39	4.45	5.46	4.19	1.22078
Y39B6A.10	0.82	1.49	5.77	4.47	1.62	1.83449	1.39	2.1	3.31	2.81	2.65	1.06497
F49B2.7	0.44	0.78	3.35	2	2.75	1.67702	0.11	0.87	3.41	3.54	2.88	2.19911
AH6.5	2.87	7.24	18.65	12.46	7.45	2.12276	8.46	8.23	7.09	10.12	6.92	0.86071
T07F8.3	2.97	4.53	13.33	10.76	5.5	2.07649	6.18	6.26	6.53	8.73	6.38	0.999077
Y71F9AL.6	6.74	6.09	18.33	13.61	15.9	2.1506	6.34	8.18	13.69	15.71	13.72	1.74011
Y54G9A.5	1.36	2.62	6.8	6.01	4.68	1.94983	3.4	3.87	4.78	5.05	4.68	1.04351
ZC155.4	2.6	3.43	10.83	7.56	6.11	2.03404	3.33	3.96	7.41	7.69	7.28	1.60603
C29F7.5	0.16	1	4.92	1.74	1.16	1.64979	1.14	1.87	1.81	2.25	1.05	0.679973
T11F8.1	0.72	0.42	3.69	2.37	1.69	1.64544	1.04	1.76	2.28	2.43	2.12	0.948611
F54E7.5	4.21	4.14	15.15	9.16	8.11	2.08824	4.04	6.8	12.54	12.01	11.14	1.85306
F45D11.5	2.42	3.68	9.38	6.65	8.68	2.03374	2.33	6.05	9.37	9.81	7.09	1.68722
Y43F11A.1	0.23	0.3	3.53	0.96	1.14	1.48353	0.69	0.92	1.92	1.72	1.51	0.951062
Y43F11A.4	0.23	0.3	3.53	0.96	1.14	1.48353	0.69	0.92	1.92	1.72	1.51	0.951062
F53F8.3	1.92	4.73	14.03	6.36	6.11	2.04239	4.38	4.61	5.77	6.4	4.91	1.03609
F52H3.5	24.36	20.51	58.05	43.47	54.93	2.2253	18.26	18.28	42.44	43.33	48.2	2.31742
Y62E10A.17	3.31	4.35	13.77	7.42	8.66	2.06004	3.77	4.51	7.9	8.47	7.4	1.5415
F54D12.9	1.33	0.84	3.78	2.99	4.41	1.78737	1.59	1.06	3.34	3.58	2.29	1.32043
W06B4.1	1.23	2.21	6.89	5.33	3.21	1.89093	2.51	3.05	3.45	4.53	2.52	0.925926
F44E5.5	13.76	14.01	63.27	10.52	24.04	2.1908	13.41	45.17	31.94	29.36	10.52	0.79036
T21C12.2	80.09	71.36	176.68	152.59	187.38	2.2446	66.35	77.64	175.51	160.13	173.46	2.32482
C03D6.5	1.45	1.99	6.9	5.1	3.41	1.88848	2.59	2.8	3.65	4.07	3.45	1.00767
C06G3.3	0.21	0.97	3.09	2.37	2.3	1.62683	0.51	0.22	0.94	0.9	1.07	0.710623
Y51A2D.5	11.46	7.39	22.29	18.15	27.06	2.15827	4.62	6.76	33.11	25.79	29.82	4.42053
F19F10.5	0.23	0.81	4.49	0.76	2.02	1.5943	0.53	2.15	1.78	3	2.01	0.967236
Y43F8B.2	78.27	81.63	207.97	155.41	180.25	2.23854	69.97	95.05	190.5	244.11	197.34	2.52245
R07C3.5	11.27	12.75	31.07	25.64	28.1	2.17294	16.23	15.36	32.69	31.83	31.12	1.89818
R02C2.1	0.47	1	4.74	1.34	2.62	1.67147	0.54	2.06	2.4	3.38	2.49	1.19855
C52D10.8	10.47	10.79	33.71	20.33	21.32	2.15993	12.8	16.26	23.36	29.82	23.98	1.65615
H04M03.3	0.55	1.98	6.3	3.94	2.01	1.8028	2.36	2.79	2.41	2.8	2.24	0.694639
ZC455.4	2.06	1.76	5.64	5.09	5.83	1.89691	1.42	1.31	2.34	2.2	2.12	0.938689
Y46G5A.8	10.2	11.77	30.16	24.46	22.79	2.15297	14.8	15.26	22.28	28.15	23.84	1.5444
T02G6.5	1.08	2.31	6.8	3.71	4.55	1.86271	1.52	3.71	4.8	5.57	4.63	1.38313
F15B9.6	0.14	0.32	1.79	1.74	1.71	1.42005	0.21	0.13	1.75	1.81	1.97	1.5755
H32K16.1	2.46	2.23	6.63	5.76	7.01	1.93323	1.89	1.89	8.5	7.47	6.57	2.59977
ZK354.3	0.18	0.7	3.53	1.28	1.83	1.53704	0.47	0.59	2.74	3.19	3.48	2.05011
F12E12.8	3.08	5.28	15.25	6.68	9.67	2.03346	4.25	5.59	10.35	11.62	10.07	1.80405
R05H5.3	14.54	26.31	75	41.01	23.45	2.16974	32.48	38.82	32.96	43.6	24.13	0.91578
R04D3.2	2.81	4.1	11.33	8.91	6.37	1.99102	5.19	5.34	5.25	7	5.18	0.927374
K04G7.3	103.58	101.02	239.39	220.14	223.28	2.20332	93.36	102.06	222.72	213.37	234.7	2.26519
T03D3.1	9.58	10.65	23.17	25.26	22.26	2.11996	10.06	9.26	20.76	23.31	23.63	2.11695
T27E4.2	10.35	12.14	56.96	5.4	15.76	2.12658	11.19	52.71	32.66	31.49	7.35	0.723318
K05F6.3	0.26	0.27	2.91	0.76	1.71	1.41765	0.25	1.59	1.66	2.49	1.94	1.05729
F28D1.2	93.73	101.52	220.01	199.6	230.71	2.19796	111.32	123.27	235.4	257.9	242.36	2.07295
F56F11.4	2.27	2.71	8.43	6.61	5.05	1.91882	4.26	4.59	4.5	5.28	4.92	0.903226
ZC239.21	0	0.11	2.47	0.72	0.78	1.25434	0.3	0.9	0.66	0.32	1.5	0.516667
T17A3.4	0.19	0.79	3.51	1.57	1.76	1.5302	0.24	0.84	1.45	2.49	2.19	1.32684
T21C9.13	2.01	4.14	12.26	7.2	4.44	1.95501	4.54	5.47	4.9	6.61	3.43	0.829309
T22B2.1	0.21	0.29	3.6	0.55	1.1	1.4	0.61	1.17	1.12	1.47	1.26	0.679012
Y6G8.3	0.29	1.16	4.64	1.8	1.94	1.61932	1.45	1.4	1.11	1.5	1.16	0.518213
R06A4.6	0.21	0.86	4.29	1.34	1.49	1.54615	0.91	1.88	2.68	2.72	2.05	1.03688
F09B12.7	0	0.43	1.33	2.39	1.29	1.37449	0	1.01	0.43	0.4	0.97	0.398671
Y49E10.14	2.58	3.96	12.64	7.89	4.6	1.96175	4.27	4.75	4.79	6.51	4.64	0.964307
F49B2.1	4.89	6.42	16.31	10.58	13.93	2.04458	4.91	8.96	14	14.86	12.64	1.74333
F22E5.20	3.93	3.67	13.24	6.98	8.35	1.98403	3.86	8.68	7.76	9.76	7.52	1.1481
C34D10.2	9.49	7.15	21.58	16.4	20.25	2.08262	5.2	8.6	17.91	16.78	18.48	2.24346
Y47D7A.8	9.33	15.83	41.39	22.77	22.05	2.1161	11.45	22.65	26.73	30.35	26.75	1.54811
C05E4.14	0.99	1.39	4.38	3.75	3.23	1.72907	1.04	1.24	2.56	2.45	2.36	1.14798
C17E7.9	1.02	1.32	5.72	3.57	1.93	1.7235	1.41	1.98	3.32	2.41	2.04	0.961039
H31G24.4	2.41	4.37	13.65	7.19	4.87	1.95216	5.03	6.07	4.9	6.54	3.99	0.785242
B0213.4	178.6	152.16	341.17	312.62	430.79	2.1729	89.33	91.89	260.39	174.58	216.75	2.37136
C45H4.14	0.53	1.3	4.92	2.4	2.19	1.65535	1.42	1.62	0.99	1.8	1.1	0.51455
ZC53.7	1.3	2.25	7.82	4.05	3.24	1.81502	1.74	2.4	2.41	3.69	2.84	0.970684
ZC239.20	0.51	0.57	4.25	0.83	1.97	1.52597	0.94	1.62	0.92	1.5	1.05	0.50731
C44B9.3	3.61	5.55	15.39	7.98	9.99	1.99283	4.19	7.09	11.39	13.62	10.3	1.77259
F38C2.7	0.54	0.65	5.01	1.1	1.28	1.54441	1.71	1.99	0.89	2.47	1.94	0.619883
F23A7.8	32.17	34.05	85.97	63.88	68.1	2.12987	45.52	38.77	30.89	37.17	29.72	0.755437
F56D1.6	18.4	15.67	40.2	34.48	38.89	2.09907	4.15	5.58	6.31	6.55	6.37	1.09292
Y45F10A.2	1.83	2.43	8.12	4.88	4.2	1.83174	2.65	2.76	4.08	5.23	4.24	1.21907
F14D7.12	10.35	8.22	22.37	20.85	20.13	2.05315	3.48	2.37	4.81	5.07	3.87	1.16773
B0035.18	1.79	3.17	8.52	6.72	4.19	1.86111	3.36	3.17	4.1	5.67	4.92	1.1481
BE10.3	0.35	0.41	3.29	0.79	1.8	1.42029	0.25	1.29	2.03	2.16	1.9	1.14689
T05G5.7	2.77	3.94	10.9	9.51	4.61	1.91504	3.99	5.13	4.83	7.02	4.49	0.979616
K05F6.1	0.25	0.59	3.66	0.96	1.48	1.43192	0.3	1.38	1.74	1.98	1.35	0.918478
T07E3.4	19.5	16.43	40.85	38.58	39.09	2.08314	13.5	13.92	49.17	50.36	52.38	3.44233
T24C4.1	5.83	7.73	20.26	13.75	12.84	2.00728	8.28	10.02	13.81	17.39	13.57	1.47028
T05B4.2	12.1	13.38	32.91	23.42	28.66	2.06186	22.52	31.24	43.23	44.38	40.67	1.53372
W03G1.5	1.06	0.66	3.25	2.86	2.8	1.59677	0.58	0.71	1.13	1.16	1.31	0.729483
F02C12.1	9.53	10.1	21.96	20.9	23.37	2.0413	9.31	8.96	12.16	11.51	11.58	1.15935
C32B5.15	1.17	1.58	4.85	3.63	3.7	1.70947	1.75	2	4.16	3.56	3.27	1.2742
E04F6.5	52.72	48.21	114.18	102.97	108.71	2.11056	55.22	49.32	112.19	112.78	122.29	2.17296
ZC395.5	2.81	1.68	6.06	5.21	6.46	1.82126	1.74	1.43	3.66	1.81	3.99	1.21986
Y63D3A.9	3.77	4.92	12.75	8.44	9.94	1.94138	4.41	5.89	9.06	11.83	9.69	1.65745
C45B2.1	0	0.13	1.1	1.38	1.31	1.18623	0.24	0.15	0.26	0.62	0.73	0.449093
C18D11.6	0	0	1.06	0.58	1.73	1.12333	0.26	0	0.28	0.54	0.8	0.477876
F17A9.6	0.74	1.27	5.35	2.61	1.81	1.62427	1.77	2.52	2.65	2.77	1.74	0.758877
F54F7.6	1	1.85	5.61	3.8	3	1.70584	1.46	2.17	3.7	3.34	3.05	1.19479
K10H10.5	0.62	0.88	3.04	2.92	2.16	1.54667	0.33	0.74	1.35	2.18	1.21	1.02932
C43D7.2	3.09	2.73	8.82	6.1	6.92	1.86189	3.11	4.99	6.64	8.03	6.65	1.40726
C32B5.5	0.76	1.06	3.59	1.95	3.57	1.58988	1.3	3.23	3.62	4.46	3.99	1.23226
T09F3.3	7.56	10.52	28.42	20.27	11.95	2.01328	12.85	15.92	15.9	19.51	14.48	1.08092
F44F4.3	0.88	0.18	2.38	2.11	2.19	1.45534	0.37	0.46	1.37	0.93	1.36	0.862191
Y46E12A.1	6.7	8.22	16.75	14.89	18.85	1.98936	5.6	5.78	8.82	6.37	9.38	1.22422
CE7X_3.2	3.66	4.42	9.9	8.03	10.91	1.90741	4.42	3.59	8.17	11.09	7.21	1.7629
Y54G11A.7	9.96	9	21.39	20.04	21.68	2.00732	7.13	10.83	17.92	18.31	18.44	1.82599
C41H7.8	1.61	1.69	6.3	2.92	4.49	1.72453	1.37	2.93	4.97	6.02	6.45	1.8455
F27C1.8	3.64	2.63	7.17	7.45	8.45	1.85973	2.85	3.03	5.08	5.63	5.97	1.41117
F45D11.10	8.56	8.75	21.43	17.13	19.26	1.9962	8.51	11.35	21.28	24.8	22.42	2.08905
Y63D3A.10	0.48	1.13	3.39	2.38	2.6	1.54571	1.88	1.14	2.24	3.14	2.72	1.0757
F58E10.2	0.38	0.44	2.85	1.04	1.99	1.39007	0.71	2.04	2.52	2.35	2.06	0.972632
C03G6.13	5.36	3.69	11.32	8.41	12.01	1.91493	0	0.04	0.89	0.69	0.35	0.630719
C17G10.8	43.11	42.18	98.87	83.09	89.45	2.07286	49.24	44.76	104.89	104.93	113.24	2.24347
R07C3.7	4.19	4.38	12.17	7.44	10.59	1.90476	3.84	7.63	9.66	10.15	8.96	1.4239
F27C8.6	3.6	7.11	16.98	13.38	6.48	1.93234	7.09	7.62	6.41	9.03	4.97	0.814283
F31E3.6	40.68	43.89	100.61	89.12	78.41	2.06492	41.7	54.58	78.45	86.52	85.32	1.6978
Y13C8A.2	1.63	2.29	8.44	2.65	4.45	1.75	1.91	3.46	5.81	7.4	6.44	1.77748
K05F6.4	0.77	1.54	5.86	2.12	2.49	1.61949	1.18	3.3	3.13	3.82	3.34	1.05864
C55B7.3	0.04	0.29	1.44	1.27	1.56	1.22175	0	0.08	1.27	1.22	1.32	1.22115
T23G5.1	35.24	39.74	89.61	78.71	68.84	2.05387	40.44	49.05	74.91	80.31	77.25	1.69396
Y4C6A.3	1.81	3.04	9.02	5.96	3.38	1.78686	3.36	3.82	4.5	4.5	2.67	0.847495
Y24F12A.3	1.16	1.46	4.46	3.71	3.2	1.64069	1.05	3.05	2.88	5.24	4.77	1.40874
W09G12.3	0	0	1.93	0.37	0.92	1.07333	0.21	0.4	0.45	0.32	0.38	0.293742
F08D12.6	0.42	0.54	3.22	0.98	2	1.3964	0.54	1.72	2.18	2.79	2.1	1.10642
F19B10.2	5.11	7.54	18.31	12.4	11.74	1.93174	7.51	6.55	11.49	10.16	11.22	1.36447
W04A8.5	2.44	3.21	7.62	6.35	6.7	1.80131	2.92	4.7	7.1	8.37	6.31	1.50936
F44E5.4	13.26	12.98	58.85	6.77	18.57	1.98749	10.73	55.97	39.23	43.48	15.34	0.95148
K02F6.7	0.23	0.54	2.77	1.78	1	1.33574	0.83	0.99	0.94	1.43	1.06	0.598604
F26D2.2	2.84	3.53	7.91	7.56	7.34	1.81681	3.56	5.02	6.59	7.67	6.88	1.33207
F54D10.7	0.17	0.84	2.6	1.99	1.69	1.39092	0.66	1	1.31	1.6	1.31	0.76867
Y49E10.26	5.45	6.07	14.24	12.08	12.34	1.90631	5.24	8.81	10.65	14.66	13.16	1.59792
Y44A6C.1	36	36.5	78.1	67.68	80.71	2.02676	39.64	42.65	76.23	71.75	74.57	1.76019
E02H4.6	0.09	0.58	2.93	1.27	1	1.29838	0.48	0.46	0.87	0.57	0.63	0.469388
ZC204.7	5.28	6.18	17.79	9.35	11.17	1.89747	5.16	7.54	10.18	14.13	11.67	1.63175
F53E10.1	61.01	57.4	122.35	114.33	128.04	2.01932	60.44	64.87	141.41	140.27	146.52	2.2423
F08D12.8	0.74	0.98	4.28	1.18	2.9	1.49821	0.46	1.92	2.78	3.36	1.37	1.14307
Y46H3A.2	2.75	3.53	16.22	1.46	4.6	1.79388	2.77	15.69	7.87	8.15	2.2	0.593679
C24B9.9	20.42	16.9	35.87	36.45	44.62	1.98271	15.31	15.33	34.63	26.09	29.24	1.83742
Y116A8C.20	0.08	0.16	2.31	0.89	0.63	1.13988	0.07	0.09	1	1.4	0.79	0.984568
Y38E10A.3	0.33	0.55	2.61	1.66	1.5	1.33565	0.5	1.52	1.96	1.48	0.54	0.660033
T26H2.3	0.46	0.72	3.79	0.88	2.01	1.40042	0.54	1.2	1.51	2.32	1.8	1.00357
C24H12.3	0.95	1.42	4.35	3	2.95	1.57132	1.53	2.11	3.33	3.32	3.7	1.2234
F57B1.2	1.76	2.78	6.85	6.78	3.26	1.72171	2.65	3.49	3.72	4.39	3.5	0.95086
C16C4.6	0.13	0.55	2.82	0.9	1.43	1.28109	0.53	1.4	1.29	1.71	0.73	0.63274
F45C12.6	0.56	1.84	6.42	1.69	2.27	1.57273	1.25	2.05	2.2	2.87	3.25	1.04654
Y111B2A.2	0.79	3.87	11.34	2.97	2.93	1.72573	4.34	1.98	4.24	4.7	3.77	1.01843
F53F10.8	4.87	2.41	9.18	7.88	8.12	1.80891	4.64	6.52	7.46	6.78	7.26	1.08916
K12H6.6	63.27	70.91	149.85	132.12	127.32	2.00367	73.8	82.4	147.81	157.14	150.6	1.91972
F09C3.4	1.5	1.48	4.81	3.56	3.68	1.61312	1.36	1.54	4.19	4.71	3.89	1.74014
T23G11.3	6.13	8.37	19.97	17.77	9.11	1.89293	8.43	10.12	10.62	12.68	10.6	1.09976
T10C6.15	1.59	1.22	3.83	4.13	3.57	1.59806	1.01	1.15	2.76	2.82	3.94	1.52564
F57C2.3	1.42	2.91	6.59	5.04	4.48	1.69668	3.21	2.94	3.29	3.83	4.03	0.912065
F56D5.5	0.84	1.16	5.13	1.42	2.52	1.51167	2.04	2.84	2.54	2.49	1.38	0.621124
F40F4.1	0.33	0.67	3.21	0.96	1.88	1.34444	0.65	1.76	1.69	1.62	1.13	0.671202
B0416.4	0.6	1.5	4.27	2.58	2.51	1.52195	1.68	1.62	2.42	2.84	2.05	0.919497
F35E2.2	1.04	1.51	3.65	3.72	3.34	1.56923	1.61	1.95	3.63	4.23	3.86	1.40528
Y41E3.460	2.91	0.81	6.52	3.05	4.64	1.65618	3.13	0.96	3.68	2.28	3.67	1.05419
C50F2.10	0.4	0	1.56	1.3	1.36	1.17222	0	0.28	0.12	0.46	0	0.169591
C49C3.11	0.25	0.42	1.53	1.41	2.09	1.25593	0.43	0.53	1.6	1.04	1.36	0.900901
T28C6.10	9.85	6.05	18.52	14.69	17.6	1.89236	10.26	7.78	15.23	13.56	13.28	1.39953
ZK287.8	2.02	2.63	6.02	6.04	4.92	1.70226	1.96	1.34	3.12	4.51	4.99	1.58742
Y49E10.4	2.11	2.83	7.62	5.66	4.57	1.7147	3.3	4.23	5.57	5.53	5.57	1.16614
F14H3.10	0.51	0.42	1.67	1.8	2.33	1.31968	0.56	0.57	1.75	2.35	2.47	1.39936
F55C9.8	0.59	0.67	4.11	0.71	1.97	1.38855	0.5	2.19	1.67	2.9	1.89	0.918266
F53A9.1	5.05	1.67	7.15	9	7.03	1.77217	2.34	1.89	4.16	2.98	4.19	1.21241
F18A11.1	1.55	2.85	7.66	5.58	2.96	1.6875	2.58	3.36	3.19	3.92	3.33	0.876574
R05D7.1	81.39	72.22	152.76	149.14	161.79	1.98655	64.05	60.64	66.08	62.5	65.53	1.02144
C09G9.6	3.61	6.41	17.24	10.08	5.72	1.8325	6.88	7.9	7.24	7.79	5.94	0.833135
F08G5.1	1.17	1.49	4.42	3.8	2.74	1.56795	2.62	2.42	3.4	2.89	2.7	0.851326
Y71A12B.17	1.08	0.97	4.12	2.16	2.85	1.50288	0.83	1.97	3.03	3.14	3.22	1.30417
R05G9.3	0.63	1.34	4.31	2.87	1.69	1.4895	1.38	1.17	2.11	1.88	1.89	0.861538
K07B1.1	1.57	1.17	3.86	3.36	3.95	1.57103	1.13	1.56	3.3	2.62	3.19	1.29495
F59C12.4	356.4	434.17	841.91	859.54	663.12	1.98895	380.78	318.3	601.12	653.4	681.04	1.84055
F41H10.8	56.41	59.94	115.27	119.25	115.94	1.97414	55.73	45.49	105.96	110.44	120.24	2.17426
F44E7.5	1.9	1.98	6.13	4.38	4.05	1.65079	4.26	3.66	6.26	7.6	7.61	1.44288
F28F8.2	0.25	0.52	2.78	0.82	1.66	1.26594	0.17	1.08	3.69	3.35	2.83	2.02462
F59B2.6	3.84	5.56	13.7	10.48	6.81	1.81228	4.95	6.61	7.81	8.61	7.65	1.18338
R02C2.6	0.79	0.66	3.49	2.15	1.64	1.40676	0.97	2.09	2.44	3.64	3.22	1.2253
C40H1.5	39.73	33.41	70.04	73.39	77.34	1.95874	33.2	33.7	38.94	31.19	34.41	1.01151
F58E1.11	0.08	0.51	2.96	0.64	1.11	1.21236	0.3	1.8	1.31	2.07	1.4	0.777236
R08E5.2	26.99	21.48	62.53	34.32	50.38	1.94479	23.23	41.15	79.9	81.32	62.78	2.24967
M151.7	0.71	1.36	4.09	3.03	1.99	1.49222	1.54	1.73	1.77	2.49	2.01	0.793169
T23D8.6	1.13	2.14	5.42	3.54	3.71	1.60278	4.07	2.3	4.32	5.75	2.87	1.03067
F55C9.4	0.57	1.36	4.15	1.94	2.59	1.47243	1.17	2.37	3.45	4.57	3.67	1.40674
R04D3.3	0.5	0.66	3.3	2.22	0.87	1.3481	0.7	1.09	0.86	1.49	1.23	0.629727
Y39A3CR.7	1.41	2.4	7.67	3.7	2.85	1.63167	2.21	3.9	3.4	3.94	3.62	0.900945
F22D6.9	2.5	3.14	7.32	5.55	6.75	1.71204	3.82	4.17	5.84	6.95	7.43	1.34935
C32B5.1	40.9	45.46	91.88	82.91	83.76	1.95073	48.32	48.11	97.87	102.58	99.08	2.02872
Y57A10A.9	0.54	2.05	6.58	2.5	1.5	1.53667	2.75	3.53	2.83	2.98	1.92	0.622383
F23D12.4	0	0.58	2.46	0.34	1.83	1.19638	0.26	0.89	0.42	1.54	1.02	0.630688
Y47G6A.2	1.3	2.06	4.44	4.66	3.75	1.59826	1.73	2.88	2.41	3.76	2.82	0.906707
F08A8.7	3.91	4.09	10.27	8.07	8.21	1.77	4.08	4.97	6.39	8.03	6.55	1.26516
C50E3.13	0.41	0.45	2.54	1.9	1.01	1.2704	0.58	0.83	1	1.02	1.13	0.615836
DY3.8	6.45	10.56	26.57	15.75	10.8	1.86288	10.86	14.65	11.22	15.75	14.61	1.00763
M05B5.4	7.7	6.99	17.71	13.19	15.35	1.84741	8.19	11.42	16.94	18.8	16.62	1.6153
R02F2.8	1.99	1.59	4.01	4.07	5.37	1.60693	0.92	0.93	1.72	1.43	1.74	0.846753
C33C12.5	0.43	0.59	3.31	1	1.58	1.30022	0.24	1.61	1.48	2.54	2.75	1.17229
K08H2.7	0.25	0.59	2.8	1.4	1.16	1.25822	0.74	0.8	0.8	1.53	1.94	0.804143
T04B8.3	37.61	39.97	87	71.04	73.16	1.93684	40.85	50.4	74.99	82.55	73.9	1.65462
F02H6.2	0.37	1.11	3.68	2.53	1.01	1.38314	1.38	1.71	1.5	1.62	1.72	0.633923
C29F9.12	4.84	10.55	13.73	19.56	14.76	1.84205	10.72	14.42	13.17	13.95	18.13	1.11152
K01D12.15	0.54	1.07	3.16	2.47	1.96	1.40166	1.63	0.88	5.62	2.9	2.36	1.60828
AC3.7	2.15	2.56	6.13	5.5	5.05	1.65723	1.75	2.11	2.99	2.56	3.58	1.03868
Y49F6C.8	0.86	1.19	3.83	2.94	2.1	1.46008	1.33	1	1.79	1.99	2.35	0.943803
K03B4.7	276.45	283.99	538.99	540.67	565.5	1.95003	254.03	257.17	436.9	393.44	428.17	1.63485
C35D6.4	0.37	0.76	4.28	0.95	0.94	1.31416	1.08	1.61	1.85	1.71	1.21	0.678038
Y38H6C.1	81.17	52.27	114.74	135.84	143.18	1.93818	40.74	35.13	110.16	95.92	106.54	2.67643
F27B3.6	0	0.06	1.78	0.44	0.81	0.980583	0.2	0.43	1.07	0.77	0.48	0.588086
Y73C8C.8	0.21	0.31	2.7	0.48	1.17	1.15079	0.17	1.03	1.3	1.13	0.84	0.68125
F56C3.9	0.67	0.45	1.71	2.02	2.36	1.30128	0.86	1.29	0.74	0.82	0.35	0.306827
Y60A9.3	0	0.08	2.06	0.44	0.55	0.977564	0.36	0.54	1.39	1.48	1.31	0.96092
Y73B6BL.38	1.66	2.01	6.32	4.37	2.8	1.58613	2.21	2.79	3.72	3.67	3.3	1.0181
H02I12.6	0	1.27	1.89	2.73	1.88	1.32518	1.19	2.88	0.45	2.06	2.33	0.531576
H24K24.5	7.14	5.04	16.76	9.83	11.59	1.79502	4.6	5.58	12.37	12.58	15.21	2.19814
F44D12.11	0.22	0.14	1.54	0.99	1.32	1.08757	0.09	0.04	0.17	0.48	0.42	0.334898
T05G5.10	46.25	56.45	123.95	91.27	85.56	1.91519	59.49	65.81	96.3	96.5	91.07	1.48662
F58E1.10	0.23	0.32	2.74	0.6	1.05	1.14771	0.16	1.08	1.27	0.89	0.97	0.644033
F49B2.2	0.84	0.99	3.83	1.79	2.47	1.40818	0.76	1	2.76	3.56	3.12	1.67376
R52.10	0.75	0.94	4.71	1.32	1.65	1.38753	1.06	1.73	2.72	2.66	1.6	0.971468
Y77E11A.6	24.14	27.16	55.87	52.11	43.25	1.89156	34.29	33.31	52.06	46.27	48.61	1.40747
F46F11.2	7.13	9.82	25.48	15.25	11.1	1.82339	9.8	11.74	10.7	15.71	8.85	0.998584
D1086.2	1.61	0.29	2.86	1.88	3.54	1.41538	0.68	0.55	2.39	1.96	3.03	1.52322
Y17G7B.5	16	22.42	47.9	37	28.89	1.87679	19.22	26.31	32	29.34	29.71	1.27709
F21D9.6	3.15	4.13	9.84	6.47	7.49	1.70977	3.28	4.68	7.21	6.62	7.07	1.39893
K06A9.2	2.12	1.81	4.76	3.86	5.49	1.58628	1.97	1.21	1.95	1.38	2.07	0.694981
C25F9.7	3.39	2.55	7.61	5.63	6.65	1.67003	3.45	3.94	8.76	10.73	8.88	2.0142
C54F6.13	7.84	6.4	13.12	14.15	16.53	1.79803	6.75	6.52	18.3	19.67	20.49	2.55228
F25H8.5	75.12	54.83	124.73	117.1	135.24	1.90512	50.04	59.02	61.59	60.86	55.7	1.06939
C24H12.11	4.28	7.6	13.76	10.51	12.71	1.77618	5.77	6.33	16.67	18.77	17.24	2.49078
M01D1.10	12.82	13.32	31.12	22.3	24.63	1.84909	12.16	18.28	24.12	26.9	23.51	1.53165
Y66A7A.8	0.13	0.93	3.55	1.5	0.75	1.26362	0.81	1.41	1.01	1.29	0.77	0.484992
Y48G10A.7	0	0.47	2.66	0.74	0.7	1.10661	0	0.54	1.14	0.87	0	0.527559
ZK353.9	14.15	15.23	30.98	28.59	27.48	1.84937	17.1	14.39	23.92	23.87	25.18	1.45257
C44B7.6	4.34	4.6	9.3	9.35	9.73	1.72943	4.73	5	13.69	11.7	14.5	2.26712
ZC21.10	9.93	11.1	21.53	19.54	21.93	1.82371	10.68	11.21	32.02	33.68	31.76	2.71969
Y105C5B.28	290.56	275.09	524.59	537.49	561.45	1.90673	318.03	299.61	481.33	524.19	508.79	1.62924
C50E3.12	0.26	0.64	2.53	1.94	0.83	1.21839	0.83	1.03	0.72	2	0.73	0.595855
C26F1.7	13.49	11.58	24.11	23.7	26.53	1.83081	10.58	11.41	9.31	9.42	9.21	0.776435
ZK899.6	0.42	0.49	3.61	0.65	1.05	1.21649	0.45	1.69	1.74	1.64	1.38	0.766506
R06F6.9	44.8	41.51	85	78.99	84.96	1.87936	48.19	46.64	88.05	99.23	97.91	1.96351
Y73B6BL.2	3.05	3.43	9.58	6.74	4.83	1.66274	3.54	4.03	6.15	6.31	5.52	1.25253
F40H3.6	7.74	14.32	23.01	22.74	19.76	1.81518	11.28	14.9	23.05	25.16	23.13	1.68772
F02H6.5	17.01	16.14	40.22	21.92	34.94	1.84125	20.13	33.58	62.77	55.43	51.09	2.02585
T21E3.1	1.53	1.37	4.77	3.31	2.87	1.4898	1.96	2.2	2.91	3.26	2.56	0.944805
C03C10.3	75.76	104.01	210.44	144.62	159.34	1.88663	103.48	145.47	162.87	168.99	132.86	1.23456
K08H2.3	0.32	0.46	2.06	1.26	1.59	1.17746	0.41	1.03	1.38	1.84	1.22	0.860465
C47D12.4	7.52	9.13	18.45	15.64	15.97	1.78945	10.77	11.68	17.25	13.78	15.47	1.26789
F08D12.11	1.04	1.35	5.01	2.1	2.36	1.43812	0.6	2	4.15	4.77	3.08	1.73913
T16A1.8	6.15	8.81	16.62	14.53	13.97	1.77358	8.47	9.46	15.6	18.56	19.23	1.78592
T11F9.11	18.76	19.75	45.88	31.73	34.29	1.84152	15.19	18.14	37.63	41.49	44.83	2.3389
C42D4.2	3.18	4.05	8.19	7.2	7.77	1.67281	5.36	4.81	9	8.97	9.85	1.52397
Y82E9BR.22	45.48	54.11	114.16	85.07	85.7	1.8698	73.19	74.38	99.22	101.81	94.82	1.31867
Y63D3A.11	2.02	1.91	4.71	4.56	4.5	1.54806	2.62	2.58	3.91	5.36	4.13	1.24074
C12D8.10	44.57	41.94	86.06	78.55	82.41	1.86058	42.47	41.22	72.16	66.4	68.89	1.61396
C37H5.2	3.32	3	7.04	6.59	6.87	1.64263	3.71	3.14	3.43	2.84	3.18	0.711864
F38C2.5	0.47	0.88	4.42	1	1.04	1.28557	1.13	1.27	0.91	0.99	1.17	0.465152
T08G2.3	124.93	113.86	243.68	212.44	220.73	1.87397	129.93	120.08	220.03	238.01	231.73	1.82472
F13E9.13	5.1	3.03	7.71	9.39	8.48	1.68345	3.67	4.83	7.19	8.35	10	1.62159
Y57A10C.11	0.49	1.5	3.87	2.06	2.31	1.37678	1.5	1.55	1.78	2.93	2.45	0.945215
T05G5.6	77.62	74.02	138.39	150.75	140.27	1.86327	77.62	77.89	143.19	156.44	159.94	1.94515
C53C11.4	0.19	0.77	1.99	1.84	1.5	1.20045	1.7	0.42	2.2	1.43	3.05	1.08091
Y57A10C.1	0.77	1.67	4.56	1.55	3.38	1.42492	0.9	2.06	3.39	4.64	2.31	1.38978
Y75B12B.3	1.27	1.35	3.25	2.02	4.72	1.44156	1.46	1.37	3.64	1.66	1.81	0.981366
H37A05.4	3.29	3.96	9.95	6.29	6.75	1.65694	3.45	2.88	5.48	5.58	3.82	1.19088
W09G12.4	0.73	0.82	3.7	1.49	1.78	1.30892	0.51	2.6	1.76	3.31	1.58	0.86758
R02D3.1	47.4	45.42	86.18	89.43	87.65	1.85095	51.64	55.16	101.37	103.52	106.99	1.91103
C05D11.12	71.55	69.59	141.24	123.79	133.75	1.8573	76.16	75.81	142.63	147.11	151.18	1.90912
F53A2.3	14.31	15.81	32.1	26.5	28.51	1.80801	18.53	17.83	30.25	34.21	34.78	1.72471
T28D9.4	4.06	4.75	12.89	9.1	5.31	1.68363	5.9	9.54	8.13	8.57	7.25	0.91552
T24E12.13	0.27	0.58	2.66	0.56	1.76	1.16491	0.81	1.37	1.3	2.32	1.55	0.824561
R11A5.4	182.57	173.31	343.31	316.34	338.84	1.86001	172.9	181.47	333.25	335.55	339.78	1.88677
C52D10.6	4.35	8.81	21.5	7.46	10.46	1.73351	7.02	12.81	10.11	12.85	10.6	1.02489
T02G6.10	4.47	3.83	10.82	7.72	7.28	1.6712	3.85	5.65	9.1	10.74	8.85	1.66319
C27A2.6	20	20.65	42.72	38.68	34.92	1.81821	23.55	24.35	36.49	40.73	39.54	1.55992
C08F1.6	26.82	30.25	64.02	47.78	50.39	1.83048	30.53	40.27	51.23	53.86	47.65	1.39872
F56A8.4	5.8	7.2	13.4	13.27	12.27	1.73067	8.47	7.57	11.21	10.9	9.14	1.15484
Y44A6C.2	0.41	0.92	3.54	1.29	1.48	1.26326	0.92	1.53	1.56	2.84	1.69	0.91236
C24H12.2	0.36	0.57	1.76	1.53	1.9	1.18089	0.61	0.77	2.75	1.68	2.99	1.46351
W05H9.1	72.7	76.32	140.15	126.75	152.16	1.84991	74	81.15	134.39	121.58	128.06	1.62914
M01E11.5	8.51	7.42	21.18	14.42	11.46	1.74977	11.57	10.66	13.99	13.01	11.14	1.04939
W04A8.9	0.58	0.61	3.41	1.35	1.13	1.23093	0.79	1.11	1.54	1.17	2.22	0.842735
F09F7.6	42.39	36.27	78.71	69.31	73.71	1.83263	41.15	40.17	63.35	58.15	62.91	1.47552
Y51F10.2	20.47	22.44	48.81	35.95	37.29	1.81177	21.56	27.24	39.82	43.73	36.91	1.58084
Y46E12BL.3	3.5	3.72	10.16	6.46	6.05	1.63919	3.38	3.95	6.07	7.98	5.25	1.37906
Y51A2D.35	0	0	0	0.88	1.68	0.853333	0.48	0	0.55	0	1.26	0.486559
F45E6.6	0.34	0.11	1.67	0.77	1.37	1.03673	0.38	0.97	1.67	1.99	0.94	0.915423
F15B9.5	1.18	1.44	3.28	2.86	3.7	1.41991	1.9	2.13	3.85	3.06	4.04	1.21061
Y47D3A.1	9.67	12.73	23.34	19.88	21.57	1.77022	12.69	12.9	25.39	26.39	25.88	1.87653
Y46B2A.1	141.17	153.26	285.12	269.96	264.95	1.84424	164.49	169.53	251.08	281	263.58	1.5786
F12E12.4	0.09	0.46	2.47	0.63	0.98	1.06667	0.6	0.84	1.33	1.47	0.69	0.676357
R10D12.9	4.93	6.76	13.03	11.56	10.41	1.70441	5.12	6.18	13.02	8.72	11.77	1.6797
W07A8.2	11.79	12.59	23.78	23.61	22.81	1.77407	11.94	11.3	12.94	14.47	13.62	1.08373
W06A11.2	0.39	0.45	2.4	0.94	1.54	1.14554	0.39	1.15	1.59	2.13	1.76	1.03202
F44G3.2	0.79	0.62	2.18	2.32	1.96	1.26295	0.9	0.83	2.72	2.55	3.08	1.4924
ZC204.2	31.26	39.7	71.11	58.45	69.84	1.822	35.12	42.83	60.9	71.55	57.92	1.58741
Y46H3C.5	51.59	59.43	101.98	103.42	104.99	1.83089	67.85	77.22	97.81	107.32	102.02	1.39231
C42C1.8	1.42	1.39	4.59	3.69	2.04	1.43035	2.11	2.4	2.4	1.98	2.48	0.702509
Y105C5B.12	0.3	0.76	2.86	1.03	1.58	1.19172	1.22	1.29	1.47	2.21	1.17	0.716925
F55C9.13	1.41	1.82	6.3	2.03	3.13	1.4608	1.29	2.75	2.89	3.95	2.68	1.05077
C37C3.9	7.02	9.44	19.37	16.31	12.35	1.73456	10.15	10.13	13.38	14.42	14.34	1.26092
T04D3.1	1.68	3.08	6.21	5.13	4.33	1.54536	2.82	3.33	4.16	5.3	4.87	1.17219
C10C5.5	0.57	1.14	3.12	1.86	2.26	1.30099	0.89	2.29	1.72	3.1	2.16	0.898327
F25C8.4	14.71	11.83	23.78	23.42	28.42	1.76641	10.24	9.26	14.4	12.85	14.08	1.28155
K01G5.9	24.92	25.12	50.53	44.15	45.54	1.79631	26.73	29.42	48.7	52.04	49.64	1.72405
F28D1.11	63.33	63.06	121.53	114.71	114.08	1.81904	78.89	73.05	107.16	91.53	99.94	1.29327
C44B7.10	29.35	28.54	62.93	46.93	51.79	1.79941	31.37	39.02	79.29	75.65	78.46	2.14947
Y43B11AR.1	42.17	48.4	91.62	74.38	85.18	1.80894	36.34	37.1	30.78	21.67	31.3	0.740103
T22D1.5	2.28	3.47	7.84	6.5	3.94	1.57247	3.39	3.46	3.35	4.24	3.6	0.842938
B0218.2	9.7	8.04	18.28	16.15	16.75	1.72847	7.1	6.74	13.33	11.14	14.31	1.63215
T05F1.2	1.71	3.14	6.98	5.46	3.36	1.53771	2.81	2.97	3.55	4.22	3.75	0.987147
T04D1.2	1.74	1.25	4.32	2.81	3.56	1.42819	1.7	1.66	3.56	4.13	4.29	1.49005
F55C9.14	0.17	1.16	3.59	0.61	1.93	1.22723	0.54	1.48	1.38	2.09	1.62	0.844113
T13A10.11	14.99	14.68	30.04	27.69	26.1	1.76466	18.38	17.75	28.7	31.55	32.95	1.62951
C33H5.11	26.53	26.84	51.82	46.12	50.62	1.78869	27.89	30.1	49.35	51.57	51.39	1.69262
Y43E12A.1	1.77	2.77	7.15	5.17	2.58	1.51886	2.92	3.33	2.96	4.08	2.59	0.778182
B0303.3	98.69	97.03	190.13	175.34	172.26	1.8131	109.14	106.44	188.87	193.67	200.09	1.78518
F37B1.8	11.29	7.92	33.34	4.38	17.26	1.72812	10.53	30.28	68.68	52.82	34.61	2.43105
F58E1.12	0.16	0.75	2.72	1.1	1.13	1.13402	0.67	1.68	1.99	2.22	1.19	0.827586
F31E9.4	0.08	0.19	1.79	0.55	0.86	0.939794	0.28	1.03	0.59	1.17	0.54	0.463243
D2089.5	8.61	8.22	19.61	12.47	16.29	1.71252	8.79	11.54	17.45	18.34	16.25	1.55366
F22F7.2	2.69	2.32	5.47	5.12	5.51	1.53115	2.95	2.26	4.57	4.6	4.42	1.25659
F15A4.10	1.31	4.12	8.24	5.89	3.11	1.54688	2.81	3.28	4.67	5.21	5.44	1.26246
K05F6.9	0.1	0.18	2.05	0.48	0.68	0.938596	0.33	0.62	0.71	1.58	1.11	0.768362
K07A1.17	2.79	4.32	9.09	7.56	5.16	1.59605	3.93	5.35	4.81	5.42	4	0.841017
T12B3.3	33.4	31.52	68.43	54.98	55.81	1.78542	31.26	32.9	63.57	66.37	68.7	2.00161
F31E3.3	26.75	28.56	54	49.24	49.81	1.78038	34.59	30.53	48.32	52.12	48	1.47437
F26B1.1	0.85	1.52	1.94	3.27	3.68	1.35622	2	2.32	2.51	1.24	2.35	0.64346
W03C9.2	2.22	2.51	6.05	4.72	4.54	1.51659	3.96	3.44	4.1	5.02	4.54	0.968794
Y51A2B.8	0	0	0	1.62	0.82	0.813333	0	0	0	0.75	0	0.25
F10G2.4	0.2	0.47	2.63	0.52	1.11	1.06367	0.42	1.92	0.73	1.13	0.1	0.301075
Y56A3A.10	0.38	0.56	2.65	0.89	1.45	1.13152	2.57	5.79	7.16	10.49	9.21	1.72844
F39F10.3	0.77	1.55	4.46	2.32	1.96	1.34877	0.74	1.12	2.07	2.62	2.44	1.23143
R09B3.1	8.78	11.19	20.66	17.73	18.31	1.72053	14.7	12.17	19.56	20.43	20.39	1.3943
R09B5.9	28.24	46.37	80.77	58.09	66.28	1.78515	38.51	33.37	36.54	27.64	31.42	0.86266
ZC239.1	4.03	3.71	7.73	7.94	7.79	1.60575	3.46	3.31	8.92	9.39	9.42	2.10794
T06E6.14	1.4	2.5	4.16	4.94	3.92	1.47119	3.43	2.47	6.62	6.13	7.28	1.6903
C27D8.2	3.86	3.76	7.04	7.18	8.87	1.60014	6.02	4.83	8.68	8.72	9.47	1.39403
C05E4.7	0	0.35	0.97	1.02	1.38	0.956028	0.21	0.4	1.02	1.08	0.77	0.733078
F56A8.5	6.61	7.41	14.01	13.44	12.97	1.68206	7.37	7.91	11.79	12.4	11.99	1.39583
B0414.5	1.44	2.45	5.77	4.7	2.47	1.46463	3.36	3.48	2.31	3.27	2.85	0.635747
F40H6.4	3.08	3.34	9.16	4.89	5.72	1.56532	3.23	6.26	5.44	7.21	6.81	1.1291
Y92C3B.1	30.63	29.65	58.7	55.94	50.64	1.76921	39.2	33.41	47.59	42.31	37.68	1.13997
ZK546.15	1.7	1.97	6.12	3.42	2.77	1.44738	1.73	3.33	2.83	5	3.55	1.0746
C41H7.4	29.34	33.56	64.87	52.71	54.52	1.76785	33.46	33.41	51.11	59.14	51.89	1.56953
K06B9.6	0.39	0.46	1.33	2.46	0.89	1.09474	1.01	0.64	1.72	0.87	0.53	0.569863
Y35H6.3	0.48	0.53	1.89	1.81	1.41	1.13178	1.28	1.97	1.68	2.4	1.4	0.695873
C43D7.10	1.06	1.29	3.99	2	2.73	1.3364	1.41	1.32	2.75	3.16	1.65	1.06554
F15D4.2	23.64	28.09	47.67	47.24	46.8	1.7583	31.84	31.67	38.42	49.05	39.44	1.29151
C06A8.3	460.58	429.95	840.15	744.78	815.8	1.7932	455.7	496.26	892.46	984.16	851.94	1.90683
K08H2.2	0.26	0.67	3.45	0.67	0.77	1.11263	0.6	1.22	1.11	2.3	1.06	0.780105
F55C9.7	0.24	0.45	2.14	0.84	1.26	1.05081	0.45	1.69	1.13	1.5	0.86	0.561997
F17C11.4	14.1	10.99	24.59	22.13	23.17	1.71995	11.58	12.96	23.51	20.32	20.38	1.61291
F37H8.7	1.43	0.81	2.78	2.14	3.48	1.32075	0.95	1.57	1.06	0.75	1.5	0.488201
Y25C1A.13	27.16	26.29	56.26	42.92	46.76	1.75461	27.99	28.5	48.54	50.51	53.01	1.73317
C35E7.10	2	1.86	4.34	4.38	4.02	1.44937	2.49	1.58	3.85	4.61	4.08	1.37727
Y54F10AM.11	0.46	0.44	2.56	1.04	1.18	1.09885	0.35	0.87	1.03	1.98	1.96	1.02899
B0554.1	0	0	1.39	0.43	0.54	0.786667	0	0	0.53	0.25	0	0.26
T05G5.3	53.83	56.26	109.65	100.54	87.21	1.76882	65.06	60.52	87.09	100.28	92.55	1.46272
K05F6.5	5.68	7.75	16.31	10.22	11.81	1.65651	7.56	8.17	10.24	10.66	11.34	1.21226
C41H7.5	16.1	16.18	31.3	27.38	30.14	1.72734	15.54	19.91	30.63	33.21	31.78	1.70218
Y49F6B.5	0	0.17	1.56	0.27	0.98	0.863287	0.07	0.38	0.32	0.15	0.37	0.228571
C17E4.3	1.7	3.46	7.68	4.83	3.66	1.50559	2.94	3.41	3.76	5.1	4.49	1.06587
Y77E11A.9	0.39	0.58	2.4	1.42	1.13	1.11111	0.57	1	2.13	2.39	1.89	1.19701
F45C12.14	0.09	0.04	1.64	0.63	0.43	0.84507	0.04	0.29	0.76	0.61	0.81	0.623748
Y40B10A.7	4.39	2.89	7.93	7.09	6.81	1.56825	2.39	3.64	5.85	5.93	5.69	1.45039
Y40B1A.1	25.03	25.35	47.92	45.52	43.61	1.7443	32.96	28.31	37.13	48.06	41.88	1.33892
C52D10.1	18.12	16.33	30.3	32.48	31.66	1.7273	17	15.22	24.96	27.17	28.88	1.57822
H02I12.5	0.93	1.14	3.69	2.22	1.97	1.29075	1.82	1.81	1.92	2.55	1.72	0.732978
F54C9.8	1.48	1.56	6.02	2.63	1.82	1.38492	1.54	2.35	1.88	2.88	1.86	0.749293
T07D10.8	0.84	1.21	2.97	2.23	2.62	1.28724	1.23	1.8	1.89	2.09	1.92	0.781975
Y51H7C.15	1.02	1.29	3.24	2.24	3.03	1.31632	1.25	1.95	5.08	3.72	2.49	1.44744
T27E7.10	0.31	0.44	1.37	1.52	1.45	1.05212	1.31	0.34	1	2.04	0.81	0.703196
F22F7.7	15.61	22.15	46.66	19.52	36.91	1.72854	16.01	37.44	38	37.49	21.69	1.16838
F20D1.4	2.1	2.85	5.24	4.8	5.5	1.49065	2.74	3.18	5.21	3.38	5.81	1.21212
Y116F11A.4	1.17	0.67	2.6	1.87	2.77	1.25694	0.78	0.97	2.22	2.83	1.99	1.25156
R05H10.5	53.9	47.06	95.5	82.82	93.14	1.75771	36.21	37.93	39.16	36.74	38.46	1.00131
W08D2.4	32.2	33.76	66.36	55.19	56.54	1.74701	34.54	37.93	65.13	72.67	73.97	1.8958
Y51H4A.15	31.73	35.12	63.22	58.15	59.06	1.74708	40.36	42.26	50.9	71.9	61.61	1.45285
C31C9.2	96.48	95.57	212.76	140.02	160.95	1.76494	105.85	150.73	241	258.37	210.16	1.8293
ZC410.1	10.73	10.99	22.31	19.42	18.42	1.69056	9.24	11.72	22.42	22.73	24.02	2.00842
Y57G11C.1135	10.29	8.75	16.81	17.37	18.81	1.67902	7.48	3.09	14.26	15.72	6.47	1.93317
ZK822.8	0	0	1.01	0.58	0.73	0.773333	0.21	0.85	0.72	0.9	0	0.352941
C28G1.4	1.38	2.06	4.32	3.2	3.95	1.40564	1.32	2.76	3.86	4.57	3.85	1.34649
R07C3.13	0.22	0.16	1.23	0.78	1.32	0.932773	0.28	0.46	1.55	1.97	1.75	1.28224
B0393.3	14.48	16.35	34.61	26.93	22.69	1.71043	18.44	20.24	23.91	27.03	23.07	1.21288
B0238.12	7.94	7.37	16.26	12.76	13.92	1.65376	5.83	6.29	3.33	3.15	4.1	0.499528
Y14H12B.2	3.67	5.15	11.27	7.83	6.6	1.58349	6.88	7.13	7.49	6.57	7.49	0.897356
C32F10.5	2.15	3.41	7.48	5.51	4.06	1.50353	3.38	3.89	4.34	4.96	4.22	0.972312
C16A11.6	1.5	2.03	4.29	4.01	3.36	1.40567	3.38	2.85	3.91	3.48	3.6	0.890239
Y37A1A.2	1.01	0.67	2	2.57	2.17	1.22101	0.65	1.19	3.34	3.34	2.71	1.63021
C33A11.2	11.69	12.41	24.35	21.97	19.74	1.68736	13.21	14.44	18.42	23.4	22.72	1.45115
Y63D3A.2	7.75	10.27	17.59	15.83	16.55	1.664	10.46	13.26	16.58	15.47	14.5	1.20658
T08B2.7	94.75	90.33	178.62	157.1	155.89	1.75187	96.27	98.22	177.91	186.91	188.76	1.87823
K02E7.6	30.63	31.32	55.03	59.12	51.89	1.73094	32.69	28.58	53.55	59.8	69.07	1.92213
F45C12.13	1.03	1.86	4.86	2.29	2.77	1.35242	0.88	2.03	3.41	2.84	2.43	1.17855
F02H6.4	0.38	0.32	1.79	1.31	1.03	1.01975	0.57	0.59	0.95	0.82	1.54	0.698312
T28F4.4	9.72	9.55	17.89	16.69	18.54	1.66494	9.36	9.68	15.18	15.15	14.56	1.42237
C18A11.5	0.98	1.36	3.01	2.45	2.97	1.29493	0.76	1.13	2.34	2.79	3.34	1.45159
C38D4.1	5.09	5.45	11.49	7.7	10.83	1.59596	6.59	8.07	10.17	12.73	13.59	1.46018
F32H2.6	14.71	16.43	28.92	26.81	28.52	1.69483	18.97	19.09	25.13	27.11	23.88	1.26677
C05C8.9	14.97	15.64	29.16	27.7	25.91	1.69212	17.75	15.89	20.3	18.49	21.01	1.11859
K06B4.11	3.34	3.11	7.04	6.37	5.78	1.514	4	3.99	8.63	8.36	8.03	1.66967
Y73F8A.1162	0	0	0	0	2.25	0.75	0	0	0	0	0	0
ZK899.5	0	0.37	1.96	0.81	0.45	0.905767	0.28	1.05	0.95	1.33	1.03	0.662663
Y39G10AR.15	3.9	4.79	8.88	8	8.14	1.56034	5.33	4.32	7.84	9.18	8	1.43176
F56F10.3	7.33	5.31	13.28	8.97	13.07	1.60838	6.01	7.18	18.43	18.42	17.65	2.39192
C32H11.16	0.34	0	1	1.16	0.96	0.888889	0.57	0.37	0.95	1.2	0.71	0.648526
ZK688.7	15.52	14.32	33.52	22.36	24.39	1.6807	15.13	16.65	20.59	27.48	34.4	1.62759
C01A2.10	0	0	0	2.23	0	0.743333	0	0	0	0	0	0
F14E5.4	1.17	1.32	3.64	2.25	2.85	1.2977	0.95	1.84	2.95	4.05	3.12	1.40849
Y17G7B.10	42.37	40.76	71.75	73.82	73.82	1.71808	47.93	47.5	85.83	89.08	83.98	1.77146
R02C2.2	0.77	1.02	2.72	2.09	2.09	1.21372	0.61	1.96	2.16	2.97	1.59	0.980306
F18A1.7	12.21	17.73	38.84	23.59	18	1.67877	18.07	19.43	17.29	24.21	16.74	0.982954
B0432.10	7.57	8.7	15.95	15.41	13.36	1.63182	9.02	10.55	11.35	14.3	13.31	1.20414
F57A8.6	0.04	0.12	1.07	0.76	0.81	0.814815	0.07	0	0.77	0.37	0.65	0.57649
D2023.2	28.58	29.05	54.39	45.63	52.64	1.70675	27.64	41.01	61.31	60.04	60.49	1.71588
F44A6.5	4.19	3.44	8.2	5.84	8.06	1.52994	3.9	4.27	6.03	6.32	7.97	1.33202
Y51A2D.13	11.87	10.74	18.84	18.6	23.7	1.65624	8.92	10.15	21.37	19.56	19.67	1.91742
C04B4.2	0.29	0.4	2.29	1.26	0.46	0.993804	0.2	0.55	0.84	0.83	0.52	0.530909
F44F4.2	1.72	2.06	5.15	3.77	3.13	1.38985	2.83	2.45	3.53	3.46	2.48	0.867216
Y24F12A.4	4.66	6.2	10.64	9.51	10.33	1.58009	5.7	7.49	9.73	11.82	9.68	1.37064
Y38H6C.17	4.27	3.03	6.92	6.43	7.86	1.52043	2.24	3.09	2.76	2.66	3.19	0.783083
C27D8.4	8.74	8.56	16.87	16.42	13.95	1.63178	8.41	7.37	14.57	15.41	14.85	1.68091
F54A5.1	2.22	3.53	8.93	4.45	3.78	1.47613	2.04	4.08	5.19	5.81	5.66	1.36782
VZK822L.1	11.84	7.67	19.23	13.98	19.74	1.6411	5.84	8.7	7.23	6.15	6.42	0.798065
F21G4.2	6.32	6.24	13	11.09	10.75	1.59524	6.37	6.83	10.94	11.42	11.21	1.47237
C05D12.5	0	0.19	2.27	0.36	0.06	0.818874	0.41	0.94	0.37	1.02	0.35	0.346269
F26G5.1	0.59	1.19	2.86	2.34	1.62	1.20282	0.77	0.7	1.61	1.59	1.62	0.926033
C30G7.1	4.17	3.64	8.21	7.78	6.49	1.52769	3.35	4.35	5.3	4.94	4.81	1.03436
C41H7.3	13.15	15.83	28.77	25.81	22.86	1.66645	16.5	16.25	23.98	27.33	27.48	1.51156
F26A1.2	0.24	0.33	2.04	0.86	0.77	0.95201	0.35	0.73	0.73	1.31	1	0.658009
D2045.9	35.65	38.75	67.7	63.91	63.65	1.70384	45.71	40.5	66.62	71.58	73.73	1.60171
R53.5	14.43	13.52	26.05	24.98	23.62	1.66166	14.1	13.03	14.58	16.91	18.16	1.13629
R08C7.10	27.71	29.93	53.44	50.88	47.3	1.69484	33.1	34.54	46.94	53.68	50.15	1.44333
C14B9.4	45.73	53.55	92.3	87.37	79.81	1.708	54.21	57.35	81.02	85.05	76.26	1.42263
T28H11.4	2.65	2.86	7.77	3.55	5.14	1.46116	1.66	4.14	6.1	6.12	5.92	1.55043
Y113G7B.24	37.51	44.23	73.44	70.46	70.02	1.70305	47.5	46.36	69.75	82.94	73.94	1.57612
T27E4.3	5.55	8.23	25.27	3.74	8.82	1.59823	8.34	20.29	12.66	13.46	4.65	0.669714
T27E4.9	5.55	8.23	25.27	3.74	8.82	1.59823	8.34	20.29	12.66	13.46	4.65	0.669714
K08H10.2	45.81	43.17	75.76	74.31	82.26	1.70243	38.57	38.59	39.18	35.08	37.25	0.939111
T12A2.3	0.13	0.61	2.22	0.78	1.08	0.992701	0.55	1.37	1.06	0.62	0.53	0.37585
Y58A7A.5	1.34	3.95	5.86	4.02	5.94	1.44673	2.77	5.03	7.06	7.2	6.17	1.3898
Y66D12A.12	30.8	28.57	58.63	48.8	47.87	1.68703	27.33	35.02	50.33	61.65	53.24	1.71168
T19B10.6	8.37	9.19	18.16	15.82	13.43	1.61588	11.54	11.56	13.45	15.22	13.98	1.1328
C05D12.2	1.48	1.24	3.11	3.13	2.92	1.29379	0.81	0.77	1.65	1.29	1.71	0.865922
F46C3.7	0.66	1.25	1.58	2.63	2.86	1.20546	1.89	1.95	3.06	1.49	1.98	0.745434
Y46G5A.31	9.68	7.76	16.88	13.98	16.16	1.61248	6.33	9.47	11.86	11.45	8.7	1.19888
C50A2.2	2.78	2.69	6.67	4.63	4.91	1.44668	3.12	3.33	3.32	3.46	3.7	0.826824
EEED8.2	159.28	168.65	290.68	281.63	272.52	1.70709	196.05	182.26	294.16	306.65	324.1	1.62133
R12G8.1	6.2	3.86	8.47	8.67	10.85	1.54726	0.72	1.45	1.24	1.11	2.11	0.71303
M117.4	0.43	0.96	2.21	1.73	1.77	1.12291	0.48	0.88	1.44	2.12	1.84	1.07143
M7.2	4.93	5.4	11.48	9.86	7.33	1.55015	5.29	6.29	8.65	8.36	8.12	1.23368
F36F12.8	0.51	0.72	2.07	1.93	1.29	1.09185	0.97	1.25	1.5	1.33	0.96	0.598736
K02B12.2	17.07	18.98	35.39	29.7	29.55	1.65817	19.18	25.8	32.44	36.27	38.42	1.52022
F20B6.9	0.94	0.74	2.16	1.5	2.78	1.16667	0.79	1.32	1.59	2.23	1.15	0.806164
F33H1.2	12.55	15.17	26.68	28.01	18.45	1.64065	14.99	13.67	18.71	23.05	19.53	1.33268
R155.5	2.31	3.13	8.17	4.41	3.48	1.43907	3.53	2.09	0.98	0.23	2.41	0.31671
C09E7.4	20.3	20.82	36.23	34.91	36.27	1.66064	25.14	21.3	40.56	40.39	40.95	1.67768
C50F4.6	35.71	39.71	66.52	53	75.65	1.68062	44.81	27.17	50.47	22.31	45.6	1.06677
ZC204.10	0.21	0.33	1.38	1.01	1.11	0.918635	0.48	1.05	1.42	1.73	1.82	0.938621
F13E9.6	0.32	0.24	1.5	1.11	0.94	0.924479	0.21	0.48	0.64	1.29	0.85	0.688971
F09F7.7	46.98	48.2	81.68	83.6	80.25	1.68437	48.95	49.98	76.55	89.52	85.63	1.66254
C11H1.2	13.84	14.74	25.51	24.61	24.94	1.63636	16.14	15.41	26.12	26.44	24.46	1.53045
Y67D2.5	5.56	6.14	8.34	10.75	12.88	1.55572	8.34	7.49	9.72	8.28	8.9	1.0058
C01G6.3	195.4	234.48	396.69	357.69	344.76	1.69668	244.24	269.52	380.28	388.8	370.12	1.47252
B0393.6	1.54	2.51	5.48	4.44	2.51	1.3697	3.08	3.2	4.02	4.2	3.46	0.940419
R06B9.1	0.3	0.21	0.98	1.33	1.09	0.903054	0.19	0.31	0.61	0.52	0.57	0.453333
ZK930.6	4.47	4.92	7.71	8.48	9.85	1.52414	5.02	3.8	7.95	8.89	11.25	1.73075
ZK370.4	24.24	20.03	41.2	34.76	38.93	1.65536	19.67	22.97	39.18	38.11	40.5	1.75911
W02A2.9	21.04	15.48	37.65	28.41	29.04	1.6459	22.41	19.62	27.08	30.03	16.97	1.12166
T27F6.8	5.69	6.59	12.63	9.79	10.93	1.55696	5.6	5.33	14.31	13.05	14.01	2.13302
F35C11.3	0	0	0.52	0.2	1.37	0.696667	0.84	0.13	0	0.68	1.01	0.379349
C27A2.3	19.73	25.77	47.18	38.52	32.17	1.65432	28.4	26.65	36.1	42.72	35.5	1.3359
F14H3.5	0.16	0.54	1.79	1.21	0.87	0.955556	0.58	0.77	0.67	0.91	0.97	0.507463
K11D12.12	8.23	8.25	16.43	12.56	15	1.58694	7.81	8.2	11.36	11.95	12.71	1.33333
F47G4.7	92.95	83.03	148.36	151.74	149.19	1.68292	87.36	87.35	153.98	163.73	162.41	1.81133
C50H2.12	0	0	0	0.44	1.64	0.693333	0.48	0.64	0	0	0.31	0.0662393
K06C4.19	0	0	0.91	0	1.17	0.693333	2.3	0	0.57	0	1.3	0.289922
T03E6.7	273.18	280.11	463.24	477.25	466.81	1.68957	316.58	293.78	479.65	470.73	493.49	1.57192
C27A12.6	13.22	15.45	26.99	23.94	23.88	1.62613	15.5	17.53	24.55	26.64	25.88	1.46674
Y71F9B.7	3	3.23	6.51	6.02	5.33	1.44674	3.45	3.71	5.19	5.69	5.44	1.18777
C46A5.6	4.07	5.13	9.82	8.72	6.84	1.51071	5.64	5.68	9.11	8.66	10.34	1.40691
Y52E8A.2	1.17	1.44	3.61	2.47	2.6	1.25524	2.34	2.17	1.93	1.9	1.45	0.540707
M151.5	0.1	0.6	2.3	0.37	1.17	0.948148	0.21	0.72	1.25	1.13	0.45	0.643914
F28C6.1	1.81	1.95	6.5	1.91	3.18	1.34144	2.04	4.5	3.94	3.74	3.41	0.86573
F09A5.9	0.99	1.27	3.16	2.22	2.41	1.21909	1.29	1.82	2.95	1.49	1.76	0.808871
R07B7.4	3.18	3.04	5.37	6.18	6.27	1.44526	3.63	3.46	6.73	6.08	5.89	1.37147
ZK637.18	0.58	0.55	2.82	0.44	1.66	1.04792	0	0	0	1.01	0	0.336667
C52D10.3	7.7	7.01	10.52	13.09	15.67	1.56713	5.34	5.49	8.27	13.48	12.06	1.75682
T07C4.12	14.53	12.33	21.12	25.54	23.35	1.61723	17.37	17.78	24.15	32.32	24.44	1.45195
F22F7.1	23.57	24.05	44.18	36.61	41.73	1.64611	22.19	23.01	41.23	44.41	40.07	1.77556
K05C4.9	15.31	16.79	32.97	24.14	26.12	1.62717	16.25	18.34	29.08	33.14	32.3	1.72215
F22E5.17	0.45	0.66	2.64	1.5	0.72	1.0418	0.45	0.95	0.74	1.11	0.29	0.419608
K03H4.2	2.98	3.17	7.2	6.12	4.27	1.43885	3.1	5.22	4.5	4.53	3.89	0.834625
T21B4.12	0.1	0.05	0.63	0.79	1.01	0.753488	0.21	0.32	0.55	0.74	0.72	0.529644
Y46G5A.7	43.36	52.03	87.53	74.1	81.32	1.66307	53.99	57.71	90.33	94.87	91.77	1.62398
ZK673.5	0.67	1.27	3.62	1.35	1.98	1.17597	1.8	1.44	0.92	1.28	1.4	0.458015
C18E3.8	1.43	1.39	3.49	3.28	2.4	1.26833	2.03	2.26	2.76	2.76	2.29	0.827769
F58D2.3	1.92	2.39	5.39	4.02	3.52	1.36609	2.04	4.51	5.96	4.73	5.8	1.28577
F21D9.5	0.91	1.06	2.85	1.96	2.21	1.17884	0.78	1.39	2.48	2.97	2.97	1.34612
B0280.4	4.16	2.95	5.9	7.23	6.86	1.46286	6.17	5.22	6.71	8.8	7.52	1.14663
T25G12.5	111.31	100.5	193.26	169.44	173.84	1.67295	103.02	95.68	176.58	199.49	177.8	1.83979
C08F8.3	2.83	3.54	7.91	5.53	4.67	1.44245	4.31	4.96	4.5	5.14	4.82	0.855368
Y110A2AR.1	2.36	3.19	6.78	5.27	3.99	1.41634	3.51	3.81	2.59	3.58	3.82	0.714592
T06E6.5	1.7	2.01	3.74	4.43	3.22	1.32983	2.4	2.44	3.79	4.71	4.62	1.27875
T24C2.2	0.34	0.51	1.83	1.61	0.74	0.977778	0.91	1	0.73	1.47	0.48	0.456948
F41E6.15	2.01	2.5	3.07	4.72	5.61	1.37225	2.44	1.62	3.34	2.31	4.31	1.09571
T07A9.6	13.3	15.6	29.01	25.12	20.68	1.61402	15.78	17.5	22.43	24.2	22.64	1.30896
F21C10.11	0.22	0	0.43	0.5	1.66	0.777778	0.37	0	0.41	0.39	0.46	0.35443
T19H12.2	36.29	55.57	110.74	64.25	58.31	1.65708	53.78	67.76	56.96	63.22	55.13	0.946036
C54G7.2	16.09	16.3	30.16	26	27.41	1.62004	16.03	19.79	30.1	30.47	29.89	1.59457
B0252.2	1.9	2.14	5.4	2.73	4.07	1.34658	2.28	2.82	5.21	4.98	5.4	1.46385
Y47H10A.5	1.38	1.83	3.95	2.9	3.26	1.29367	1.01	1.21	3.81	3.01	4.64	1.81043
B0222.9	1.55	1.47	3.29	3.09	3.25	1.27888	1.51	1.87	2.27	2.47	2.54	0.902107
K05F6.12	0.05	0.26	1.58	0.21	1.02	0.810967	0.12	1.22	0.76	0.77	0.76	0.457086
F15D4.5	2.2	3.94	5.84	7	4.6	1.42834	2.07	2.69	4.63	5.23	6.24	1.58777
F11C1.10	0.45	0.86	0.89	1.87	2.55	1.06949	0.76	0	0.63	0	0.24	0.210145
Y94H6A.12	12.83	13.05	23.5	22.33	21.13	1.60115	16.46	14.52	16.67	13.14	20.27	1.01233
ZK430.5	1.35	1.6	4.36	2.02	3.04	1.26869	1.26	2.11	3.1	4.04	3.11	1.2725
F28H1.1	50.62	56.97	101.52	82.77	87.62	1.6541	54.8	66.41	99.01	100.11	104.61	1.64343
ZK643.2	14.3	15.51	26.86	26.3	23.62	1.60914	16.91	14.95	26.24	25.32	27.92	1.56487
C05C8.1	13.68	11.24	22.55	19.19	22.77	1.59757	11.14	11.72	15.62	12.77	14.52	1.15071
W06D11.3	0.42	0.6	2.47	1.26	0.84	1.00883	0.18	0.6	1.22	0.61	0.65	0.594724
T28B8.1	419.51	412.06	738.18	649.86	696.04	1.66679	461.85	441.83	729.53	808.8	748.13	1.68305
T13F2.8	1091.06	1240.68	2070.18	1940.93	1823.92	1.66686	1337.89	1471.8	1972.21	2026.32	1954.76	1.41156
F01G4.4	4.38	4.89	8.44	8.49	8.26	1.49009	5.41	5.96	8.29	8.79	8.13	1.25704
F42G8.7	5.07	3.91	9.43	6.68	8.35	1.48512	6.03	5.63	9.57	9.4	9.21	1.37531
F57B10.9	11.1	11.4	19.06	18.59	20.62	1.58558	11.53	10.61	12.41	12.58	10.88	0.99061
Y54G11A.6	58.33	49.75	89.01	91.73	91.36	1.64789	44.46	47.51	92.71	98.43	94.41	2.02582
F10E7.1	0.41	0.36	1.76	0.68	1.48	0.943442	0.6	1.04	1.17	1.41	1.21	0.694139
K06C4.5	2.91	3.82	7.56	6.18	5.06	1.43566	1.85	2.84	6.74	6.08	5.86	1.86148
C33G3.4	15.73	16.45	28.19	25.64	28.52	1.6062	18.92	19.4	27.75	29.8	26.33	1.3869
ZC410.5	88.67	71.16	136.42	123.22	141.24	1.65144	57.91	61.86	62.3	49.84	59.02	0.937067
F17A2.13	4.56	6.72	10.35	10.68	9.11	1.51305	5.89	6.45	9.91	11.88	9.17	1.43933
C32H11.11	0	0	1.99	0	0	0.663333	0	0	0	1.61	1.95	1.18667
F09F7.4	30.44	30.91	51.65	49.74	53.55	1.63052	34.02	32.71	54.4	57.62	59.85	1.6671
M05D6.4	10.53	12.36	24.14	13.85	21.05	1.58136	13.99	21.1	28.07	24.45	20.75	1.31698
Y75B8A.17	42.53	47.86	84.44	75.3	67.53	1.63993	56.45	58.57	71.96	83.81	72.58	1.30092
ZC204.3	0.32	0.24	2.12	0.43	0.83	0.880208	0.22	1.45	1.46	1.45	0.53	0.624886
F43G6.5	0.44	0.73	2.82	0.97	1.11	1.03049	1.17	1.56	1.32	1.3	1.41	0.568006
E01G4.5	24.64	25.49	46.32	41.31	39.26	1.62274	24.71	23.13	39.08	46.7	43.29	1.72646
R07H5.2	53.91	48.61	95.36	79.92	82.01	1.64109	51.37	54.47	97.74	96.55	101.31	1.8274
T10H4.10	1.9	2.04	3.28	5.01	3.5	1.32323	2.37	2.13	4.58	4.9	5.24	1.50974
C17G1.3	16.71	15.88	29.26	27.13	26.73	1.602	19.3	17.62	26.86	32.12	30.82	1.5382
ZC434.8	2.53	4.32	9.09	5.84	4.09	1.43277	3.65	4.32	4.82	7.11	5.45	1.16215
F33H2.6	20.21	21.01	34.72	36.69	33.12	1.61237	26.98	22.14	34.97	33.41	34.97	1.34781
T17A3.3	0.16	0.3	1.82	0.24	1.06	0.845528	0.07	0.92	1.26	1.21	1.31	0.842809
Y71H2AM.13	14.16	14.39	24.76	24.29	23.94	1.5928	13.29	12.87	19.82	20.02	21.1	1.44271
ZK1320.1	13.1	11.87	21.94	23.38	18.72	1.58299	10.75	9.26	23.29	22.68	28.6	2.25867
Y71H2AR.3	6.85	7.96	12.83	13.11	12.81	1.53678	8.42	6.73	13.8	13.6	12.79	1.56229
Y87G2A.14	2.67	3.01	6.16	4.68	5.23	1.39497	3.4	3.24	4.12	4.85	3.81	0.986111
Y51H7C.3	2.86	4.28	8.09	6.95	4.65	1.43618	3.74	3.89	5.04	6.89	4.59	1.14365
B0213.5	11.85	15.21	23.93	23.87	21.31	1.58546	13.44	11.15	17.26	17.52	18.65	1.3396
D2085.1	7.2	8.05	16.38	11.58	11.83	1.53778	7.46	10.72	11.53	11.9	12.52	1.18764
F44F1.5	6.86	7.61	13.39	12.32	12.14	1.53208	7.22	9.23	13.93	14.72	13.16	1.51075
F32B5.8	138.38	140.88	213.95	248.02	232.17	1.64531	182.45	147.85	214.27	230.97	223.44	1.34152
F35G12.10	23.94	24.57	47.81	41.08	33.25	1.61209	25.68	25.04	34.4	39.74	34.11	1.36887
T16G12.4	20.41	21.59	44.69	29.9	31.4	1.60591	24.29	24.36	33.79	32.75	35.45	1.34242
T22C8.2	3.17	2.61	5.45	5.14	5.68	1.39417	2.97	2.59	2.1	1.74	2.68	0.574956
ZK809.7	6.47	6.4	13.23	9.49	11.08	1.51536	8.58	8.29	11.8	12.66	12.2	1.29518
Y54G9A.9	10.55	11.82	20.45	17.52	19.34	1.56777	13.91	12.49	16.04	15.8	10.96	1.00469
C27H6.4	86.3	82.94	150.48	133.8	136.18	1.63692	88.21	85.55	146.83	158.42	155.18	1.74643
W03A5.6	8.59	11.55	18.44	17.72	15.59	1.55827	12.41	13.06	15.34	18.16	16.86	1.22218
F27D9.5	110.45	120.86	205.02	173.56	194.99	1.63894	123.32	157.11	192.31	206.95	165.67	1.3335
D1005.2	26.41	27.96	42.67	47.3	46.28	1.61138	34.7	25.56	36.46	39.33	38.37	1.2224
T27E4.12	0	0.41	2.54	0	0.41	0.816044	0	0	0	0	0	0
Y63D3A.3	32.65	35.12	57.53	56.5	55.2	1.61703	37.03	35.27	53.07	51.82	54.62	1.43122
K02D7.5	4.34	3.37	7.85	5.99	7.1	1.43769	3.79	4.95	7.56	6.51	8.22	1.38361
F52H3.4	1.48	1.55	3.96	2.89	2.55	1.24586	2.88	2.05	3.01	2.86	2.93	0.846561
Y26D4A.2	0.12	0.16	0.94	0.5	1.18	0.766082	0.3	0.09	0.85	0.69	0.75	0.638773
F49E8.3	34.3	38.41	66.63	60.76	53.76	1.61647	41.52	41.78	57.34	61.07	58.62	1.38359
Y17G9B.11	0.85	2.4	3.92	2.86	3.16	1.26222	2.12	2.53	4.87	4.09	3.53	1.25213
Y47G6A.22	17.44	16.22	27.73	28.99	28.14	1.58646	15.56	17.05	26.47	29.62	25.96	1.58047
B0432.9	1.65	2.4	3.84	4.49	3.57	1.31129	2.8	2.45	5.14	4.52	4.83	1.33241
T07G12.8	17.7	22.05	33.8	34.64	31.37	1.59377	22.29	20.77	30.48	33.89	36.99	1.49963
B0273.2	2.88	5.59	10.83	8.15	3.8	1.45049	5.2	6.78	5.13	7.25	4.87	0.822604
T08G11.1	12.09	10.07	19.76	18.75	17.95	1.55795	8.56	10.19	9.12	8.92	9.91	0.897992
C35D10.13	39.6	50.43	83.28	73.19	67.01	1.61889	53.77	59.53	71.26	73.87	67.79	1.23111
ZC376.4	9.76	10.78	18.38	18.04	16.04	1.55161	16.03	15.35	22.44	23.8	27.13	1.46535
C24H12.1	9.9	10.77	17.71	17.24	17.81	1.55154	13.06	12.78	17.87	20.47	18.54	1.36207
F56A4.4	2.1	1.33	3.25	3.33	3.77	1.27072	0.47	0.84	0.45	0.7	0.7	0.372608
Y45G12C.3	2.1	1.33	3.25	3.33	3.77	1.27072	0.47	0.84	0.45	0.7	0.7	0.372608
Y57G11C.25	0.88	1.53	3.97	1.62	2.25	1.18519	1.72	3.87	2.77	2.54	1.53	0.600791
Y48A5A.2	12.44	13.27	21.39	22.78	20.92	1.56598	16.02	15.8	17.07	23.74	19.86	1.19594
C18A3.9	8.09	8.95	13.27	15.69	14.77	1.53116	15.5	6.58	10.37	2.27	5.71	0.508029
W06D4.2	0.49	0.79	1.63	1.25	2.17	1.02642	0.71	0.67	1.92	1.76	1.72	1.06509
C40A11.7	0.08	0.37	1.67	0.69	0.65	0.819048	0.4	0.74	0.99	1.42	2.08	0.953291
F09E5.2	26.89	30.21	50.59	46.54	44.8	1.60102	29.64	29.6	45.22	47.72	48.48	1.53952
F55C9.10	0.92	0.78	2.81	1.51	1.75	1.09369	0.91	1.46	2.01	2.11	1.32	0.829901
C05D10.3	2.7	3.17	5.82	5.13	5.34	1.37992	3.61	3.56	6.15	6.53	5.5	1.3217
K03H1.7	11.51	15.96	24.71	23.18	21.26	1.5643	15.69	18.94	20.52	24.07	22.74	1.22541
C08F8.5	0.66	0.69	2.84	0.99	1.37	1.03483	0.45	1.46	1.84	1.97	1.56	0.915601
T20F10.4	1.47	0.72	2.2	2.37	2.68	1.15354	0.91	0.49	1.12	1.15	1.25	0.690196
F57B10.4	3.35	3.87	8	6.65	4.9	1.41359	4.15	4.77	4.63	5.33	4.91	0.907814
W10D9.2	5.62	7.61	11.23	11.43	11.58	1.4988	10.02	7.9	11.15	13.17	11.82	1.2095
ZC155.1	86.73	81.18	146.11	126.05	140.28	1.61827	71.26	69.81	78.45	70.46	74.58	1.0414
F53A2.6	39.8	41.68	74.74	64.22	62.08	1.60549	40.94	41.93	57.66	77.54	68.48	1.59994
C06E2.5	26.71	26.74	47.4	43.14	41.97	1.59315	34.82	35.67	43.13	46.67	44.6	1.23603
F08F8.4	4.17	4.89	9.02	7.43	7.57	1.44786	6.12	5.83	7.08	7.07	6.53	0.988292
Y13C8A.1	2	0.95	4.09	2.02	2.98	1.22424	1.92	1.75	1.7	1.23	1.7	0.544386
M176.11	16.89	14.25	27.35	25.72	24.87	1.56789	16.78	15.53	23.39	23.73	27.68	1.45341
T27F6.2	9.22	7.57	15.04	13.23	14.61	1.52138	9.54	8.28	14	12.32	15.03	1.39085
K08C7.5	36.07	24.12	54.67	44.98	49.18	1.59543	35.38	40.43	75.56	82.53	75.9	2.0048
F54D5.2	2.64	2.82	5.93	4.88	4.4	1.35925	3.31	3.79	3.64	4.27	4.5	0.909158
Y58A7A.3	4.52	5.65	10.73	7.23	8.74	1.46261	2.69	5.74	11.39	12.04	13.69	2.37264
K01C8.1	6.13	5.49	10.56	9.11	10.54	1.47871	4.18	4.62	6.05	5.75	6.88	1.15309
R52.9	0.35	0.12	0.8	1.77	0.45	0.815115	0.12	0.74	0.67	0.71	1.13	0.585082
T05B9.1	16.28	19.29	36.09	29.42	23.05	1.57147	21.34	24.63	24.87	25.28	22.76	1.01327
C01G8.4	8.57	9.24	13.93	15.78	15.54	1.5228	10.29	8.8	14.25	15.49	12.85	1.34629
F35E2.8	0.06	0.24	1.2	0.57	0.83	0.753623	0.16	1.16	0.88	0.73	0.6	0.443775
T09A12.2	6.69	6.99	13.37	11.3	10.49	1.4949	7.44	8.08	8.73	8.36	8.52	0.974505
C04H5.9	0.08	0.3	1	0.77	1.02	0.781513	0.07	0	0.72	1.17	1.06	0.950081
F42H10.6	23.12	23.14	37.44	37.57	39.33	1.5795	27.09	21.44	35.51	40.82	38.45	1.51435
Y39A1A.8	15.83	15.71	27.52	27.88	23.12	1.56072	16.58	14.75	20.87	23.57	24.98	1.38854
F42H11.2	17.73	21.44	32.52	32.35	32.19	1.57169	22.23	22.03	32.17	36.27	34.2	1.47918
Y45F3A.3	20.58	22.43	35.57	35.13	35.67	1.5755	24.82	25.37	36.07	38.6	37.24	1.42952
F27D4.8	1.81	2.48	4.49	4.43	3.36	1.30154	2.34	3.01	3.02	4.3	3.76	1.00499
ZK1053.4	57.49	60.12	102.31	93.06	91.98	1.60159	70.24	65.52	92.17	102.55	95.93	1.40655
Y46H3C.7	56.28	69.44	111.69	98.84	96.4	1.6021	69.66	84.14	92.07	108.4	97.4	1.27458
ZC455.6	10.21	10.02	17.69	15.83	17.42	1.52767	10.06	10.32	19.02	18.78	17.97	1.6613
Y32H12A.3	50.79	35.72	76.39	68.13	67.22	1.59485	43.22	44.59	75.73	84.02	81.58	1.79141
M02H5.9	0	0.23	0.81	0.92	0.68	0.720478	0.08	0.16	0.53	0.51	0.45	0.443452
Y57G11C.14	0.13	0.06	0.43	1	0.88	0.703196	0.48	0.74	0.46	0.67	0.79	0.397516
C18D11.2	13.69	11.34	20.45	20.28	21.8	1.54224	11.9	11.76	15.38	17.68	16.37	1.28423
T20F10.8	1.67	1.61	3.75	2.87	3.18	1.23737	1.94	2.37	3.56	3.24	2.74	1.00792
K06A5.7	11.73	13.38	23.27	22.07	17.37	1.54211	13.8	15.67	19.11	21.39	19.26	1.26597
F22B8.5	0.61	0.67	1.75	1.61	1.59	1.0061	0.9	0.84	1.6	1.68	1.81	0.907308
F13B12.4	19.11	25.01	46.62	20.21	41.95	1.57242	19.26	34.31	33.29	31.9	20.61	1.02933
F57B10.12	2.2	3.03	6.17	5.26	3.09	1.33887	3.06	3.86	2.65	4.73	2.99	0.775037
Y11D7A.12	71.75	82.18	135.18	123.02	116.65	1.60264	90.48	88.52	134.45	141.58	144.57	1.54917
B0213.3	26.58	19.77	38.33	32.04	43.77	1.5738	6.75	8.15	20.8	15.13	17.85	2.1215
C35A5.3	3.8	2.41	6.05	4.81	6.03	1.3715	1.34	1.9	3.52	3.19	4.05	1.36896
F22B5.4	13.69	28.44	41.51	18.26	44.1	1.56915	15.63	53.32	47.02	42.82	15.79	0.99253
F19G12.3	2.46	2.48	4.33	4.27	5.2	1.32565	3.03	2.52	2.72	4.02	3.01	0.860927
Y65B4BL.4	3.7	3.17	7.79	5.78	4.9	1.3882	4.51	4	5.79	6.09	5.43	1.098
F16G10.1	0	0	0.89	0.61	0.34	0.613333	0.15	0	0.25	0.87	0.85	0.610853
F31A3.3	11.47	10.85	18.76	18.54	18.54	1.5307	11.32	11.32	10.19	9.35	10.46	0.811688
H16D19.7	0.13	1.31	2.21	1.13	1.98	1.03101	0.63	0.94	2.41	1.97	0.91	0.987862
F02E8.4	0.42	0.68	2.34	1.31	0.84	0.965591	0.47	0.62	1.03	1.16	0.8	0.645092
D1086.1	0.44	0.18	1.41	0.47	1.45	0.847328	0.27	0.2	0.34	0.61	0.13	0.291498
ZK593.1	16.24	13.91	28.08	21.99	24.54	1.54712	12.18	15.07	25.29	24.89	26.4	1.74541
F18E3.7	7.84	7.03	14.33	11.21	12.15	1.48943	7.57	7.91	12.48	12.99	12.47	1.44699
W10D9.1	1.7	2.54	4.58	3.69	3.78	1.28739	2.29	2.71	3.67	4.51	4.11	1.17048
T27E9.7	133.16	135.73	228.21	206.3	215.74	1.60028	124.44	168.92	250.08	249.26	256.65	1.70637
Y10G11A.90	0.6	0.94	2.33	1.34	1.86	1.04143	1.49	1.73	0.92	1.22	1.04	0.40613
R11.4	5.24	7.27	16.2	8.26	7.49	1.46795	8.63	10.39	8.19	7.48	5.64	0.675864
T05F1.10	8.2	8.57	15.02	13.59	13.6	1.4992	9.38	7.27	10.98	12.61	12.56	1.29223
R119.7	2.66	2.88	6.14	4.8	4.22	1.34041	2.92	4.06	4.55	5.12	5.2	1.10393
F10C5.2	20.06	20.84	34.2	34.94	31.18	1.55897	20.75	20.7	30.95	34.58	32.13	1.49843
W03D2.1	3.09	1.75	5.09	3.8	4.58	1.31287	2.41	3.37	3.42	3.43	2.78	0.825193
C29F3.1	1.43	1.34	3.31	2.6	2.57	1.18519	1.53	2.45	3.88	3.66	3.75	1.25864
C36C9.1	0.46	1.01	2.71	1.66	0.98	1.02786	0.75	0.87	1.04	1.36	1.03	0.631676
T08E11.5	1.5	2.15	3.69	3.26	3.64	1.24956	1.88	2.65	3.3	3.49	3.73	1.07402
F47B3.3	0	0	0.89	0.26	0.66	0.603333	0	0.31	0	0	0	0
Y39B6A.12	37.9	38.48	58.15	63.55	63.71	1.57702	43.73	38.44	57.61	60.83	63.7	1.44264
T01B11.3	2.28	2.16	5.43	3.94	3.11	1.29193	3.11	3.04	3.07	3.56	3.17	0.801636
Y48E1B.10	120.68	94.2	174.58	174.93	168.71	1.59295	101.65	93	140.11	142.79	148.32	1.46189
W05H9.3	165.72	179.61	304.19	265.34	262.06	1.59616	174.08	193.58	256.31	253.26	255.82	1.38035
Y42H9B.3	5.3	6.49	12.64	9.57	7.91	1.45613	8.08	6.8	9.89	10.64	8.72	1.15521
R06A10.1	9.69	9.08	14.34	16.32	16.22	1.50473	6.61	4.84	5.79	6.58	8.38	1.0285
ZK285.2	0.33	0.46	0.88	1.77	1.05	0.88411	0.21	0.26	1.27	1.35	1.26	1.04723
Y48G1C.8	27.22	29	45.56	44.07	47.17	1.56647	27.75	27.12	46.24	46.6	46.19	1.6298
Y49E10.3	7.78	8.82	16.38	13.32	11.95	1.49283	11.66	9.62	10.4	12.22	10.2	0.939863
Y73C8C.3	0.02	0.11	1.39	0.21	0.51	0.660407	0.13	0.4	0.52	0.71	0.51	0.458498
Y48G1A.5	12.46	13.79	25.74	22.21	16.81	1.52826	14.32	15.94	18.52	19.52	19.58	1.19074
C08C3.4	5.88	7.68	11.8	12.72	9.79	1.47001	7.99	8.69	9.86	12.31	11.22	1.19165
C55A1.7	0.24	0.29	0.63	0.64	1.79	0.806324	0.62	0.32	0.42	0.42	0.85	0.38322
C14B1.2	5.7	8.72	14.08	11.19	11.03	1.47381	9.59	7.98	12.69	14.06	11.69	1.30949
F34D6.1	0.82	1.07	3.07	1.44	1.79	1.07969	1.18	1.92	1.32	1.98	1.29	0.6
W06A7.5	0	0	1.1	0.42	0.26	0.593333	0	0	0.78	0.49	1.19	0.82
F01G4.2	77.85	83.58	132.78	132.9	121.6	1.5798	86.58	90.16	120.52	129.95	119.07	1.37831
K02E7.5	19.91	17.72	34.99	26.89	29.66	1.53991	20.28	21.49	27.89	36.1	29.18	1.41908
Y53F4B.3	25.92	30.86	43.04	50.4	43.75	1.55597	34.18	29.55	41.53	50.73	39.97	1.34114
T02G6.3	0	0.08	0.79	0.67	0.5	0.628205	0.08	0.1	0.25	0.63	0.46	0.409786
W03D2.4	95.46	111.5	196.95	164.96	133.36	1.58011	117.21	138.36	139.85	165.16	143.89	1.16188
M117.5	0.14	0.67	2.11	0.35	1.24	0.877817	0.53	0.94	0.79	1.53	1.73	0.778098
F56D1.7	2.89	4.08	7.86	5.48	5.04	1.36603	2.95	4.29	4.59	5.12	4.78	1.04545
Y119D3B.11	8.9	10.1	15.74	16.9	14.4	1.49333	10.69	10.44	14.6	14.5	13.74	1.23476
F41E6.5	12.28	11.29	17.98	20.38	19.56	1.5101	12.43	12.65	22.49	21.81	23.59	1.67134
D1086.3	0.39	0.86	1.89	1.84	1.01	0.972308	0.88	0.82	2.89	3.11	3.53	1.71712
M163.4	16.99	20.18	31.26	28.95	30.07	1.53655	18.42	21.07	28.29	33.34	29.83	1.46959
T21C12.8	0.94	0.89	2.19	1.78	2.15	1.06527	1.75	2.32	1.51	1.57	1.43	0.495332
Y47H10A.3	0	0.31	0.82	0.66	1.02	0.721501	0.04	0.2	0.59	0.41	0.19	0.354167
T24D1.5	1.71	2.25	4.31	3.44	3.44	1.25168	2.84	3.79	3.72	4.04	3.72	0.886829
Y43F4B.9	9.95	7.7	15.6	14.82	13.33	1.48431	11.36	11.84	14.37	16.3	16.56	1.24947
K08E3.3	2.17	2.06	4.25	4.28	3.29	1.26485	2.54	2.51	2.95	3.3	3.91	0.960757
R03E9.3	4.57	4.23	7.45	7.24	8	1.40062	4.1	4.09	9.66	9.34	8.85	1.82205
ZK829.5	0.09	0.45	1.35	1.29	0.4	0.7979	0.33	0.36	0.67	0.68	0.62	0.488228
Y17G9B.2	42.26	51.46	78.21	67.7	78.69	1.56428	57.55	49.59	66.94	85.7	73.09	1.37884
T09B4.1	11.23	11.22	22.73	19.09	13.31	1.5032	12.89	13.74	15.89	17.67	15.78	1.14891
F10G7.4	18.68	18.73	32.22	29.18	29.23	1.53311	19.29	19.93	29.86	31.55	30.51	1.48666
T27F6.4	14.56	13.85	26.47	25.36	17.39	1.51748	16.82	19.39	20.32	21.38	19.96	1.07581
M106.2	20.68	22.63	37.3	32.81	34.48	1.53888	22.64	22.82	39.18	40.61	41.81	1.70811
Y5F2A.4	12.32	15.75	25.35	22.74	20.28	1.5158	15.46	14.05	21.63	24.21	25.94	1.51867
F07E5.6	0.09	0.39	1.58	0.57	0.73	0.774194	0.24	0.73	1.27	0.89	0.78	0.659933
K12D12.1	67.02	70.85	118.68	107.6	102.33	1.56626	74.82	82.96	106.21	118.4	110.88	1.3998
R53.6	7.17	8.18	14.94	13.18	10.01	1.46513	9.08	8.39	11.46	9.74	8.79	1.02688
F35D11.3	4.95	4.1	7.97	6.7	8.52	1.3991	4.03	3.67	5.18	4.66	5.62	1.06254
ZK380.t2	0	0	0	0	1.74	0.58	0	0	0	0	0	0
T23D8.5	0.48	0.91	2.34	0.81	1.88	0.989184	0.91	1.67	1.21	1.49	1.99	0.682678
F39B2.3	15.36	11.51	21.25	21.9	22.23	1.50976	17.08	14.13	17.59	23.3	19.85	1.21931
C05D11.7	36.78	35.25	62.56	53.67	56.07	1.55162	37.42	38.71	59.17	60.05	62.98	1.55467
Y80D3A.9	5.34	4.61	7.17	9.07	9.05	1.41088	4.96	4.54	9.47	10.78	9.99	1.75304
C25A11.1	0.94	0.6	2.7	1.3	1.38	1.01318	1.19	1.04	1.79	2.11	2.61	1.026
F29D10.1	1.33	0.73	2.38	1.66	2.57	1.08539	1.12	1.66	1.73	1.36	2.41	0.767085
Y48A6B.7	28.93	18.66	32.64	35.36	46.34	1.53714	13.2	9.41	27.09	23.5	24.56	2.03576
C09H10.7	6.82	7.89	12.27	12.48	11.77	1.45701	8.71	10.12	9.06	11.18	12.24	1.03953
T20G5.11	13.58	15.35	25.05	21.95	23.15	1.51202	17.15	17.34	26.34	27.54	26.92	1.4762
F35G2.4	63.63	85.25	128.39	95.79	129.55	1.56296	83.44	116.64	127.77	130.92	89.57	1.14892
Y48C3A.7	26.37	26.99	42.33	44.13	41.41	1.53986	27.82	28.75	41.09	43.79	44.19	1.46913
F58G11.3	2.2	2.63	5.34	4.42	3.38	1.28258	3.27	3.03	3.59	3.38	3.18	0.815261
E02C12.13	6.02	4.89	8.3	8.92	10.28	1.42009	4.25	5.25	6.77	5	4.95	0.969275
F45C12.15	3.35	4.75	9.24	6.2	5.41	1.37624	3.74	4.27	5.76	6.07	4.42	1.08225
Y111B2A.24	13.63	12.61	21.82	21.37	20.49	1.50331	16.35	16.52	20.26	20.89	23.22	1.23067
C15H11.3	50.57	52.53	91.29	74.6	79.25	1.55496	50.29	56.98	85.5	87.14	88.55	1.59355
C30B5.1	1.43	1.62	4.12	2.95	1.85	1.17756	1.58	2.55	2.27	2.68	1.76	0.729744
ZK632.1	13.92	16.8	29.42	24.76	20.03	1.51202	18.12	19.73	20.72	24.19	21.77	1.11552
F29A7.2	1.66	2.57	4.92	2.83	3.95	1.25201	2.22	3.19	2.43	2.86	2.91	0.737742
F42F12.3	13.56	16.48	25.58	24.63	22.38	1.5104	17.58	17.55	22.27	25.97	25.02	1.31538
T13F2.6	2.88	3.17	6.13	5.04	4.82	1.32422	3.54	3.64	4.7	4.97	4.42	1.02324
AH9.7	2.34	0.85	3.57	2.52	3.15	1.1869	1.22	1.02	2.95	3.56	4.33	1.7044
F33H2.5	10.51	12.16	19.29	18.68	17.2	1.49088	11.27	13.96	17.37	18.84	17.78	1.32183
C54F6.9	3.14	4.44	6.75	5.95	6.88	1.36256	4.02	5.4	9.62	9.24	9.87	1.67717
T22G5.5	33.76	36.12	58.92	51.9	55.55	1.54303	34.61	38.1	57.48	63.34	57.6	1.59211
VY10G11R.2	0.2	0.19	0.98	0.9	0.75	0.733612	0.5	0.44	0.37	0.88	1.05	0.521542
C08F1.10	124.8	133.31	219.27	198.19	191.92	1.56185	139.55	138.79	185.99	181.49	174.25	1.28827
D1053.1	38.66	33.68	56.12	56.75	59.07	1.54192	40.6	32.7	49.82	48.48	55.96	1.36574
F35H10.1	0.07	0.14	0.5	0.55	1.15	0.66365	0.18	0.23	0.27	0.64	0.83	0.481328
F17E9.13	0.07	0.14	0.5	0.55	1.15	0.66365	0.18	0.23	0.27	0.64	0.83	0.481328
F53B6.9	17.36	20.72	33.68	25.22	32.34	1.51763	17	19.92	30.23	22.07	28.1	1.37718
K08E7.3	2.76	2.94	5.48	5.2	4.41	1.30649	3.9	3.14	4.51	5.28	4.35	1.04277
K08F4.7	38.35	19.36	56.82	34.16	46.28	1.53252	24.06	34.43	71.28	65.99	75.77	2.34794
W02D3.12	19.54	17.3	30.08	29.59	28.55	1.51425	23.58	18.65	33.67	35.39	33.75	1.54963
C08E8.4	1.94	1.74	3.54	3.27	3.53	1.21362	0.8	0.89	3.49	4.59	4.17	2.21319
F49B2.3	4.89	5.45	9.01	8.21	8.76	1.40357	7.08	6	7.52	10.27	7.95	1.13793
T07A9.5	11.19	10.73	19.62	16.9	16.65	1.48188	12.79	13.01	18.57	20.17	18.84	1.38082
Y54G2A.36	5.7	5.57	8.9	9.96	9.3	1.41472	6.41	5.58	8.04	7.81	9.13	1.19037
ZK484.5	0.14	0.13	1.23	0.84	0.26	0.684288	0.12	0.15	0.13	0.12	0.44	0.202643
T26H2.1	0.51	0.8	2.4	1.02	1.35	0.960725	0.44	1.74	1.52	1.38	1.42	0.688995
R144.12	19	18.78	30.44	28.96	30.96	1.51433	19.95	19.03	29.44	30.53	29.75	1.45957
M117.6	1.82	1.46	3.32	3.1	2.97	1.18561	1.72	1.87	2.9	3.07	2.82	1.0483
C08F1.11	39.16	42.61	70.28	61.67	61.51	1.53961	41.5	40.08	56.3	62.51	65.21	1.46782
Y48G1C.7	61.64	64.93	99.59	103.4	95.48	1.54764	65.95	67.32	101.65	112.4	104.18	1.56837
Y51H1A.1	15.26	14.65	25.17	21.82	24.83	1.50047	14.92	15.85	22.38	22.47	22.43	1.36873
Y38F2AR.1	3.76	4.22	7.71	7.06	5.63	1.36273	4.08	4.66	5.52	6.03	5.76	1.07449
K10D2.5	6	5.96	10.41	10.78	8.53	1.41929	9.86	6.95	5.58	7.41	8.24	0.752437
Y48B6A.6	95.04	102.65	146.97	147.27	170.74	1.55234	106.47	107.39	164.61	180.02	165.3	1.57488
C01G6.2	0.73	0.97	2.49	1.7	1.48	1.02162	1.48	0.77	1.73	2.55	2.11	1.00235
F16A11.5	2.8	2.73	4.45	5.07	5.12	1.29615	3.73	2.91	5.55	6.32	5.7	1.35571
Y17G9B.3	1.63	1.45	3.4	3.04	2.46	1.16798	1.41	2.36	2.32	2.5	2.15	0.805315
C08A9.3	0.15	0.1	0.89	0.78	0.6	0.672593	0.09	0.05	0.08	0.02	0.09	0.05919
F44F1.4	6.77	7.06	12.28	11.35	10.44	1.43483	8.78	9.32	11.56	14.96	13.92	1.34129
M03C11.4	20.7	22.27	38.98	34.28	29.03	1.51642	24.65	22.61	30.86	37.76	32.2	1.36446
T26E4.15	0.18	0.23	0.59	1.04	1.01	0.73029	0.13	0.04	0.42	0.82	0.42	0.509985
W02A2.2	2.28	2.1	3.92	3.66	4.35	1.2466	3.36	3.5	3.96	4.93	5.71	1.09857
C01G8.2	10.27	11.35	18.46	16.97	16.82	1.47474	12.23	12.21	16.94	18.12	18.19	1.34266
F08D12.9	1.84	2.42	5.47	2.63	3.54	1.23962	1.56	3.11	2.92	3.4	2.95	0.926537
K02B9.2	0.55	1.06	2.51	1.88	1.05	1.00462	0.82	1.28	1.21	1.59	1.45	0.691057
ZC373.7	0.95	0.82	2.22	2.08	1.51	1.02741	1.12	1.25	1.61	1.79	1.36	0.726163
C41H7.1	0.6	1.17	2.56	1.45	1.8	1.02741	1.2	1.06	2.64	2.45	1.57	1.04225
W06H12.1	185.42	197.28	294.65	303.07	298.06	1.55234	208.31	218.23	309.07	328.4	329.92	1.50494
M106.8	23.29	29.37	43.44	42.02	39.19	1.52031	32.37	27.87	39.11	44.19	40.05	1.32123
C41D11.4	8.34	8.07	16.03	11.12	12.83	1.44776	10.02	10.43	11.88	13.4	14.13	1.1703
ZK1307.1	25.75	27.44	42.86	43.97	39.01	1.52008	35.77	28.47	41.98	43.02	42.38	1.282
F49E8.2	3.18	4.58	7.93	6.92	4.93	1.35109	5.04	4.88	5.3	5.94	6.52	0.993289
ZC116.5	3.15	2.97	5.69	4.25	6	1.3087	0.66	1.53	3.76	3.3	3.93	1.74861
C10C6.5	8.06	8.92	15.63	13.72	11.9	1.44889	10.83	10.97	13.89	14.41	13.9	1.18207
F08H9.1	2.45	1.95	4.65	3.78	3.49	1.24167	2.98	2.57	3.85	3.4	3.69	0.966004
W04A8.1	8.18	8.48	13.39	14.47	12.64	1.44695	9.75	10.18	14.14	14.32	12.7	1.25125
Y65B4BR.8	12.28	14.78	22.88	22.79	19.06	1.48497	15.72	16.07	20.05	22.8	22.4	1.28736
F20C5.1	17.1	16.93	27.17	26.86	26.94	1.4982	19.43	17.57	27.91	28.13	28.21	1.44017
Y106G6E.4	15.09	15.07	24.05	24.04	23.86	1.4915	16.07	13.73	22.27	23.5	25.13	1.48637
T13A10.1	0.69	0.22	1.12	1.38	1.28	0.865979	0.68	1.96	1.47	1.71	2.38	0.798851
F10E9.7	10.78	10.63	19.99	15.76	15.78	1.46746	11.52	9.62	14.91	17.65	18.02	1.45722
Y40B1B.7	153.62	154.97	238.56	236.16	245.67	1.54628	198.31	181.06	250.36	240.61	241.35	1.28016
Y47G6A.12	6.5	7.17	12.22	10.86	10.41	1.4248	7.81	8.4	10.85	11.38	11.5	1.23485
C44C10.8	15.08	16.52	26.92	23.48	24.81	1.49226	17.68	18.62	25.6	25.23	23.8	1.29904
F21F3.3	0.2	0.09	0.93	0.71	0.69	0.678311	0.21	0.32	0.36	0.26	0.21	0.218709
F52B5.2	5.36	6.34	11.38	9.54	7.96	1.40535	8.22	7.89	8.88	10.22	10.04	1.0727
F52F12.7	12.13	12.17	20.05	18.83	19.32	1.47529	13.51	12.01	17.74	17.79	18.85	1.31734
Y56A3A.13	24.02	24.21	40.22	37.95	35.67	1.51092	25.94	28.73	36.49	38.78	37.58	1.32757
T23D8.3	94.82	97.25	151.82	147.86	148.67	1.54017	110.27	112.74	164.93	171.51	173.49	1.51084
Y75B8A.38	0	0	0.83	0	0.82	0.55	0	0	0	0	0	0
T25D1.3	0.97	0.85	2.71	1.35	1.82	1.02618	1.15	1.73	1.82	1.67	1.03	0.617486
Y74C9A.3	30.19	32.24	49.11	50.55	47.11	1.51865	32.63	32.35	46.66	49.64	52.72	1.48323
C33E10.3	1.88	3.3	5.86	3.22	4.61	1.27112	2.12	3.82	3.06	4.41	1.73	0.77246
C28C12.2	1.71	2.07	4.94	2.46	3.03	1.203	2.14	2.89	2.68	3.28	2.04	0.758653
Y116A8C.23	0.06	0.11	0.61	0.64	0.79	0.626728	0	0	0	0	0	0
F58D2.1	1.08	1.57	3.33	1.94	2.53	1.11828	1.25	1.42	2.34	2.27	3.29	1.12777
Y49E10.30	12.82	18.77	25.39	23.28	26.34	1.48874	14.37	20.73	26.81	26.58	25.89	1.42462
F59C12.3	78.65	85.98	127.59	127.33	129.01	1.53606	85.14	83.51	124.77	138.33	136.26	1.56015
C06H2.7	0.68	1.52	3.15	2.15	1.45	1.07143	1.18	1.61	2.47	1.94	1.98	0.889353
F23C8.9	11.07	12.17	19.01	18.48	18.1	1.4683	15.21	13.36	20.23	18.91	18.15	1.24937
T08A9.13	3.2	3.02	5.65	5.48	4.95	1.30414	2.55	4.26	4.89	3.59	2.37	0.821037
Y19D2B.2	0	0.09	1	0.42	0.43	0.590112	0.16	0.4	0.26	0.57	0.1	0.242188
F55G7.2	0.68	0.88	2.56	1.3	1.4	0.985019	0.5	1.56	2.12	1.55	1.31	0.817734
EEED8.7	158.74	164.73	260.43	253.69	237.67	1.53991	177.29	170.99	217.49	263.59	238.59	1.3697
Y106G6H.9	0.26	0.75	2.16	0.74	1.08	0.881506	0.53	1.05	1.12	1.59	1	0.690875
Y106G6H.10	0.26	0.75	2.16	0.74	1.08	0.881506	0.53	1.05	1.12	1.59	1	0.690875
T26E3.8	0.49	1.25	2.69	1.25	1.72	1.00891	1	2.49	2.41	3.05	1.82	0.884032
Y47D3A.28	7.2	8.09	13.03	12.6	11.4	1.4278	9.13	8.51	10.69	11.45	10.47	1.10692
T14F9.6	0	0	0	1.63	0	0.543333	0	0	0	0	0	0
W02D9.4	0.5	1.06	1.59	1.64	2.01	0.981273	1.69	1.72	1.59	1.42	1.42	0.545903
F48G7.2	0.23	0.79	1.59	1.62	0.78	0.880795	1.2	0.69	1.16	1.16	1.09	0.584404
F40G12.14	0	0.29	2.07	0.23	0	0.669578	0	0.68	0.14	0	0	0.0348259
Y75D11A.3	0.32	0.3	1.74	0.91	0.41	0.778626	0.27	0.4	0.41	0.33	0.52	0.314607
C17F4.5	1.28	1.92	4.23	3.08	1.71	1.15641	1.43	1.54	2.74	2.36	1.77	0.921529
VH15N14R.1	7.2	9.58	13.34	14.12	12.95	1.4345	11.81	9.9	12.84	14.46	11.97	1.10418
K08A2.4	14.07	14.29	23.71	20.34	23.11	1.47475	15.16	14.93	22.01	23.89	20.88	1.38735
ZK593.2	0.76	0.14	1.52	1.21	0.97	0.850575	0.16	0.32	1.04	0.41	0.59	0.548387
Y47D3A.29	15.68	19.08	29.28	26.46	26.17	1.48549	16.65	19.9	26.06	29.56	28	1.44609
C54E4.1	1.1	0.97	2.14	2.05	2.21	1.04832	1.1	1.23	1.5	2.21	2.33	0.929946
C16A3.6	136.68	142.82	213.57	213.74	219.71	1.53231	147.8	154.13	218.74	229.99	228.57	1.48565
R11.1	13.26	14.21	24	20.91	20.13	1.47133	14.97	15.35	17.46	20.5	19.33	1.18172
F44G3.13	1.83	1.84	3.02	3.64	3.43	1.18636	0.73	0.97	5.42	3.9	5.6	2.68829
F14H3.3	0.81	1.77	3.75	2.01	1.81	1.10189	2.2	1.87	1.31	1.34	1.68	0.475563
F31B9.3	0.98	1.96	2.86	3.39	2.15	1.1336	2.06	1.57	0.9	2.56	1.77	0.619301
E04F6.3	61.5	40.94	87.86	77.75	72.32	1.51877	44.76	42.27	80.96	73.58	82.33	1.77371
F26H11.2	161.88	181.05	295.38	234.12	263.17	1.53204	174.97	193.18	280.83	310.59	287.75	1.58345
ZK899.3	1.19	1.12	1.79	2.61	2.54	1.07347	1.85	0.29	4.01	3.76	3.03	1.73913
C01A2.1	3	3.49	5.82	5.12	5.64	1.30192	3.6	3.16	5.83	5.52	6.44	1.35388
F28C6.2	0.85	0.68	2.1	1.63	1.41	0.970727	1.06	1.34	1.23	1.55	1.36	0.627273
C14A4.1	50.04	51.6	80.44	80.55	74.99	1.51795	51.3	50.32	80.68	74.41	86.45	1.55401
F47B8.14	0	0.06	0.64	0.69	0.42	0.566343	0	0	0.18	0	0	0.06
T05H4.10	33.1	32.93	52.19	50.43	51.23	1.50767	36.77	36.54	59.66	60.65	64.88	1.63936
Y50D7A.8	32.79	34.67	52.95	49.92	54.26	1.50811	36.23	39.01	54.7	60.15	51.73	1.43777
Y51H1A.2	8.21	8.24	14.82	13.12	11.59	1.42836	7.07	8.62	12.88	12.69	12.74	1.44375
C17D12.8	0	0	0.63	0.98	0	0.536667	0.53	0	0	0.57	0	0.150198
Y71H2AM.6	10.18	10.26	14.88	18.78	15.05	1.44712	10.9	9.64	15.03	15.6	19.44	1.48092
C31H1.8	1.4	2	4.09	3	2.35	1.16543	1.58	2.02	2.5	2.44	2.33	0.865476
F26H11.6	9.48	9.42	16.22	16.24	12.68	1.43987	8.63	11.42	15.12	14.42	14.66	1.33636
F45F2.13	1.14	2.11	4.25	2.54	2.3	1.15429	1.11	0.97	1.95	3.53	3.82	1.51961
DH11.2	8.04	7.9	14.08	11.08	13.11	1.42215	6.76	8.37	16.09	13.22	13.4	1.66219
C06A5.9	3.77	4.42	8.04	6.79	5.61	1.33726	4.7	5.01	6.2	5.95	6.81	1.07942
C17C3.4	0	0	0.86	0.33	0.41	0.533333	0.18	0.24	0.2	0.39	0	0.162534
K08F8.1	88.09	82.41	131.27	130.32	132.14	1.52166	73.93	75.48	119.97	118.98	136.89	1.65484
D1081.9	4.17	5.38	7.52	7.44	8.6	1.35988	7.67	7.51	7.85	6.92	6.76	0.835468
C05C10.3	21.44	17.9	31.29	29.06	31.7	1.48444	16.37	16.37	36.17	31.7	34.4	1.96258
F49H12.6	29.12	31.33	49.05	46.14	45.35	1.50029	33.17	32.5	44.11	44.51	44.01	1.30664
W01B11.6	28.83	20.66	36.86	33.98	44.5	1.49336	14.72	18.98	31.97	20.61	29.51	1.53296
B0041.2	144.94	162.8	251.13	219.44	238.06	1.52521	152.96	170.1	248.67	265.23	258.98	1.5851
ZK632.4	37.12	37.77	57	58.41	58.24	1.50561	41.19	41.97	65.95	65.46	66.47	1.54908
C03B8.4	35.42	38.74	63.16	53.01	55.79	1.50525	34.24	39.68	57.14	60.33	62.38	1.57929
K10F12.7	0.23	0.5	1.49	0.8	0.98	0.798535	0.9	0.65	0.83	0.6	0.86	0.430047
C32B5.10	1.74	1.26	4.16	1.83	2.49	1.13067	2.04	1.91	1.85	2.49	1.9	0.69916
Y38A8.1	14.25	12.17	21.43	19.8	21.02	1.46024	16.58	15.67	19.88	20.71	19	1.1599
K03H6.6	3.9	4.58	7.63	7	6.43	1.33969	5.92	5.23	7.36	8.54	7.54	1.18834
K08F11.1	0.82	0.64	1.46	0.82	2.66	0.95183	0.92	1.17	1.25	0.95	1.13	0.542787
F10E7.2	8.95	9.53	15.16	15.85	12.96	1.43132	10.89	12.81	14.14	12.34	14.26	1.05681
K11H3.3	44.71	43.35	74.31	66.33	62.89	1.50663	50.84	50.28	65.06	66.22	69.35	1.29706
C14B1.9	1.89	1.76	4.84	3.09	2.02	1.17404	1.86	2.35	1.95	2.42	2.18	0.703167
Y57G11C.5	0.89	1.12	2.03	1.4	2.76	1.02909	1.67	1.03	1.88	2.47	2.36	0.951773
C33A12.12	0.14	0.2	1.29	0.39	0.68	0.672365	0.19	0.56	0.92	1.05	0.64	0.632727
R10E4.4	26.13	28.48	48.03	41.36	37.27	1.49161	30.71	32.09	37.4	38.03	35.41	1.14033
C37C3.2	246.21	248.75	381.18	372.97	381.07	1.52289	245.19	248.37	398.02	401.79	402.03	1.61681
K08F8.11	0	0	0.38	1.02	0.18	0.526667	0.49	0	0.18	0.51	0.61	0.348059
T23D8.7	4.38	4.32	8.62	7.59	5.29	1.33956	4.54	5.09	6.63	5.99	6.06	1.07079
F26H9.1	0.72	1.29	2.61	2.08	1.49	1.02743	1.41	2.15	1.6	1.76	1.34	0.563549
Y11D7A.13	32.92	33.93	54.94	51.97	47.66	1.49668	40.64	39.17	55.94	59.87	59.47	1.42835
T19B10.1	14.99	12.15	21.6	21.01	21.06	1.45665	11.39	11.28	20.83	18.6	20.03	1.60681
B0272.3	83.98	65.56	115.18	113.76	114.67	1.51164	76.44	69.3	108.67	110.59	117.2	1.51825
F48E3.6	28.18	28.41	47.34	42.1	41.57	1.4907	33.3	33.1	45.42	46.2	44.3	1.32476
JC8.7	15.26	15.77	25.24	24.24	23.05	1.46392	17.68	19.51	23.7	26.78	23.86	1.26461
F08A8.10	0.48	0.45	1.39	1.4	0.91	0.841866	1.23	1.06	0.89	0.83	1.53	0.505051
K06A5.1	11.3	12.07	18.86	17.54	18.6	1.44528	12.12	12.77	21.02	21.04	21.14	1.56688
Y26D4A.23	0	0	1.26	0	0.31	0.523333	0	0	0	0	0	0
Y71H2AM.25	0.49	0.46	1.43	1.26	1.05	0.845198	0.73	0.63	1.73	1.23	1.51	0.886905
Y75B8A.23	0	0.18	0.56	0.71	0.71	0.605505	0.32	0	0.52	1	1.19	0.778736
F53A2.7	109.33	97.9	155.63	160.58	158.75	1.51336	110.8	106.23	167.53	172.6	177.7	1.57613
F56F3.4	1.43	1.82	2.46	3.38	3.15	1.14159	2.08	1.21	2.61	3.27	3.88	1.22999
F29B9.9	13.24	13.42	21.77	19.68	20.97	1.45197	15.05	13.64	18.52	19.81	20.51	1.27816
Y17G9B.9	1.23	1.37	2.88	1.98	2.64	1.08696	1.64	1.96	2.47	2.08	1.8	0.755952
C13B4.2	21.52	23.88	38.42	36.39	30.37	1.47932	27.22	25.8	33.88	38.32	34.65	1.29468
F45D11.15	1.73	0	1.75	2.5	1.26	0.984808	0.65	0.29	1.36	0	0	0.30839
F45D11.16	1.73	0	1.75	2.5	1.26	0.984808	0.65	0.29	1.36	0	0	0.30839
K01H12.1	23.09	28.04	40.72	40.91	36.58	1.48328	23.93	27.5	37.41	38.74	32.82	1.35966
C17E4.4	1.1	0.6	1.08	2.72	1.64	0.98018	1.12	0.94	1.72	1.16	1.26	0.679803
T24D3.2	2.71	1.81	2.46	4.48	4.93	1.2137	1.37	3.43	3.53	2.84	3.25	0.943137
ZC196.2	0.2	0.62	1.44	0.87	1.12	0.810875	0.26	0.43	0.51	0.4	0.73	0.406444
C27B7.5	5.6	4.91	10.45	8.17	6.9	1.35998	6.74	6.52	7.16	7.6	7.46	0.97073
C50B8.3	19.6	20.39	33.43	30.56	28.73	1.4721	20.29	22.95	32.8	32.82	30.84	1.42146
C35E7.5	97.15	110.88	175.02	148.39	152.19	1.50963	109.06	139.35	157.11	174.01	154.6	1.29313
Y32F6A.1	1.79	2.53	4.74	3.95	2.71	1.20253	2.75	2.93	2.91	3.25	2.95	0.790799
T15H9.6	0.28	0.63	2.32	0.61	0.7	0.831615	1.17	1.15	0.65	1.25	0.84	0.42284
Y111B2A.9	18.73	17.65	30.7	25.1	28.6	1.46604	15.65	19.18	28.86	31.84	30.29	1.64703
Y87G2A.7	14.88	16.31	27.59	23.53	21.46	1.45787	17.4	17.15	22.92	23.94	25.67	1.32294
H12C20.3	22.79	19.49	31.13	33.72	32.98	1.4729	26.49	24.3	32.14	32.39	34.37	1.24897
F28D1.3	0.65	0.75	2.55	1.25	0.94	0.929412	0.18	0.61	1.39	1.08	1.79	1.01792
M163.8	4.91	6.12	10.01	7.45	9.2	1.36403	1.23	1.89	2.77	2.54	2.49	1.01562
C38C10.2	31.38	38.13	61.52	52.74	45.48	1.48921	36.86	45.82	45.18	51.5	44.39	1.11061
ZK909.5	4.61	3.88	7.05	6.71	7.11	1.32634	5.46	5.49	7.69	8.38	10.01	1.3426
T23G7.3	219.06	234.14	332.34	344.04	356.35	1.51249	259.16	270.85	366.23	386.27	376.2	1.41438
Y43F4B.7	27.12	26.69	42.75	40.95	40.27	1.48086	29.02	29.8	43.56	44.32	43.36	1.43856
K02F3.6	15.05	16.83	23.32	25.78	24.97	1.4575	19.79	16.74	25.06	27.22	28.11	1.39095
Y59C2A.3	50.7	51.29	73.03	77.17	83.28	1.49681	55.4	58.74	76.39	88.49	79.62	1.40348
F08B4.5	13.75	14.74	23.14	22.26	20.91	1.44987	16.15	16.96	22.7	23.67	23.61	1.32878
F19B10.10	5.74	6.13	10.9	9.22	8.4	1.37082	6.37	5.66	9.44	9.85	9.19	1.35329
H37A05.1	38.52	36.05	57.76	56.74	56.5	1.48883	34.81	38.5	64.22	63.45	67.58	1.72841
Y49E10.22	1.64	1.61	3.14	2.88	2.91	1.13397	1.87	2.34	2.53	2.7	2.53	0.833065
T26E3.11	0.11	0.21	1	0.64	0.63	0.652299	0.43	0.54	0.67	0.79	0.64	0.47138
B0432.13	11.08	12.14	18.58	16.94	18.76	1.43484	13.22	13.86	16.5	17.8	18.98	1.22146
B0495.7	44.09	51.58	79.83	71.46	67.51	1.49346	47.58	55.57	71.8	75.68	72.12	1.3923
K07A1.11	39.52	45.42	68.13	65.99	60.31	1.49091	49.08	48.03	62.27	72.1	63.15	1.32862
W03A5.5	17.09	22.22	29.84	31.07	29.87	1.46502	23.94	22.1	29.24	30.7	33.38	1.29503
K10D6.22	0	0	0.56	0.43	0.55	0.513333	0	0.64	0	0	0	0
ZC204.8	0.05	0.21	1.39	0.29	0.45	0.628319	0.05	0.4	0.55	0.72	0.79	0.560544
F26F4.10	49.91	54.8	85.14	76.44	77.63	1.49446	54.38	52.25	74.75	81.2	77.38	1.43196
K02B2.4	22.39	24.89	37.52	35.87	35.46	1.47254	24.1	26.58	34.95	37.56	39.26	1.41445
F53F4.17	0.51	0.16	0.83	0.64	1.59	0.764045	0.54	0.92	1.26	0.56	0.36	0.420039
K02F3.4	342.61	370.23	580.06	518.5	520.28	1.50975	307.99	415.7	618.9	579.63	631.04	1.68076
Y67D2.6	7.2	7.63	11.57	12.15	11.46	1.39354	9.72	9.26	11.57	12.25	11.74	1.12997
W10C8.5	32.06	30.73	49.27	45.28	49.42	1.4814	33.61	37.14	58.38	58.35	53.44	1.5594
Y66D12A.19	1.86	1.55	3.79	2.83	2.65	1.14233	1.76	1.73	2.52	2.87	2.52	0.960534
Y53F4B.18	37.93	37.83	58.31	57.75	57.3	1.48628	40.19	37.69	54.58	59.06	55.97	1.41554
T10C6.10	1.39	2.21	3.64	3.45	2.61	1.15476	1.6	1.52	2.67	1.94	1.82	0.83724
F08G12.10	153.55	185.86	287.9	236.88	246.47	1.50601	195.63	223.29	267.99	284.19	244.66	1.26206
Y59A8B.12	2.18	3.19	5.49	4.01	4.21	1.24016	3.47	2.73	3.25	4.8	2.8	0.882114
C24H11.3	0.09	0.31	1.6	0.24	0.6	0.677778	0.16	0.39	0.47	0.82	0.29	0.413072
W02A11.4	13.13	14.57	22.24	22.58	19.5	1.44377	16.21	14.87	18.66	20.29	18.98	1.16747
F13G3.5	45.76	45.37	70.45	74.25	63.33	1.48917	50.16	49.58	65.01	66.38	67.82	1.30535
B0546.2	38.01	37.33	59.88	56.68	55.61	1.4841	40.96	40.25	55.67	59.47	60.45	1.4068
T01C3.3	0.4	0.59	1.99	0.68	1.1	0.84058	0.34	1.26	0.93	0.69	0.7	0.42963
F32D1.10	84.28	89.78	141.46	134.34	119.79	1.49794	96.84	101	122.03	139.58	127.93	1.29951
B0272.4	35.53	29.86	50.3	47.45	51.81	1.47955	27.83	26.01	48.32	51.67	53	1.82653
K10H10.3	11.52	13.1	27.4	10.19	19.65	1.43351	12.58	23.12	25.19	29.47	22.41	1.36286
F18H3.1	27.74	27.89	40.02	43.74	43.65	1.47389	32.61	25.77	40.49	45.93	40.45	1.40079
W08F4.12	1.44	1.36	3.69	1.76	2.41	1.09167	1.44	3.07	3.12	4.56	2.79	1.0722
F12E12.7	0.1	0.57	1.52	0.64	0.88	0.759051	0.04	0.8	1.01	1.23	0.83	0.720657
Y69A2AR.32	3.78	4.38	7.43	5.98	6.57	1.31102	4.63	4.85	6.32	7.03	5.87	1.11614
R06A4.8	21.09	19.82	31.32	30.97	31.75	1.46104	20.46	21.58	27.48	29	27.95	1.27808
W06D4.1	41.71	42.05	64.21	60.01	66.72	1.4843	41.57	43.93	58.37	63.02	57.22	1.36084
K02A6.2	0.61	0.76	1.77	0.98	1.87	0.913947	0.09	0.43	0.74	0.97	1.15	0.756614
C25E10.8	1.31	0.64	1.98	1.45	2.5	1.00084	2.2	2.47	3.35	1.77	1.6	0.671664
T13F2.1	39.97	42.55	68.89	61.2	57.97	1.48336	40.33	45.04	63.11	66.92	63.46	1.4764
C30F12.4	1.57	2.15	4.71	3.17	2.05	1.15734	2.16	2.02	2.11	2.74	1.87	0.724919
M01B2.8	0.12	0.11	1.28	0.54	0.22	0.609865	1	0.26	0	0.31	0.25	0.114519
Y46H3A.3	2.54	3.73	11.55	0.66	3.48	1.26481	3.48	10.89	4.4	3.91	1.36	0.39381
R166.5	133.32	140.72	224.45	186.38	209.7	1.49865	128.36	148.69	221.11	215.49	228	1.58777
C45G3.5	14.16	14.89	23.46	22.22	21.44	1.44112	17.26	18.79	22.32	22.86	21.01	1.1597
ZK682.2	30.87	31.08	50.06	47.19	44.14	1.47396	28.05	26.73	30.11	31.66	33.59	1.11964
F28F9.2	0.69	0.92	2.85	0.62	1.68	0.951062	0.93	1.49	1.15	1.82	1.87	0.730015
T27D1.1	2.76	3.57	5.77	5.12	4.91	1.26451	3	4.83	3.75	4.49	4.29	0.84978
F37H8.5	53.87	57.19	81.01	86.36	84.79	1.48688	65.09	55.33	82.42	81.86	87.48	1.37102
F43G6.1	7.27	8.8	12.82	12.8	12.16	1.39384	9.42	9.32	12.26	12.51	13.32	1.22437
R07B7.5	7.43	5.38	10.07	9.84	10.51	1.36935	6.77	6.1	13.5	13.64	14.46	1.86505
M05D6.7	13.97	12.6	20.68	16.99	23.8	1.43437	15.36	18.71	25.51	24.03	24.01	1.35939
W06H3.1	3.47	4.75	7.93	6.91	5.22	1.30855	5.02	5.35	5.57	5.57	5.58	0.901105
T01C3.1	7.04	7.88	12.67	11.71	10.79	1.38574	8.35	9.25	12.27	11.75	12.09	1.22823
F46F5.9	0	0.35	0.73	0.7	0.87	0.652482	0.62	0.6	0.86	1.63	0.39	0.596273
Y6E2A.7	0.13	0.04	0.61	0.54	0.74	0.580645	0.27	0.09	0.08	0.12	0.05	0.0706215
C32C4.3	3.13	3.15	5.07	5.6	4.98	1.26006	3.86	3.93	6.6	5.27	6.58	1.25638
F01F1.5	20.48	21.5	31.98	31.25	32.78	1.45536	22.51	20.7	31.77	32.84	33.99	1.45396
Y51H4A.4	38.33	40.98	56.44	65.22	58.37	1.47608	43.6	53.6	58.52	68.66	54.92	1.22379
Y73F8A.27	28.1	28.01	41.56	44.38	41.83	1.46584	35.53	34.76	36.04	36.54	37.73	1.01729
Y105C5A.1275	0	0	1.5	0	0	0.5	0	0	0	0	0	0
T20D4.19	1.57	1.11	2.8	2.55	2.18	1.07265	2.63	1.26	2.87	2.51	2.3	0.86927
C23H3.3	15.83	15.49	27.13	21.39	23.44	1.43978	17.36	18.74	24.02	25.56	24.86	1.30254
K09B11.4	2.29	3.17	5.38	3.56	4.84	1.23146	1.93	3.87	3.18	3.56	2.84	0.818803
F10D2.8	0.63	1.15	2.11	1.34	2.05	0.970018	0	1.81	3.35	2.73	2.72	1.53981
R10E4.9	34.8	35.31	54.61	49.73	54.76	1.4709	38.62	39.48	50.82	44.89	51	1.22106
F56H9.4	2.7	3.41	5.21	5.07	4.95	1.25195	5.57	3.11	4.27	5.05	4.68	0.873908
C32H11.6	0.09	0.17	0.54	0.47	1.07	0.613569	0.39	0	0.57	0.5	0.64	0.476987
C15F1.5	0.49	0.42	1.34	1.27	0.93	0.810997	0.79	0.64	1.03	1.19	1.21	0.666667
F40F11.3	19.33	24.72	38.36	32.69	29.44	1.4548	25.53	27.01	37.34	33.45	36.43	1.3106
T26A5.3	4.3	4.66	7.81	7.52	6.3	1.31569	4.39	6.26	6.48	7.66	6.72	1.09934
K09H11.3	2.43	2.55	4.85	4.14	3.69	1.21108	2.72	2.86	3.83	3.73	3.68	0.988566
ZK131.6	0.93	0	0.84	1.05	1.69	0.814562	1.59	0.47	1.53	1.04	1.74	0.707718
F08G2.2	0.93	0	0.84	1.05	1.69	0.814562	1.59	0.47	1.53	1.04	1.74	0.707718
C35E7.3	0.88	1.2	2.92	1	2.24	1.00654	0.74	1.33	1.54	2.21	1.8	0.909091
Y54F10BM.9	13.55	12.7	21.71	18.56	20.15	1.42584	13.36	13.04	20.09	21.42	22.19	1.49531
F23B2.6	43.88	52	84.98	72.97	58.78	1.47616	57.69	57.85	57.82	68.38	59.35	1.05241
T27A3.8	0.17	0	0.65	0.75	0.47	0.574501	0.14	0	0.61	0.58	0.35	0.479751
C25G4.2	38.45	42.44	67.29	58.37	57.33	1.47175	43.9	47.62	61.67	66.04	57.61	1.32107
K10C9.3	40.5	52.2	74.11	68.93	66.44	1.47469	46.51	52.91	67.62	78.02	73.34	1.43943
C14B1.3	8.41	8.72	13.81	11.86	14.25	1.39118	9.23	11.01	12.97	14.67	13.99	1.2479
F55B12.11	1.05	1.69	2.96	2.3	2.37	1.07314	1.28	1.84	2.46	2.97	3.07	1.10677
Y47G6A.11	4.19	4.41	7.21	7.1	6.46	1.30629	4.79	5.69	5.8	7.33	6.08	1.02618
Y75B8A.28	0.77	0.58	1.39	1.64	1.48	0.897512	0.72	1.01	2.1	2.35	2.21	1.19035
R08F11.1	9.89	8.13	15.12	11.33	15.43	1.39461	7.21	10.67	16.88	17.19	16.81	1.70624
C44B7.12	4.45	5.84	9.92	7.97	6.66	1.33171	5.6	5.59	6.16	7.16	6.35	0.994188
Y53C12B.2	91.33	94.51	146.48	137.45	134.13	1.48375	97.59	100.6	144.77	163.76	158.14	1.55409
R07C3.11	18.69	18.33	29.64	27.98	26.84	1.44302	21.24	20.88	28.19	31.78	30.17	1.36204
W09D6.6	7.7	9.57	15.02	13.39	11.78	1.39042	8.69	11.17	13.27	13.42	12.53	1.1961
F29B9.4	14.14	14.67	22.91	23.04	20.1	1.42919	14.72	14.27	17.89	21.19	19.6	1.26234
C18G1.5	29.4	39.33	63.86	56.12	35.45	1.46501	35.81	40.1	37.66	42.48	35.88	0.992769
F53B2.8	17.15	12.57	24.09	16.9	27.04	1.4298	13.05	16.69	40.04	33.65	36.95	2.32388
C49F5.3	1.23	1.83	3.73	2.57	2.03	1.0975	2.14	2.74	1.77	2.66	1.74	0.597868
R09D1.12	2.61	2.72	4.45	4.01	4.95	1.21965	3.2	2.47	5.05	5.11	5.33	1.34637
Y37E11AL.3	20.38	23.11	35.45	32.16	31.23	1.44852	25.5	24.71	28.35	34.23	28.69	1.16542
T06D8.8	37.07	42.59	63.5	62.36	53.95	1.46796	44.67	40.54	56.02	58.08	59.05	1.32362
F56A6.4	6.76	8.02	12.82	11.48	10.26	1.37306	8.88	7.96	9.51	10.83	10.26	1.0828
Y54F10BM.14	69.6	71.8	122.48	95.77	99.66	1.47796	67.16	81.66	107.25	98.79	111.21	1.40233
C10C5.3	0.99	1.35	2.1	1.92	2.69	1.03072	1.49	1.48	3.2	2.95	2.86	1.20858
ZC455.5	4.49	4.22	6.98	7.16	6.82	1.3047	5.21	4.49	6.54	7.22	8.41	1.26325
F01F1.11	12.93	12.44	20.92	19.53	17.78	1.41834	16.5	16.4	18.91	19.3	19.35	1.09952
Y37A1B.1	135.21	138.13	208.21	203.16	201.58	1.4841	147.85	145.41	193.99	208.89	199.4	1.35989
T04H1.5	12.56	13.08	20.59	19.37	18.85	1.41848	15.18	15.8	18.48	20.87	20.95	1.21892
K07A1.1	5.61	9.17	13.54	10.94	10.04	1.37147	9.47	8.75	8.98	11.03	11.07	1.02473
R04A9.7	4.91	5.27	8.57	8.54	7.12	1.32622	5.83	6.79	7.58	7.97	6.92	1.02462
R06C7.1	6.9	8.34	15.78	11.62	8.14	1.37432	7.82	9.68	8.68	10.74	8.3	0.947692
W01C9.4	1.29	1.17	2.27	2.28	2.42	1.04185	1.27	1.14	2.21	2.88	2.18	1.09902
C09H10.5	30.26	30.51	48.78	45.15	43.36	1.45813	35.3	32.64	43.99	52.92	47.36	1.37518
Y46G5A.34	0.97	1.3	2.29	2.07	2.18	1.02108	1.16	1.19	1.77	1.93	2.15	0.896552
Y106G6H.16	7.72	7.5	11.58	10.95	12.94	1.37321	9.37	9.26	10.03	10.64	10.08	0.993698
F56B3.4	9.77	10.3	16.18	15.81	14.31	1.39858	11.67	10.9	12.3	15.17	13.72	1.11762
Y39G10AR.2	5.43	5.78	10.37	9.18	6.95	1.33737	6.45	6.42	8.31	8.34	8.01	1.10558
Y53F4B.43	1.27	0.42	2.63	1.17	1.44	0.946703	0.92	1.2	2.36	1.27	1.28	0.794498
Y116A8C.22	0.42	0.8	2.84	0.67	0.68	0.867495	0.63	1.39	1.15	1.34	0.49	0.494196
C47B2.9	27.84	34.74	44.47	47.17	49.56	1.45762	40.73	32.72	46.27	44.36	45.48	1.20265
T24C12.3	6.74	6.85	10.8	10.44	10.57	1.36027	7.47	7.09	9.38	10.73	10.14	1.21779
F23H11.3	17.74	19.15	30.68	28.52	24.62	1.43687	21.06	18.47	23.82	25.59	26.43	1.21743
W09C5.1	181.75	194.51	287.17	279.14	275.11	1.48297	214.09	217.33	295.39	318.25	324.66	1.44325
F45G2.7	12.87	13.36	19.93	19.12	20.95	1.41693	16.39	13.87	19.24	17.25	17.62	1.11821
Y55F3BR.8	10.81	12.07	17.94	17.27	17.3	1.40702	12.68	12.42	16.98	18.98	19.46	1.36335
F45H11.2	69	77.41	127.08	98.04	102.87	1.47335	78.45	87.56	105.65	92.13	104.38	1.19898
F54E7.9	21.63	22.47	31.66	33.15	35	1.44338	25.19	24.49	32.79	36.68	33.85	1.33282
K08D9.3	4.9	5.67	9.13	8.92	6.98	1.3275	6.31	6.78	7.23	7.9	6.59	0.959576
R07H5.1	23.32	22.22	36.07	33.84	33.07	1.44412	22.33	24.52	37.45	38.72	39.67	1.58089
K07C5.5	5.4	4.68	8.44	7.76	7.72	1.32009	4.88	4.56	8.57	8.52	8.28	1.47844
Y39B6A.37	14.77	12.83	22.78	19.78	20.38	1.41757	15.86	15.78	19.42	22.03	20.85	1.23464
Y23H5B.1	8.99	8.22	14.06	10.91	14.82	1.38088	9.51	10.9	12.18	11.99	10.76	1.03912
F55C9.3	3.31	3.1	6.2	4.59	4.94	1.24693	2.82	3.45	6.28	6.38	6.5	1.54454
F35G12.8	34.9	39.12	55.89	56.04	54.34	1.45813	42.48	41.77	53.39	60.17	58.24	1.32792
AC3.3	11.46	9.18	14.11	15.65	17.65	1.39605	5	5.65	7.97	6.66	9.17	1.25428
ZC373.1	23.41	20.42	33.07	31.45	34.49	1.44025	18.02	21	34.63	32.94	32.9	1.63286
Y49F6B.9	2.05	2.08	3.94	3.9	2.8	1.15715	2.16	3.02	2.76	3.72	3.06	0.885794
T13F2.9	0.12	0.28	1.16	0.85	0.33	0.65	0.05	0.25	0.76	0.57	0.74	0.6
K02A11.2	0.48	0.68	1.33	1.44	1.26	0.850211	0.47	0.68	0.51	0.7	0.99	0.465608
Y75B8A.18	29.34	32.56	46.1	46.89	46.08	1.45091	35.92	33.26	44.83	42.56	44.57	1.23593
F52H3.1	56.94	64.6	94.08	86.14	91.36	1.46554	72.78	71.6	89.65	98	89.07	1.26028
R05H10.3	4.03	4.72	7.69	7.1	6.1	1.2955	4.72	4.35	4.66	5.11	5.37	0.911774
Y50D4A.2	50.5	53.48	84.65	74.34	73.47	1.46229	55.59	61.98	71.96	80.71	80.66	1.30094
C40A11.10	37.35	45.01	71.91	62.23	50.17	1.45654	54.21	44.72	57.32	68.8	54.28	1.19158
F44E2.2	13.05	18.58	28.38	23.73	19.56	1.42076	18.7	18.54	21.02	23.75	21.31	1.12266
F40G9.18	0	0.37	1.24	0.44	0.58	0.635724	0.13	0.63	0.86	1.35	0.69	0.700483
F59A6.5	24.7	26.19	38.05	40.5	35.83	1.44173	28.41	26.59	34.13	39.27	38.67	1.31076
T06A4.2	0.76	0.48	1.4	1.39	1.4	0.86214	0.78	0.81	1.31	1.84	1.65	0.891365
C16A3.10	51.11	44.3	69.88	68.98	74.29	1.45878	41.74	40.7	66.4	65.09	72.06	1.60706
Y82E9BR.17	99.84	103.96	155.78	153.57	144.28	1.46948	115.85	117.79	148.29	156.52	148.15	1.2815
C47D12.3	0.45	0.98	1.91	1.22	1.48	0.896016	0.86	0.9	1.11	1.49	0.7	0.585106
C02B8.2	0.38	0.09	1.13	1.08	0.27	0.669366	0.24	0.1	0.61	0.92	0.4	0.549858
C39E9.13	29.65	32.87	51.24	50.27	38.62	1.44792	35.29	32.97	42.36	47.19	43.83	1.26558
W01A11.5	7.45	7.74	14.17	9.27	11.69	1.36242	6.46	8.77	11.22	12.17	11.44	1.34765
F29G9.1	21.02	23.84	36.69	32.49	31.74	1.43577	23.36	28.25	31.36	34.52	35.89	1.26556
F01G4.5	26.36	25.78	40.86	39.78	36.42	1.44145	29.81	28.26	37.85	37.72	37.17	1.25121
Y77E11A.7	46.99	50.12	74.44	70.24	72.06	1.45791	55.01	52.6	67.31	74.95	72.66	1.30718
Y71G10AR.4	24.01	23.77	39.03	33.22	35.1	1.43766	24.42	29.58	40.3	38.89	38.63	1.40262
F01F1.6	46.65	48.34	67.19	75.94	68.84	1.45699	50.88	45.95	68.43	68.92	70.59	1.40268
F12F6.3	16.82	16.47	27.1	26	22.06	1.41985	18.81	16.43	25.93	25.38	27.2	1.40548
F35C11.5	1.51	1.3	3.89	1.8	1.96	1.06029	1.63	1.59	1.78	2.25	1.59	0.717752
ZK637.12	0.12	0.08	0.76	0.58	0.53	0.566667	0.25	0.49	1.17	1.5	1.42	0.995134
K08F9.2	26.14	28.23	41.96	44.37	35.45	1.44025	34.6	30.38	36.25	40.66	37.43	1.13805
F10E9.12	0.23	0.16	1.06	0.86	0.37	0.638773	0.24	0.42	0.78	0.6	0.83	0.553885
C01F6.4	2.43	3.6	6.16	5	3.61	1.22623	4.62	5.6	3.93	4.45	4.03	0.677032
Y54G2A.19	2.54	3.18	5.27	4.04	4.77	1.21589	4.18	3.02	4.58	6.15	6.8	1.27029
F11C1.5	23.84	26.05	41.15	33.68	36.97	1.43637	25.33	26.4	38.98	41.28	42.59	1.52429
B0361.5	32.83	34.73	55.22	48.41	47.25	1.44604	39.89	37.01	47.82	54.33	54.11	1.32032
T02C12.2	11.93	11.82	18.88	18.25	16.83	1.39702	13.96	13.45	15.95	17.2	19.26	1.18803
E04F6.16	0	0.36	1.86	0	0.36	0.627119	0.31	0.84	0.35	1	0.81	0.457143
R13A5.11	3.07	3.65	5.62	5.35	5.31	1.24465	3.52	2.13	4.96	5.12	4.29	1.25229
B0464.8	9.07	9.42	15.43	13.54	13.33	1.37628	11.26	10.46	14.06	14.14	14.42	1.19786
C15H11.4	41.51	44.73	67.16	65.43	59.47	1.45104	44.63	45.97	61	67.92	60.15	1.3612
F45C12.11	0.05	0.28	1.54	0.15	0.46	0.615165	0.13	0.89	0.77	0.82	0.61	0.485651
F59H6.9	1.48	1.64	2.61	2.78	2.92	1.08203	2.6	2.56	2.12	2.42	2.9	0.692737
B0205.1	13.52	16.22	23.8	22.39	20.92	1.40958	16.24	17.68	23.38	25.81	26.22	1.39959
C54D10.2	0	0.06	0.64	0.36	0.55	0.501618	0	0	0	0.05	0.06	0.0366667
Y45G12C.16	0.73	0.58	1.01	1.3	2	0.868077	0.31	0	0.29	0	0	0.0836941
Y113G7B.17	93.03	94.71	158.4	127.92	129.59	1.46133	90.5	111.98	140.78	160.45	148.94	1.46769
T12A7.1	17.39	19.71	27.6	29.23	26.46	1.42012	21.55	20.56	29.46	33.09	31.85	1.42674
C14B1.5	19.98	21.06	30.99	31.21	29.78	1.42472	23.93	22.96	30.11	30.76	31.09	1.25397
C08E8.1	2.16	1.02	2.5	2.43	3.5	1.08494	2.16	2.17	5.31	3.57	3.5	1.30384
W04D2.5	80.24	83.09	122.03	117.81	121.97	1.45894	84.58	78.84	118.04	114.66	119.12	1.41789
C38D4.4	2.04	3.04	5.6	4.49	2.53	1.18832	3.13	3.24	3.68	3.74	3.4	0.861808
F23A7.4	78.82	72.06	129.4	99.36	105.51	1.45766	81.8	76.77	72.2	93.18	66.19	0.96145
F16H11.3	0.39	0.23	1.2	0.68	0.9	0.707379	0.21	0.44	0.64	0.92	0.43	0.500629
Y56A3A.29	18.16	18.25	27.23	28.74	25.75	1.41838	23.39	21.34	24.27	26.9	25.15	1.08881
Y34D9A.4	21.77	22.6	32.17	34.47	32.62	1.42707	24.7	25.37	32.53	37.32	34.5	1.33602
Y56A3A.22	23.98	25.04	37.98	36.7	34.79	1.43042	30.41	27.72	36.24	41.33	34.85	1.24641
JC8.5	13.75	12.16	20.37	18.82	19.32	1.39759	15.07	15.49	20.91	20.48	22.4	1.3061
T28D9.3	12.9	13.61	23.28	16.76	19.79	1.39904	16.02	14.12	27.69	22.52	27.7	1.61605
T28A11.15	2.66	2.76	4.82	4.15	4.38	1.19946	3.11	3.04	3.65	4.73	4.49	1.05276
T06D10.2	28.96	30.55	47.21	43.1	42.16	1.43576	34.43	35.74	41.8	49.52	45.79	1.26655
C02F5.3	51.18	55.61	81.79	79.49	75.31	1.44983	58.2	59.84	78.01	83.48	74.44	1.31029
C41G7.3	1.6	1.99	3.63	2.91	2.77	1.11032	2.53	2.39	2.71	2.63	2.68	0.77264
H16D19.4	1.42	0.49	1.89	1.45	2.27	0.956522	0.43	1.1	1.3	1.24	2.8	1.0085
F44A6.2	70.78	79.25	112.25	112.12	107.4	1.45484	80.59	84.31	120.98	118.7	121.38	1.44222
F37A4.9	13.8	16.13	24.49	23.89	18.92	1.40516	19.11	18.67	18.7	21.35	20.16	1.00905
F02E9.4	25.44	27.06	39.04	38.97	38.95	1.4307	27.34	27.68	38.69	39.63	40.37	1.3877
C18E3.5	2.44	3.12	5.85	4.56	3.23	1.20282	2.91	3.66	3.39	3.4	2.82	0.747569
T16G1.3	0	0.04	0.45	0.47	0.57	0.486928	0.07	0	0.04	0.04	0.09	0.0547504
C31C9.7	9.44	9.61	15.39	15.44	12.5	1.37229	7.22	11.11	21.75	20.18	17.76	1.95737
F58E1.14	0.05	0.09	1.32	0.11	0.28	0.53271	0.17	0.48	0.41	0.44	0.26	0.279245
K12D12.2	28.55	30.15	46.12	44.18	40.25	1.43383	28.53	31.08	43.54	46.37	48.14	1.49381
Y63D3A.4	6.11	7.19	9.73	11.11	9.82	1.33595	7.49	6.2	9.17	10.52	10.37	1.27725
F56A3.2	11.62	12.65	19.68	18.16	16.95	1.39043	14.27	14.41	17.89	19.84	19.54	1.24446
Y111B2A.13	36.5	40.13	56.87	55.59	57.48	1.44084	49.5	37.28	60.58	61.12	63.03	1.38717
W08F4.2	0.17	0.34	1.22	0.56	0.74	0.669323	0.14	0.67	0.75	1.14	0.97	0.678529
Y54F10AR.2	22.06	23.55	37.47	33.06	31.14	1.42365	21.56	23.71	33.68	36.07	31.35	1.42585
T07C4.5	196.7	147.82	269.04	210.6	278.99	1.45952	119.41	141.03	262.6	213.55	220.8	1.77044
M02D8.6	10.68	12.02	18.54	15.1	17.64	1.38408	8.2	14.09	21.61	15.82	17.52	1.50817
D2030.12	2.09	1.84	3.46	3.03	3.54	1.1276	1.89	3.14	2.64	2.4	3.13	0.774775
R144.6	17.94	20.09	30.41	28.02	26.51	1.41461	20.58	18.63	24.73	26.72	26.55	1.26183
H16D19.6	0.16	0.74	0.75	1.75	0.87	0.774713	0.78	0.5	1.29	1.77	2.11	1.05081
F25E5.8	7.54	6.51	11.58	10.09	10.58	1.33956	6.6	7.75	10.92	12.5	12.19	1.45199
Y55D5A.6	18.86	20.51	29.45	29.5	28.9	1.41568	23.71	20.06	25.53	27.37	26.89	1.16219
Y75B8A.31	11.51	15.58	20.67	20.81	19.4	1.39521	15.25	14.9	17.75	21.59	19.48	1.2197
F59E12.1	21.87	23	37.38	32.98	29.55	1.42109	25.46	25.7	31.38	34.36	32.02	1.22598
T09F5.17	0.05	0.05	0.52	0.51	0.58	0.511111	0	0	0.22	0	0.05	0.09
H21P03.2	9.39	9	15.38	14.68	11.69	1.36505	9.94	10.18	13.08	13.69	15.43	1.27185
C18G1.2	13.98	16.57	23.82	22.79	21.78	1.40072	17.1	15.8	24.8	26.52	25.8	1.47316
Y71A12B.15	1.93	2.29	3.97	2.91	3.76	1.14041	2.23	2.21	2.37	2.95	3.19	0.880952
T06D8.7	45.49	52.04	73.82	66.46	74.98	1.44184	55.72	50.83	65.53	71.36	72.69	1.28715
R166.2	25.13	27.48	41.87	39	35.86	1.42501	28.84	29.64	39.95	43.34	44.8	1.41193
T23E7.6	0.96	1.51	3.43	2.16	1.21	1.01417	2.12	0.7	1.49	2.23	1.35	0.701245
Y39A1A.11	1	1.11	2.67	1.59	1.75	0.974858	1.18	1.06	1.78	2.53	1.55	0.921384
Y48G1A.2	7	8.38	13.05	10.76	11.29	1.34638	8.05	8.06	9.26	10.04	9.98	1.07786
W08A12.4	0.1	0.09	0.62	0.77	0.41	0.547945	0.25	0.16	0.62	0.51	1.01	0.591978
T23G11.2	3.98	3.73	6.83	6.52	4.93	1.25506	4.96	4.56	4.49	4.45	3.59	0.725116
Y75B8A.22	13.38	15.65	22.45	21.42	21.13	1.3965	16.54	18.29	20.32	21.92	18.97	1.10797
T07C12.14	11.56	13.92	18.89	20.81	17.51	1.38792	19.5	17.18	19.7	17.57	18.01	0.952775
EEED8.1	11.22	13.69	20.53	18.82	16.6	1.3861	14.21	15.53	15.93	17.54	16.23	1.0439
3R5.1	2.51	2.9	5.71	3.64	3.88	1.19028	3.32	2.72	3.22	3.52	3.79	0.873134
H02I12.1	3.14	3.64	6.73	4.67	4.83	1.23235	3.71	3.92	4.33	4.74	4.23	0.920734
F58B3.6	49.99	50.01	74.76	74.5	71.14	1.44052	56.06	55.8	67.91	69.99	69.97	1.21711
F18C5.13	0	0	0	0	1.38	0.46	0.58	0	0	0	0	0
Y57G11C.35	0	0	1.1	0.28	0	0.46	0	0	0	0.33	0.4	0.243333
T22C1.3	24.04	24.97	39.33	35.69	33.69	1.42077	26.43	23.12	37.37	40.96	38.46	1.51038
R119.5	22.94	25.51	35.66	36.88	34.91	1.41989	26.55	26.75	34.82	38.9	37.14	1.33647
R06C7.7	19.18	20.23	30.33	30.1	27.22	1.41109	21.2	21.12	28.38	31.32	30.48	1.3565
T05F1.4	32.11	36.75	52.21	52.8	47.1	1.43108	37.44	40.07	45.85	47.51	50.19	1.20362
F44F4.4	4.84	3.96	6.58	6.06	8	1.27407	2.06	2.96	5.45	3.94	5.23	1.38841
F25B4.9	5.46	5.93	8.56	9.41	8.33	1.30943	6.32	5.32	9.61	9.36	14.32	1.62708
R01H2.3	1.12	1.61	2.84	2.4	2.11	1.03594	1.36	1.37	1.65	2.51	2.44	0.930233
T28A8.3	2.79	2.6	4.94	5.23	3	1.18809	3.62	3.66	4.15	3.97	4.18	0.883621
F52D2.4	3.54	4.62	7.69	6.1	5.44	1.26181	5.35	5.09	5.41	6.24	5.84	0.937299
F20D12.4	12.43	14.26	21.99	21.04	16.74	1.38887	14.76	14.14	19.98	19.89	20.01	1.29191
F32H2.3	13.56	14.46	23.6	20.7	18.37	1.39174	15.18	16.2	20.19	21.34	20.77	1.24426
C17H12.8	5.79	4.14	9	7.02	7.07	1.2903	3.26	5.3	13.17	12.45	11.49	2.3428
F35E2.5	0.13	0.12	0.74	0.55	0.63	0.568889	0.29	0.17	0.74	0.85	0.84	0.658537
F08H9.2	0	0.2	0.71	0.62	0.48	0.548485	0.26	0	0.57	0.91	0.65	0.628319
F54H12.2	0.46	0.55	1.39	1.27	0.92	0.792913	0.33	0.53	0.91	1.14	1.11	0.736597
F35G12.11	26.74	29.84	49.79	42.79	32.47	1.42313	37.33	35.73	34.15	34.68	31.08	0.887379
T11B7.1	11.39	13.46	19	17.98	18.7	1.3825	16.36	16.3	19.74	20.86	18.43	1.13541
F33D11.9	26.55	28.14	44.68	41.44	34.76	1.42153	32.78	31.21	34.53	39.49	36.79	1.11946
F14D2.12	2.48	3.03	5.21	5	3.2	1.19041	4.12	4.48	3.28	4.8	3.73	0.742767
T20F10.9	0	0	0	0.39	0.98	0.456667	1.68	0	0.48	0	0	0.0869565
F55C9.11	0.25	0.94	2.67	0.37	0.93	0.829676	0.83	2.18	0.69	0.65	1.3	0.351297
C43D7.11	0.61	0.69	1.87	1.14	1.2	0.850505	0.33	0.36	0.98	0.69	0.99	0.659232
C41D11.9	9.81	12.37	17.32	16.76	15.73	1.37331	14.65	11.42	13.24	16.86	14.77	1.06567
T28A8.7	9.29	10.2	15.79	15.32	12.81	1.36249	10.35	9.96	12.5	14	12.89	1.17705
W08G11.3	27.82	29.36	41.35	41.55	43.28	1.42143	29.98	28.28	40.86	44.14	44.76	1.43556
C38D4.10	1.07	1.09	2.15	2.06	1.87	0.974359	0.46	0.68	0.35	1.93	0.78	0.649682
F56C9.3	5.32	6.99	11.05	9.38	7.8	1.31516	7.15	8.61	7.36	7.72	7.14	0.834084
C25A1.12	21.48	20.63	30.16	30.61	32.49	1.40951	24.93	22.79	29.17	32.01	28.5	1.20247
Y67D8C.3	13.93	14.22	22.26	19.55	20.98	1.38839	17.39	16.17	21.32	22.87	24.53	1.28834
B0511.6	121.98	131.16	189.89	179.64	184.15	1.44674	133.51	140.34	194.91	206.2	199.5	1.45154
F10D2.10	0.98	0.82	1.99	1.6	1.7	0.92807	0.92	0.97	1.73	2.36	1.89	1.02485
C01B12.1	2.1	2.24	3.15	3.6	4.08	1.1388	2.66	2.01	3.76	3.99	3.15	1.08946
Y56A3A.12	17.26	17.16	26.06	25.34	25.04	1.39923	17.48	16.95	24.82	27.32	24.28	1.39848
F54D5.9	2.83	2.91	4.57	4.87	4.44	1.19552	3.25	3	4.12	4.01	4.25	1.0004
C36E8.1	73.59	75.97	114.59	108.38	104.56	1.44071	70.02	77.98	113.09	112.16	114.11	1.50827
AH9.2	2	2.65	3.99	4.3	3.21	1.15288	1.59	2.2	3.91	4.87	3.33	1.39436
B0432.2	31.41	38.15	50.27	52.76	50	1.42566	40.66	34.53	43.07	46.48	47.59	1.18444
ZK688.11	44.53	46	70.36	59.44	68.95	1.43197	50.13	49.75	80.94	83.16	79.63	1.59488
H13N06.4	13.27	13.02	18.86	18.39	21.43	1.38282	12.11	12.49	14.41	16.19	14.37	1.12707
F39B2.7	3.72	3.89	6.65	5.53	5.77	1.24523	4.75	3.93	5.9	6.5	5.86	1.13983
Y51H1A.6	32.7	33.7	47.41	49.89	48.8	1.42398	34.4	34.49	44.28	51.37	45.27	1.32525
ZK1251.3	0.46	1	1.68	1.64	1.22	0.874759	0.95	0.49	0.48	1.04	1.77	0.637597
B0564.2	4.82	5.94	9.49	7.93	7.38	1.29572	7.61	6.72	6.93	7.74	8.73	0.955297
C26E1.3	5.06	4.19	7.57	6.84	7.1	1.27467	3.76	4.52	5.33	4.71	5.56	1.01167
Y55B1BR.3	30.3	35.78	51.89	44.27	49.14	1.42284	35.75	39.15	50.84	53.82	50.34	1.34374
ZK673.3	8.08	9.04	14.01	12.25	12.38	1.34728	11.3	10.8	13.32	13.73	13.44	1.12006
C47B2.7	6.25	6.89	10	10.29	9.68	1.31968	8.84	8.4	10.57	10.59	11.29	1.12439
D1043.1	7.45	9.19	14.26	12.6	10.73	1.34442	9.09	10.07	11.2	12.2	11.84	1.11027
Y54E5A.5	80.89	85.02	123.72	121.04	117.78	1.43942	81.24	87.76	122.97	132.51	129.81	1.50211
Y56A3A.17	18.51	22.55	31.76	32.13	26.85	1.40486	23.43	21.26	27.7	30.46	30.42	1.2648
Y73E7A.5	0.07	0.14	0.43	0.56	0.82	0.546003	0.25	0.39	0.41	0.52	0.46	0.35101
F52B10.17	0	0.55	1.13	0.87	0.55	0.666667	2.36	0	0.55	0.5	1.25	0.351682
C38D4.9	10.97	13.74	19.21	17.95	17.96	1.37576	13.72	14.73	19.37	18.06	17.8	1.2092
Y39G10AL.3	24.16	27.38	39.99	37.04	36.47	1.41327	28.07	24.61	36.19	40.44	37.78	1.3949
M01F1.4	11.81	10.81	18.27	15.95	16.35	1.36935	10.43	12.22	16.32	16.78	16.16	1.33225
F55B12.5	18.66	19.23	28.72	28.12	26.95	1.40035	21.41	20.82	28.28	31	31.59	1.36966
ZK616.2	3.05	5.34	6.71	6.07	6.82	1.25762	4.1	3.29	4.9	5.47	6.82	1.22045
Y43F4B.4	22.89	22.07	35.34	33.99	29.81	1.40744	26.12	26.46	29.07	33.87	31.18	1.14963
Y105C5A.1272	0	0	0.28	1.07	0	0.45	0	0	0	0	0	0
T26A8.6	0	0	1.35	0	0	0.45	0	0	0	0	0	0
C55A1.6	1.09	1.77	2.89	2.22	2.46	1.03841	2.09	2.01	3.15	1.23	3.73	0.886339
C10C5.4	0.75	0.74	1.85	1.23	1.51	0.876791	0.91	1.39	1.85	2.3	1.83	0.927132
Y113G7B.15	0.13	0.34	0.7	0.64	1.03	0.639676	0.23	0.09	0.78	0.9	0.83	0.721264
B0240.4	12.19	14.23	23.37	20.06	15.34	1.37861	14.97	15.65	18.06	19.4	18.74	1.14858
K04H4.6	11.26	11.71	19.69	14.52	17.06	1.36884	10	12.72	20.24	20.12	19.85	1.62379
Y43F8C.14	3.83	4.51	6.9	6.31	6.26	1.25532	4.51	4.87	6.24	6.59	5.15	1.05331
F36H5.11	0.12	0.43	1.33	0.57	0.64	0.664052	0.33	0.73	1.48	0.93	1.3	0.808279
C33F10.7	33.54	32	50.93	46.43	46.35	1.41852	34.58	32.43	47.19	51.95	50.29	1.44356
Y48G10A.2	12.49	14.35	21.04	20.91	17.68	1.37841	13.76	12.74	18.48	22.59	20.31	1.43579
F55B12.4	17.3	18.17	26.34	26.34	25.69	1.39436	20.54	18.94	25.07	29.37	26.73	1.30456
F32A5.9	17.86	15.13	29.95	22.54	20.46	1.38992	21.66	13.98	22.22	16.26	21.07	1.05473
Y49C4A.8	6.15	5.51	9.29	8.76	8.6	1.30063	3.97	4.87	8.86	7.09	7.95	1.46986
F44C4.5	27.32	29.2	39.08	45.84	39.1	1.41285	36.03	29.43	41.04	42.55	42.05	1.24162
C43C3.11	0	0	0	0.59	0.75	0.446667	0	0	0	0	0	0
ZK1055.1	30	31.98	46	47.72	42.11	1.41534	34.48	35.44	42.72	46.23	44.83	1.24008
F26D12.1	91.65	104.06	152.38	136.11	137.49	1.43638	99.39	105.31	121.9	106.48	124.19	1.13714
K03B4.1	21.76	23.83	35.96	32.58	31.7	1.40422	26.11	24.11	31.69	33.16	31.94	1.23567
R166.6	116.44	127.52	186.34	172.32	171.79	1.43777	147.82	169.57	206.81	232.74	205.55	1.34653
Y54G9A.6	42.52	46.74	69.42	68.4	57.06	1.42362	50.88	52.3	59.5	63.69	54.85	1.12848
Y60A3A.23	0.26	0	0.75	1.15	0	0.560472	0.21	0	0.24	0	0.27	0.153846
R53.1	14.19	15.2	23.18	20.32	21.55	1.38154	16.21	17.28	25.6	25.23	20.65	1.34273
ZK938.7	1.29	1.24	2.83	2.05	1.94	1.00368	1.03	1.19	2.54	2.44	2.35	1.15798
Y54G11A.5	103.97	86.52	134.86	135.84	143.55	1.43471	78.65	78.85	124.2	137.89	125.17	1.61864
T28A11.22	21.56	27.8	35.28	36.92	36.13	1.40615	27.33	27.86	35.86	42.13	40.27	1.37856
M18.5	17.12	17.07	27.42	25.16	22.83	1.38915	17.54	17.62	24.34	24.82	25.45	1.33854
F10G8.3	19.64	22.81	33.78	31.54	27.94	1.39873	23.94	24.28	29.5	32.43	32.56	1.25435
T26E4.10	0.22	0.21	0.87	1.18	0.21	0.620027	0	0.49	0.62	0.78	0.23	0.436412
Y39E4B.2	10.9	10.37	17.25	15.81	14.31	1.35711	11.63	12.17	17	16.7	16.06	1.28579
F14H12.6	2.2	1.94	5.3	2.53	2.46	1.11726	1.48	3.16	2.42	4.62	3.36	1.04418
Y17G7B.17	85.23	87.93	126.33	128.13	121.65	1.43149	93.95	90.97	119.9	135.24	122.38	1.34646
F54D5.14	14.86	17.15	24.18	24.27	22.15	1.38391	16.24	18.52	22.53	24.38	23.48	1.27657
Y54F10BM.1	20.29	21.45	31.32	31.43	28.9	1.39689	21.73	22.61	32	33.77	34.06	1.4362
Y110A7A.1	22.57	25.95	36.94	36.49	32.85	1.40248	26.72	27.91	33.65	36.17	34.17	1.2242
F32D1.6	2.66	3.68	6.85	4.25	3.94	1.20224	4.06	4.96	3.82	4.75	3.93	0.756201
F15B10.3	38.04	39.78	63.77	55.53	50.35	1.41694	46.61	46.28	47.54	52.2	52.73	1.07121
Y39H10A.7	15.04	17.51	24.55	24.78	22.36	1.38331	18.49	22.34	23.73	24.6	22.62	1.10437
C49H3.4	6.55	7.96	10.78	10.76	11.15	1.32001	8.47	7.9	10	13.15	11.03	1.24043
ZK546.4	0.43	0.6	1.45	1.12	0.98	0.781078	0.99	0.45	0.19	1.02	0.77	0.383721
F28C6.3	23.48	24.32	35.9	33.68	35.07	1.40094	27.15	24.45	35.24	35.56	33.82	1.30124
T24E12.1	0.37	1.1	1.97	1.31	1.22	0.864553	0.31	0.78	0.92	1.39	1.04	0.722762
F13H10.3	12.33	13.63	21.02	18.98	17.43	1.36934	14.23	14.69	17.5	17.63	18.63	1.15912
C16A3.1	11.24	11.84	17.29	17.38	16.52	1.36071	12.28	11.96	17.62	17.51	18.54	1.36357
K02A2.5	5.52	6.2	9.21	6.14	11.28	1.29397	5.75	6.64	14.45	15.64	14.04	2.04448
C25A1.9	18.02	22.46	32.83	31.64	24.27	1.39266	24.73	26.16	26.48	28.24	25.99	1.01733
C43E11.5	1.12	1.58	2.36	2.29	2.5	1.01418	1.7	1.17	2.23	2.37	2.06	0.911704
T18D3.1	18.25	22.16	31.05	27.86	29.67	1.39244	22.38	25.68	31.1	32.41	29.07	1.23292
C01G10.8	76.62	81	124.06	110.23	107.38	1.42701	79.82	79.63	104.81	110.83	113.04	1.3572
Y50D7A.5	4.55	2.81	6.81	4.55	5.85	1.22578	5.57	4.95	3.82	5.44	5.38	0.779553
ZK637.10	4.88	6.51	8.15	9.48	8.28	1.29002	6.18	6.76	6.37	8.17	7.93	1.00268
C15F1.8	1.08	1.01	1.35	2.7	1.78	0.950285	1.74	1.13	1.76	2.04	1.87	0.776181
Y55F3AM.15	27.6	28.05	43.29	40.46	37.71	1.40457	30.16	29.71	36.2	40.69	40.74	1.2675
F47D12.5	4.43	4.58	7.07	7.3	6.39	1.25704	4.89	5.38	8.28	7.65	7.81	1.28987
F07F6.8	48.97	43.9	66.99	65.88	68.81	1.41724	53.37	48.44	64.21	73.32	71.35	1.34143
F40F8.9	86.68	95.26	125.99	135.95	131.8	1.42706	106.24	88.37	114.96	110.12	132.92	1.21391
Y48A6C.1	4.09	4.63	7.95	6.03	6.13	1.25062	4.84	7.15	6.54	6.72	5.91	0.91351
F44E2.10	3.29	3.52	6.17	5.62	4.2	1.20999	5.02	4.44	5.39	4.18	4.97	0.845841
F53C3.7	1.06	0.67	1.64	1.95	1.45	0.900804	1.38	1.29	1.99	1.77	1.46	0.745182
T10B5.6	28.98	31.07	43.68	45.75	41.3	1.40457	37.58	30.54	42.9	44.59	46.24	1.27144
W04A8.6	22.47	26.85	37.49	35.81	34.3	1.39777	30.88	26.98	34.44	39.12	36	1.22018
ZK688.6	24.16	28.22	39.53	38.69	35.97	1.3999	33.19	29.76	39.27	41.58	38.28	1.22279
C25H3.18	14.28	11.17	20.34	20.38	15.42	1.36345	17.21	10.38	18.44	17.3	14.71	1.13665
M03D4.1	62.58	68.69	104.31	95.35	84.44	1.42118	75.11	72.35	91.58	90.68	86.95	1.20081
T27A1.2	5.61	6.59	9.6	9.33	8.66	1.29531	7.1	6.38	10.73	9.58	10.96	1.34668
Y49F6B.3	0.28	0.64	1.7	0.55	1.04	0.751142	0.24	0.71	0.77	0.88	0.4	0.463277
T04A8.8	31.38	36.38	50.89	48.04	48.34	1.4074	40.01	33.77	41.38	46.03	40.36	1.12404
W03G1.6	19.34	22.77	31.57	30.35	30.04	1.38986	23.16	23.48	29.32	30.42	29	1.21628
Y38A10A.6	8.62	9.1	14.25	14.19	10.99	1.333	9.05	9.92	12.45	14.45	13.54	1.28565
T21C12.4	0.08	0.3	1.1	0.72	0.3	0.593838	0.37	0.34	0.44	0.56	0.58	0.388684
D1037.3	219.81	195.56	302.95	299.17	292.7	1.4293	193.96	186.77	299.33	288.2	306.95	1.55807
T07C4.10	16.26	16.73	23.79	23.94	24.53	1.37677	17.76	18.72	24.21	27.3	25.28	1.33039
K07C11.12	0	0	0.69	0.27	0.34	0.433333	0.29	0	0	0	0.38	0.110626
Y111B2A.16	16.37	19.25	26.55	26.21	25.11	1.37994	20.28	19.34	23.81	23.4	23.79	1.13727
Y43F8A.3	2.21	2.04	2.87	4.02	3.54	1.11253	2.09	1.8	2.8	2.29	2.14	0.818336
R17.1	2.51	3.92	5.23	5.39	4.49	1.19494	3.56	4.99	4.83	4.39	5.52	0.931438
T12F5.1	15.28	18.33	25.7	25.62	22.18	1.37602	18.48	17.83	24.78	21.32	23.69	1.21448
Y48A6B.9	7.48	7.28	10.23	11.99	10.78	1.31265	6.08	6.44	10.76	10.85	12.53	1.56749
Y41D4B.19	23.94	26.63	39.51	35.67	34.72	1.3937	24	31.55	37.33	36.18	35.27	1.26012
Y53C10A.5	22.15	21.78	32.41	31.52	31.68	1.38776	22.28	22.81	23.74	21.69	21.51	0.947689
Y11D7A.7	1.98	1.88	4.3	2.65	2.63	1.08987	2.92	3.3	2.76	2.94	2.68	0.679643
T07G12.11	1.66	1.68	3.08	2.45	2.93	1.05618	2.62	2.63	2.79	2.72	3.17	0.798161
ZK353.8	44.83	48.92	66.62	70.33	65.47	1.40936	55.27	52.23	64.07	67.9	65.22	1.20055
B0464.6	24.83	26.32	40.52	38.12	32.38	1.39254	28.85	28.92	37.02	41.94	41.25	1.34081
F19G12.11	0	0	0.3	0.7	0.29	0.43	0	0	0.29	0	0	0.0966667
R12E2.3	41.49	37.91	62.25	58.62	50.68	1.405	43.26	46.41	53.5	58.02	55.94	1.21785
Y58A7A.4	0.85	1.46	2.5	1.71	2.03	0.965197	1.01	1.4	1.66	1.58	2.59	0.88133
Y105C5B.14	0.08	0.08	0.9	0.5	0.23	0.503086	0.14	0.27	0.69	1.32	0.87	0.79668
Y39G10AR.14	23.97	28.81	42.71	39.16	32.54	1.39236	30.97	32.31	35.12	38.18	33.07	1.08629
W07E6.5	1	1.19	1.96	2.45	1.57	0.951472	1.61	1.6	2.18	2.25	1.68	0.78183
F56E10.1	6.95	7.9	10.48	11.82	10.8	1.30959	5.9	9.54	11.42	12.15	11.37	1.33563
T12G3.1	166.21	171.37	257.38	230.05	236.82	1.42185	169.58	177.16	251.7	256.11	254.24	1.45677
R06F6.5	22.01	26.07	36.21	35.13	32.91	1.38778	26.21	27.88	32.65	35.6	33.91	1.21424
T24B8.2	28.84	28.45	41.76	43.01	39.2	1.39394	35.05	31.9	39.35	40.81	41.2	1.17341
C08H9.3	6.96	9.03	11.01	13.08	11.43	1.31629	8.78	9.73	10.67	11.64	10.56	1.06842
K08E7.1	48.06	48.04	72.03	70.1	64.92	1.40707	53.58	50.66	60.63	66.15	65.38	1.20582
T19A6.2	94.32	98.99	140.06	136.56	138.44	1.41676	110.44	108.37	151.02	158.35	165.19	1.43279
F17C11.11	5.13	6.79	11.09	6.56	9.14	1.28305	5.69	7.84	16.99	16.24	18.47	2.21936
Y39A1A.1	63.56	66.69	99.4	90.57	90.03	1.41147	72.74	74.34	92.06	91.41	93.04	1.23652
Y48E1B.12	38.73	43.09	55.87	60.51	59.97	1.40261	46.56	44.74	48.1	60.23	51.4	1.14134
R07G3.3	27.32	29.42	41.48	41.97	39.22	1.39224	29.93	31.24	37.84	39.17	40.31	1.23814
F36H5.10	5.55	4.98	8.86	7.39	7.55	1.26629	6.14	5.31	7.79	6.8	8.18	1.12862
K07A1.2	12.68	16.55	27.88	22.05	13.86	1.36172	18.75	19.66	14.52	16.01	13.52	0.726718
Y69A2AR.30	46.99	52.65	77.84	70.9	65.63	1.40607	63.63	59.22	64.18	80.3	67.57	1.13229
K02F2.2	223.07	229.09	358	308.21	301.97	1.4212	226.85	238.03	364.96	376.97	366.97	1.58342
T05A7.3	1.38	1.41	2.92	1.98	2.34	1.00765	1.64	1.72	2	2.11	1.9	0.747512
R02D3.4	14.88	16.25	23.55	22.8	21.46	1.36452	18.73	16.71	23.25	23.77	24.27	1.26941
C40A11.3	14.6	15.45	22.45	22.03	21.02	1.36245	18.64	18.69	18.98	22.93	22.15	1.08585
F42G8.11	38.57	41.63	57.96	56.94	57.74	1.40016	45.15	40.62	59.32	54.12	61.46	1.32847
F20D1.3	64.89	71.81	104.32	84.97	104.01	1.40976	67.59	74.33	100.37	98.31	90.69	1.34042
C17E4.11	5.63	8.37	12.32	10.56	8.3	1.29917	8.12	6.79	8.26	10.82	9.69	1.13424
F57C2.6	13.63	13.59	21.39	20.07	17.95	1.35546	15.91	15.62	18.77	19.8	19.65	1.15757
R12H7.2	164.25	185.38	250.27	267.55	230.17	1.41814	202.44	172.04	233.75	249.99	260.36	1.31764
F27D4.1	97.7	86.71	135.31	129.41	130.36	1.41294	95.95	97.18	132.98	143.76	143.21	1.43477
C06B8.7	25.67	27.87	40.32	37.04	38.24	1.38759	23.84	27.5	31.22	32.53	38.81	1.28184
Y38F1A.5	49.75	51.45	74.58	72.36	70.38	1.40388	50.48	55.51	76	80.15	73.84	1.41982
W02D9.1	19.97	24.03	34.77	32.2	28.21	1.37942	25	30.68	27.71	33.68	31.07	1.06865
Y37E11AM.2	19.25	20.63	29.65	29.68	27.04	1.37488	21.46	20.04	28.4	28.58	30.75	1.34452
Y5H2B.3	0.14	0.71	1.93	0.77	0.38	0.720468	1.04	0.94	0.75	1.07	0.77	0.433836
F02A9.6	5.6	6.68	11.35	8.93	7.18	1.28198	6.29	7.42	6.79	8.62	7.13	0.956503
Y57G11C.8	0.74	1.32	2.12	1.68	1.86	0.929392	1.09	0.66	1.04	1.67	1.54	0.755556
K09F5.5	0.17	0.54	1.42	0.61	0.75	0.683887	0.29	0.78	0.61	1	0.28	0.410423
Y39A1A.19	8.24	5.89	10.61	9.62	11.17	1.29779	4.78	4.2	11.62	9.19	10.96	1.92896
C29E4.2	44.57	49.49	67.96	67.91	65.91	1.40037	50.48	52.96	66.86	73.97	70.7	1.33744
R06F6.1	127.8	152.29	215.27	193.44	189.51	1.41378	153.35	182.41	219.03	231.8	216.64	1.31744
C55A6.11	0.22	0.07	0.51	0.55	0.82	0.547307	0.38	0.55	0.47	0.19	0.61	0.288965
Y48G8AL.13	50.72	51.27	79.1	68.48	70.97	1.4011	53.47	58.03	80.74	82.58	90.93	1.49339
Y17G7B.3	8.58	9.35	13.37	12.51	13.58	1.31995	9.77	9.62	11.1	12.31	11.76	1.09615
K10D2.4	24.13	28.82	46.91	35.63	31.52	1.3838	28.06	26.78	29.67	27.83	27.59	0.998006
C01G10.16	0.37	0.47	1.22	0.56	1.27	0.715962	0.42	1.34	2.29	1.09	1.55	0.874113
F58A4.3	38.87	46.73	64.8	62.77	56.01	1.39711	50.15	48.62	57.39	63.67	59.56	1.19493
Y110A2AL.12	14.8	15.82	22.94	21.85	21.66	1.35806	15.43	16.64	21.53	22.64	19.62	1.24821
Y66A7A.5	6.75	5.91	10.22	9.35	8.64	1.28286	6.41	5.78	8.61	8.36	10.83	1.30608
Y77E11A.10	2.56	2.5	3.72	4.31	4	1.13598	2.71	3.04	3.72	3.53	3.17	0.896344
F55C12.7	11.82	7.66	15.59	10.88	16.25	1.32588	8.87	9.93	11.35	12.92	14.21	1.23333
F25G6.1	18.46	20.03	28.01	28.08	27.07	1.36923	18.88	19.76	27.31	29.24	27.9	1.38533
K07C5.2	11.42	13.67	18.35	19.3	16.99	1.34465	14.05	11.86	21.12	15.95	21.67	1.40308
F52E4.1	104.73	118.44	171.44	141.52	163.13	1.40957	116.13	151.71	159.26	179.87	128.88	1.15627
F52C6.11	1.85	1.88	3.48	2.84	2.87	1.06923	2.11	2.67	2.01	2.8	2.51	0.719764
T13H5.8	17.41	20.19	28.72	27.99	24.5	1.36717	21.24	22.37	27.61	27.55	27	1.20091
Y59A8B.8	91.58	95.47	129.78	136.29	132.9	1.40693	102.5	89.62	121.77	134.98	136.45	1.35037
D2030.1	25.35	28.07	40.4	38.63	35.8	1.38133	32.47	31.14	36.08	37.72	36.86	1.12442
T07C4.6	7.17	7.65	11.39	10.3	11.07	1.29845	6.6	9.62	9.83	11.08	9.28	1.10465
Y39G10AR.12	21.29	25.61	36.36	34.91	29.68	1.37628	28.84	28.24	31.29	35.15	30.89	1.09828
Y57G7A.1	4	2.45	5.64	4.51	4.81	1.18028	3.67	2.77	7.66	3.5	8.42	1.5466
B0035.7	3.19	3.66	8.57	3.72	3.52	1.19096	2.19	4.34	4.78	5.66	3.85	1.11684
C32B5.6	0.47	0.88	1.1	1.12	1.9	0.8199	0.79	0.4	0.6	0.98	1.45	0.633229
C07H6.9	0.78	0.74	2.15	1.22	1.11	0.848485	0.54	1.28	1.36	1.98	1.61	0.863874
C41H7.6	79.73	94.11	132.13	122.46	116.04	1.40518	94.31	98.25	118.07	123.86	111.4	1.2107
C24H12.4	47.75	49.53	71	67.49	69.39	1.39592	55.45	51.12	72.21	78.69	71.92	1.36821
R02D3.3	24.08	27.76	37.76	36.34	37.26	1.3789	27.55	28.94	36.79	36.53	40.28	1.29481
T22A3.5	4.55	4.9	8.27	6.89	6.15	1.24076	5.49	5.16	6.62	7.37	6.89	1.1004
C36A4.5	2.56	3.26	5.07	4.47	4.06	1.15942	4.11	3.05	4.56	4.97	4.58	1.02693
T20G5.15	2.52	3.55	6.41	3.53	4.19	1.16729	2.75	4.03	3.98	4.51	4.33	0.973424
C15B12.9	0.87	0.88	1.7	2	1.26	0.881778	1.94	1.58	1.53	1.46	1.54	0.547101
T07G12.6	2.04	2.65	3.95	4.09	3.16	1.11609	3.15	2.48	2.59	3.66	2.88	0.797728
F34H10.3	45.04	43.15	65.22	62.3	60.91	1.39284	42.64	45.4	60.31	58.2	67.66	1.37842
ZK1098.8	6.03	6.44	9.9	9.6	8.21	1.27666	7.12	7.01	10.09	9.26	9.19	1.17958
D2013.9	12.73	11.28	18.19	17.78	16.23	1.33795	11.92	11.14	14.79	14.17	13.32	1.12477
E04A4.1	6.87	8.16	11.58	10.09	11.46	1.29693	10.01	8.14	12.84	13.17	11.55	1.24268
Y24D9A.2	4.73	5.82	7.87	8.39	7.36	1.25471	5.75	6.15	7.43	8.49	9.14	1.20192
K07A1.12	107.41	116.76	163.95	166.99	145.77	1.40517	127.57	129.02	148.57	167.42	152.99	1.20907
F23F1.6	1.51	1.37	2.77	1.95	2.63	1.0041	1.08	1.67	1.44	1.68	2.33	0.764912
F16H6.11	0.7	1.19	1.98	1.46	1.81	0.899743	0.83	0.67	1.97	1.65	2.16	1.10095
Y111B2A.19	9.89	10.79	15.22	14.43	15.45	1.32569	10.45	13.57	15.42	16.53	14.81	1.19805
C38C10.4	13.88	16.17	21.51	22.44	21.02	1.35143	15.95	15.37	20.81	20.63	22.26	1.27451
Y32H12A.4	50.24	41.95	65.69	65.22	65.79	1.39222	45.94	39.34	62.78	67.9	69.43	1.52849
M04C9.2	0.07	0.26	0.59	0.66	0.69	0.555079	0	0	0.06	0	0.14	0.0666667
T26E3.5	0	0	0.55	0.17	0.52	0.413333	0.47	0.24	0.21	0.69	0.12	0.250923
F48C1.9	0	0.17	0.87	0.4	0.33	0.491551	0	0	0.16	0	0.18	0.113333
T10E9.2	10.41	11.67	16.82	16.77	14.45	1.33001	13.22	12.5	15.84	16.39	16.11	1.16258
JC8.4	11	11.25	16.28	14.95	17.17	1.33058	13.05	9.94	14.32	16.64	13.94	1.19781
C37H5.3	5.96	6.54	10.1	7.9	9.73	1.27494	5.99	5.42	10.33	8.98	10.81	1.49739
F58A4.2	4.79	6.48	9.17	9.08	6.86	1.26149	6.26	6.4	8.75	6.73	6.7	1.00864
C25D7.6	19.23	23.01	37.55	29.6	23.52	1.36634	23.13	28.25	28.72	30.69	27.92	1.09067
F47D12.9	21	22.86	35.04	28.11	30.95	1.36793	23.65	25.46	34.4	29.5	30.66	1.23342
B0228.6	110.14	123.31	160.56	163.07	171.86	1.40296	125.87	125.42	158.36	180.78	185.8	1.38166
Y105E8B.3	32.17	34.49	47.72	49.08	45.56	1.38227	35.57	37.68	44.42	50.22	46.48	1.25023
R12H7.3	81.56	94.08	136.12	117.29	119.67	1.40014	94.7	91	123.69	127.19	118.09	1.3105
Y53H1C.1	15.08	17.14	24.99	23.61	20.84	1.35282	16.76	19.03	22.66	23.99	23.51	1.23772
ZK507.6	88.86	96.56	129.88	134.72	129.07	1.40031	100.07	98.25	137.64	136.14	148.8	1.40635
W08F4.13	1.57	1.81	3.45	2.33	2.6	1.03841	1.86	2.72	3.39	3.17	1.67	0.83384
C12C8.1	0.42	0.45	1.77	0.65	0.65	0.713124	0.4	1.41	1.07	1.26	0.7	0.530184
F40F4.3	385.44	394.14	609.88	524.12	515.94	1.40735	410.33	443.75	525.06	555.5	492.61	1.2251
R07C3.14	0.31	0.48	1.39	0.76	0.75	0.692951	0.17	0.65	1.02	0.98	0.95	0.6974
C29E4.3	21.57	21.7	30.16	30.93	31.63	1.36544	24.61	24.72	31.95	33.24	32.09	1.26346
C34D1.4	4.66	4.01	6.65	6.07	6.84	1.22212	3.43	4.02	4.42	3.16	4.02	0.818342
C38C6.8	0.57	2.16	3.89	1.5	1.61	0.98661	3.31	1.57	1.32	0.75	0.6	0.258721
T08A9.5	1.06	0.45	2.51	0.96	0.95	0.839506	1.34	1.59	2.33	1.93	1.06	0.719405
H12C20.6	4.64	4.79	6.65	6.68	7.83	1.23418	4.33	5.84	8.54	8.59	8.72	1.41605
MTCE.33	0.64	1.26	2.9	1.27	1.07	0.895726	1.09	1.43	1.68	0.31	0.76	0.405605
B0035.10	1.11	1.06	2.36	1.32	2.13	0.928857	1.06	1.45	1.34	1.45	0.78	0.527716
ZK1010.3	45.68	48.53	66.59	72.36	61.31	1.38766	52.54	49.45	63.55	76.77	65.02	1.31641
F45D3.4	13.05	8.04	15.63	14.1	16.05	1.32178	6.23	9.29	6.79	7.2	7.42	0.814688
F20G4.3	30.73	33.76	47.74	45.91	43.79	1.37805	31.65	35.73	42.82	46.33	45.83	1.29701
F08C6.2	37.33	40.82	52.41	56.28	57.59	1.38307	47.99	44.79	52.98	61.28	50.94	1.16199
M163.1	74.88	83.27	121.3	106.54	107.39	1.39548	75.65	97.07	127.88	121.25	129.66	1.44532
W08E3.3	131.06	138.46	199.29	186.04	185.01	1.40036	141.25	137.29	188.64	201.82	197.22	1.39654
F07H5.10	1.26	1.7	3.11	2.67	1.69	1.00403	2.11	2.14	1.67	1.94	1.85	0.5824
K09A11.1	10.75	11.48	17.24	14.95	15.94	1.32425	11.66	11.76	14.95	14.99	16.44	1.21637
T05F1.6	41.93	48.21	69.32	61.84	60.24	1.38485	46.73	49.7	62.34	63.41	66.6	1.30279
F56C9.10	59.58	60.8	88.02	81.63	85.33	1.38901	59.65	62.51	88.19	85.19	89.9	1.41366
H22D14.1	0.05	0	0.35	0.49	0.48	0.429268	0.15	0.1	0.08	0.28	0	0.106667
F39G3.3	22.87	22.07	30.84	32.43	32.63	1.36202	21.71	24.96	31.83	34.41	33.56	1.36703
R144.13	17.29	19.03	28.8	26.22	22.71	1.3523	23.48	21.51	24.9	27.11	27.68	1.1306
Y97E10AR.4	2.22	3.1	5.03	4.35	3.04	1.13115	3.42	3.48	2.68	3.45	1.88	0.6
T26C11.7	10.68	12.26	20.85	14.61	14.07	1.32398	12.76	13.56	15.97	17.18	16.49	1.16855
F10G7.1	69.53	71.17	102.24	97.1	98.21	1.3901	71.98	74.68	104.55	110.56	113.05	1.47164
K09H9.7	10.36	11.64	17.8	15.95	13.78	1.32028	15.53	16.86	16.2	19.14	16.48	1.00456
R05D3.11	21.65	20.52	30.18	30.25	29.56	1.35824	22.27	23.47	29.42	31.37	29.64	1.26281
Y32B12A.3	1.1	0.89	1.76	1.76	1.88	0.902256	1.13	1.91	2.36	2.46	2.35	0.948413
ZK1251.2	0	0	0.82	0.39	0	0.403333	0.35	0.56	0.1	0.18	0.33	0.139748
Y53F4B.7	2.92	0.7	3.79	1.68	3.36	1.04745	2.04	2.82	2.83	2.88	1.56	0.706511
R09D1.3	0.07	0.03	0.54	0.47	0.41	0.450794	0.13	0.08	0.47	0.58	0.27	0.39819
K11G12.4	8.04	7.44	12.03	10.33	11.43	1.28871	7.85	9.19	10.56	10.1	9.2	1.04552
R05D3.12	2.84	3.23	5.66	4.57	3.75	1.15489	3.68	4.27	3.21	4.42	3.26	0.729648
F25D7.4	1.6	2.36	3.74	3.06	2.74	1.06711	2.16	2.46	2.87	3.55	2.82	0.930514
Y54G2A.18	157.04	157.66	226.74	222.61	213.98	1.39634	173.15	156.9	177.3	188.71	195.71	1.12778
Y71G12B.1	25.49	24.59	37.95	36.99	31.63	1.36418	27.47	26.89	31.92	34.75	34.65	1.19849
R01B10.4	15.11	18.61	27.22	24.4	20.53	1.34658	18.49	19.66	22.38	27.03	25.44	1.24284
Y82E9BR.16	25.8	27.1	40.35	37.68	34.46	1.366	24.73	28.29	40	44.7	40.53	1.51739
C35D10.6	19.69	18.52	28.24	27.27	26.07	1.35257	21.77	19.75	29.14	28.16	27.2	1.29442
Y57A10A.8	7.35	8.05	11.43	11.58	10.58	1.28697	8.86	8.48	12.09	11.02	12.09	1.21337
ZK616.4	69.82	71.2	101.77	102.35	93.57	1.38764	78.24	74	97.35	107.83	99.53	1.31704
C45G3.3	8.51	8.27	12.16	12.81	11.51	1.29499	8.52	10	11.68	11.34	11.58	1.12411
F37A4.8	25.18	27.13	40.31	37.28	33.58	1.36464	27.53	29.75	36.12	37.91	35.86	1.23583
T28A8.4	2.3	3.1	4.67	4.72	3.16	1.13063	3.04	3.3	4.02	3.55	3.59	0.892086
C44E4.3	7.19	6.64	10.24	10.71	9.31	1.27437	8.3	6.73	8.54	8.14	8.78	0.996673
T06E6.2	274.12	321.86	472.88	418.88	361.6	1.39733	353.96	373.91	376.26	417.31	381.34	1.07317
K09F6.8	3.97	4.74	8.26	4.95	6.29	1.21382	4.19	7.04	5.62	7.36	4.77	0.894432
F25B5.2	10.79	13.18	19.31	17.77	14.46	1.32307	13.55	14.44	16.03	17.6	17.19	1.12971
ZK867.9	0	0	0.44	0.34	0.42	0.4	0	0.49	0	0.59	0	0.157965
Y49E10.20	24.86	26.1	36.83	34.75	36.59	1.36166	27.84	25.71	33.15	35.25	37.65	1.27273
C17E4.10	68.56	75.64	105.91	97.62	100.35	1.38568	73.1	72.39	102.67	104.01	103.95	1.40407
R05H5.4	5.04	4.58	6.81	8.03	6.55	1.22719	5.11	3.76	6.58	6.28	8.38	1.30267
F09D1.1	22.11	25.07	33.83	34.26	32.12	1.35841	27.32	24.88	32.56	32.6	32.7	1.20369
F59B8.2	233.28	225.74	328.24	338.2	297.63	1.39411	250.02	226.83	309.97	324.08	323.76	1.33349
C08B11.2	22.79	23.2	32.37	32.75	32.52	1.35639	27.55	24.56	31.94	32.67	32.55	1.19707
F17A9.2	20.56	22.16	30.67	30.86	29.25	1.35331	23.88	22.08	29.83	30.5	31.15	1.27162
Y54G11A.17	71.41	82.5	102.48	106.77	114.69	1.38516	88.29	91.09	97.42	109.84	105.57	1.14981
R11G1.4	60.75	60.91	86.48	80.02	89.81	1.3818	62.65	61.55	87.6	87.55	83.74	1.36762
W06D4.3	0.85	0.98	2.03	1.37	1.63	0.875544	0.78	0.97	2.06	1.92	2.77	1.2
W03F8.5	78.18	83.52	115.6	113.84	110.72	1.3853	83.43	85.47	91.19	105.74	109.08	1.19372
F43D2.7	1.41	1.06	2.47	1.16	2.74	0.950037	2.24	1.81	1.68	1.84	1.61	0.565289
F22B7.6	6.54	6.85	9.56	9.71	9.99	1.26749	7.63	8.24	10.01	9.64	11.43	1.15949
Y54E10A.15	29.6	33.34	46.05	43.83	43.23	1.36649	33.94	37.05	44.31	46.9	43.99	1.23487
C01G8.1	2.35	2.53	5.41	3.6	2.41	1.10659	2.13	2.24	3.49	3.5	1.85	0.92517
ZK54.2	14.4	13.02	19.36	19.01	20.29	1.32925	10.75	12.42	15.19	14.07	14.75	1.16567
C08H9.16	16.64	17.86	24.57	24.18	24.74	1.34228	21.15	19.59	23.54	26.05	25.49	1.17111
Y116A8C.34	81.78	84.1	116.79	114.09	117.83	1.38476	90.61	81.53	115.24	120.76	118.12	1.35569
C18E9.10	26.64	28.78	43.01	37.38	36.9	1.36178	35.28	32.6	36	38.87	37.36	1.07069
Y102A5A.1	41.21	44.08	63.21	59.76	56.87	1.37351	44.69	49.22	57.27	59.36	58.78	1.21927
C01G8.3	16.26	16.25	25	23.59	20.66	1.33778	16.34	17.07	23.2	23.47	22.07	1.29417
H16D19.5	0.76	0.98	1.81	1.67	1.35	0.860963	0.65	0.46	1.54	1.16	2.07	1.02251
R52.8	1.1	1.08	2.66	1.57	1.52	0.917065	1.03	1.51	2.13	2.32	2.21	0.977974
F19B10.5	0.26	0.55	1.33	0.87	0.68	0.683274	0.31	0.33	0.96	1.15	1.08	0.805556
F41E6.6	190.7	213.13	267.3	297.45	281.41	1.39001	233.23	202.93	279.04	304.86	295.06	1.33735
C54G4.6	9.81	9.15	14.74	12.99	13.12	1.2993	9.22	9.9	11.05	14.49	14.03	1.24905
F36A2.2	23.88	29.52	39.16	36.52	37.21	1.35848	26.88	30.04	38.9	41.46	42.56	1.39081
F32A11.2	4.73	4.89	7.32	7.62	6.36	1.22203	5.87	4.92	6.26	7.95	6.75	1.09252
Y66D12A.17	1.93	1.69	3.06	3.23	2.46	1.03796	2.1	2	2.47	2.6	2.18	0.79235
Y75B8A.25	13.02	13.77	19.68	18.47	19.03	1.32407	14.92	14.11	18.45	19.91	19.52	1.24353
F33G12.4	7.46	8.96	13.25	12.84	9.41	1.28484	10	11.49	10.07	11.41	10.36	0.903647
C16A3.4	63.93	68.73	98.2	91.83	88.4	1.37843	67.31	67.26	96.38	100.43	99.92	1.44849
T08A9.8	1.93	1.3	2.42	2.06	3.45	1.01083	1.73	2.36	2.02	1.68	1.86	0.608648
C03D6.6	0.79	2.01	3.31	2.19	1.53	0.976389	0.73	1.09	1.8	2.07	1.47	0.931937
C09H10.6	37.98	37.74	53.54	56.91	48.94	1.36722	42.49	40.96	44.76	52.16	49.05	1.13883
C29A12.3	17.01	19.71	27.2	27.05	23.64	1.34108	20.71	21.44	26.48	27.56	24.68	1.18867
C50E3.11	0.06	0.41	1.08	0.74	0.34	0.582996	0.26	0.2	0.28	0.22	0.51	0.273713
C53A5.9	0.47	0.57	1.11	1.32	0.92	0.734649	0.85	0.95	1.24	1.25	1.58	0.714035
F26F4.6	30.37	34.55	50.32	42.26	44.19	1.36252	35.61	36.13	46.94	45.37	47	1.25947
Y73F8A.34	29.65	33.3	47.87	45.81	38.96	1.36146	37.94	32.56	40.24	43.92	39.68	1.13876
Y39G10AR.10	246.32	269.32	376.97	344.42	356.54	1.38826	286.21	286.28	364.42	382.29	380.23	1.30776
F49E8.6	10.35	8.52	12.72	13.53	14.33	1.29628	9.75	7.35	9.68	11.87	12.89	1.20209
F33H2.1	13.05	13.49	19.47	19.24	17.87	1.32165	14.5	14.64	18.18	20.31	19.67	1.24513
Y54E10A.12	1.22	1.94	3.29	2.62	1.86	1.00388	2	1.73	2.81	3.01	1.95	0.904014
K07F5.12	2	2.66	4.7	3.38	2.82	1.09109	2.71	3.19	3.53	3.01	3.02	0.806751
F42G9.2	249.52	228.04	315.24	365.54	317.1	1.38722	284.87	210.06	292.66	291.79	311.61	1.20213
Y43F8C.10	0.25	0.4	0.86	0.98	0.69	0.636478	0.42	0.57	0.53	1.1	0.69	0.51728
F11A6.2	8.41	8.11	11.7	12.25	11.69	1.28294	9.01	9.46	12.04	13.11	14.23	1.28253
T23D8.9	31.75	33.5	48.08	45.9	43.31	1.36099	35.55	35.3	46.56	48.13	51.74	1.34001
B0432.8	3.24	3.36	5.49	5.59	3.86	1.15814	4.3	1.94	3.03	1.77	4.01	0.712783
C43D7.5	0.23	0.33	0.92	0.88	0.54	0.609375	0.1	1.01	1.72	1.75	1.34	1.03108
Y53F4B.15	31.97	31.9	45.79	45.71	42.9	1.36026	32.84	32.04	40.15	47.12	43.04	1.29894
F31C3.4	15.89	16.34	25.46	22.72	20.22	1.33216	19.58	20.24	19.13	23.69	24.03	1.06568
Y37A1B.5	16.69	13.95	23.73	17.84	23.51	1.32925	14.99	25.29	37.6	34.18	29.78	1.60139
F11E6.7	17.63	19.53	29.05	27.55	22.07	1.33929	20.27	22.35	23.01	26.09	23.27	1.08128
C05C10.1	0.39	0.19	0.77	0.82	0.79	0.614987	0.5	0.58	0.82	1.2	1.01	0.655844
K10C2.4	60.38	59.22	86.51	82.4	81.55	1.37314	57.77	64.03	90.9	95.2	90.76	1.4909
W02D9.3	7.88	9.98	11.21	13.47	13.7	1.28835	10.18	9.97	12.14	13.16	13.26	1.16057
B0001.7	2.74	2.83	5.06	4.59	3.12	1.12461	3.44	3.64	4.61	4.22	4.49	0.977974
F07A11.3	15.68	17.46	24.54	23.43	22.21	1.33144	19.57	19.83	22.34	23.26	23.22	1.10821
K06G5.2	1.04	1.33	3.07	1.49	1.54	0.930587	2.06	2.18	2.05	2.37	2.14	0.700855
W02A2.6	2.04	2.76	4.07	3.63	3.46	1.09412	3.05	3.67	3.09	3.24	2.55	0.678899
F07G11.9	0.03	0.04	0.45	0.36	0.5	0.4219	0	0	0	0.01	0.01	0.00666667
ZK637.9	1.57	1.81	3.43	2.52	2.25	1.01611	2.49	1.96	2.22	2.35	1.84	0.662532
T25B2.1	0.84	1.7	1.99	2.79	1.67	0.947137	0.81	1.8	1.98	1.26	1.99	0.756327
K12C11.2	288.16	333.89	472.05	435.75	388.11	1.38441	342.33	388.76	421.67	459.49	436.54	1.19831
C33E10.1	5.13	6.26	10.64	6.4	7.82	1.23774	5.33	7.77	7.74	9.6	8.36	1.13466
C37H5.6	102.92	108.92	153.94	138.34	149.63	1.3777	106.14	133.83	170.56	175.16	167.04	1.41274
F13H8.7	56.8	51.47	78.16	73.22	75.04	1.36888	61.88	57.78	80.54	82.51	89.72	1.38512
Y50D7A.11	6.19	7.26	10.49	8.97	9.68	1.25739	6.78	6.87	7.97	8.01	6.49	0.957188
W02F12.4	18.38	20.05	28.45	26.89	25.76	1.33729	23.34	21.71	30.94	31.67	30.1	1.31364
Y39A1A.23	3.41	3.96	5.81	5.21	5.47	1.17325	4.38	5.3	6.39	6.4	5.92	1.06792
F28F9.10	0	0	0.59	0	0.57	0.386667	0.25	0	0	0.26	0	0.077037
C25D7.13	0	0	0	1.16	0	0.386667	2.44	0	1.77	3.83	2.7	1.24625
C02B10.5	44.41	48.03	69.57	60.84	62.98	1.36517	45.63	50.79	67.13	74.47	71.69	1.44476
C05D2.10	49.37	52.43	71.53	71.68	69.62	1.36692	53.22	51.35	68.75	75.54	72.2	1.35429
C29E4.4	10.03	10.77	14.92	15.55	13.92	1.29795	11.56	11.58	14.29	15.79	13.92	1.1668
M01D1.2	14.94	14.83	22.44	20.17	20.42	1.32263	16.08	15.74	19.85	21.12	19.42	1.19042
Y106G6H.14	12.66	12.22	17.39	19.1	16.37	1.31101	16.01	14.39	16.71	18.63	17.76	1.09259
C54D10.9	1.29	0.96	2.52	1.52	1.79	0.91451	1.24	1.47	1.51	1.53	2.09	0.726115
Y113G7A.17	0.32	0	1.23	0	0.59	0.522989	0	0	0.59	0	0	0.196667
C16C10.3	5.49	6.15	9.08	9.39	6.86	1.23803	6.3	7.22	7.48	7.52	7.71	0.975515
W10C6.1	17.95	19.54	26.84	27.02	25.15	1.33384	20.32	20.95	26.57	28.7	28.17	1.28557
C09F9.1	0.46	0.54	1.56	0.51	1.16	0.717778	0.19	0.73	0.31	0.4	0.59	0.296804
K08F4.1	29.81	34.46	45.76	44.78	44.08	1.35426	32.7	35.7	43.27	45.74	47.34	1.29119
F55A3.3	54.12	56.97	82.37	76.85	72.61	1.36664	59.88	64.03	77.52	80.36	80.93	1.26445
F35G12.9	41.28	44.36	54.77	61.03	63.17	1.3614	49.21	43.38	55.38	57.17	63.04	1.23755
F32H2.4	21.67	22.75	33.1	31.29	28.97	1.3408	22.82	25.11	28.05	32.17	30.85	1.21597
C45G7.2	2.51	1.44	2.34	4.58	2.43	1.04762	0.18	0.35	0.3	0.48	0.34	0.295125
Y48A6B.11	30.05	32.24	44.08	44.99	41.37	1.35262	36.36	34.3	40.68	44.73	42.06	1.16956
Y66D12A.6	0.65	0.79	1.54	0.97	1.63	0.802326	0.78	0.99	0.51	1.7	1.24	0.61008
Y18H1A.4	38.41	36.28	52.29	52.28	51.6	1.35759	39.19	38.2	52.42	53.76	56.1	1.36272
F58H10.1	6.5	7.17	11.33	8.66	9.52	1.25548	8.7	8.36	7.97	10.92	9.01	0.975866
C26C6.7	12.06	14.13	17.01	19.21	19.25	1.31181	14.7	11.63	20.26	22.61	21.56	1.51618
T10B11.1	65.96	67.39	91.32	96.71	89.69	1.36791	69.96	56.13	58.41	56.58	62.1	0.921696
Y22D7AL.14	8.62	9.06	12.21	13.32	12.28	1.28083	12.27	9.98	12.17	14.13	13.52	1.09471
K02B12.8	3.41	4.38	6.66	6	4.64	1.17807	4.64	3.78	4.37	4.7	3.8	0.823417
Y37E3.11	36.72	41.04	57.59	53.08	51.71	1.35724	37.99	38.31	52.65	55.88	53.53	1.37982
ZK131.2	1.89	3.46	5.17	3.63	3.44	1.1102	2.83	2.85	3.33	3.87	4.84	1.04514
F58A4.6	7.93	8.31	12.59	11.26	10.97	1.27266	9.35	8.08	10.83	12.75	8.55	1.10242
ZK355.5	0.09	0.09	0.61	0.45	0.46	0.464832	0.13	0.1	0.51	0.52	0.55	0.472347
F53H1.4	29.13	29.97	41.65	41.33	40.7	1.34948	32.2	33.06	41.65	45.65	41.51	1.27674
Y38H8A.7	2.23	2.68	3.78	3.66	3.88	1.09214	3.15	3.66	5.51	4.2	3.92	1.0314
C15A11.4	27.27	17.45	35.4	26.63	31.79	1.33876	24.84	28.95	48.63	42.5	46.54	1.6451
T10C6.13	0.78	0.41	1.05	0.99	1.57	0.754441	0.72	0.75	1.16	1.19	1.26	0.693564
Y40A1A.3	13.11	16.53	20.15	22.28	20.13	1.31816	17.38	17.38	20.62	23.12	23.1	1.21219
T04C12.14	0.79	1.11	1.15	2.07	1.86	0.868376	1.29	1.31	0.73	1.37	0.83	0.424638
F16B12.6	24.95	26.32	37.03	35.9	34.43	1.3436	26.08	27.02	35.62	38.66	38.44	1.36382
Y105C5B.9	12.38	13.09	19.65	15.65	18.6	1.30809	13.34	14.23	18.52	20.33	15.55	1.22647
F08F3.7	4.96	4.5	7.59	5.64	7.5	1.20593	4.35	5.23	9.14	7.55	8.88	1.47208
Y71F9AL.14	34.43	37.35	51.2	49.42	49.15	1.3533	42.15	38.47	50.85	53.69	53.19	1.27273
C10C6.6	39.58	42.83	58.66	56.93	56.14	1.35632	42.12	43.04	58.05	57.82	58.21	1.3315
C30G4.3	1.29	1.14	1.93	2.01	2.23	0.928518	1.21	1.7	2.01	2.29	1.9	0.841819
AC3.2	5.74	5.7	8.99	7.32	8.5	1.23065	6.47	6.75	8.74	10.49	9.19	1.24485
F53F4.14	42.94	44.16	61.32	56.67	63.37	1.35698	48.39	47.42	58.37	63.19	61.27	1.24616
Y17G7B.7	175.33	182.06	257.95	221.49	261.18	1.37385	164.79	218.49	267.02	261.26	237.01	1.32421
F02E9.7	17.77	18.44	27.42	24.26	24.38	1.32705	19.45	17.66	27.18	27.5	27.35	1.39828
R07C3.10	0.97	1.38	2.02	2.19	1.79	0.91954	2.2	2.05	1.81	2.62	2.54	0.743467
Y49E10.19	56.15	60.37	83.17	82.25	76.77	1.3623	62.41	61.82	81.3	86.02	87.05	1.34342
Y47G6A.28	4.08	4.1	5.82	6.09	6.15	1.18271	4.71	5.25	6.25	6.15	7.81	1.12653
K07B1.5	35.93	34.57	50.97	47.17	48.78	1.35099	38.27	37.75	51.03	52.48	54.14	1.34709
Y39B6A.50	0.41	0.39	0.4	1.23	1.16	0.664286	2.35	0.91	1.15	0	0	0.145754
Y57A10A.15	3.51	3.93	5.61	5.57	5.34	1.16667	4.7	4.38	3.89	5.11	5.18	0.853189
F57C9.5	2.95	3.31	4.77	4.73	4.58	1.1364	3.42	3.57	3.71	4.36	3.84	0.883204
Y57A10B.6	0.71	0.71	2.41	0.6	1.06	0.793372	0.78	1.76	1.77	1.35	0.98	0.602056
F22B8.7	24.81	25.71	35.42	35.23	34.92	1.34006	28.55	25.77	37.65	37.6	40.37	1.36861
F40F9.6	91.44	92.6	135.63	123.32	122.58	1.3672	92.14	101.39	127.55	135.87	128.5	1.33627
T03F6.3	21.33	23.97	35.2	31.71	27.85	1.33559	23.92	24.93	26.06	33.17	26.07	1.11832
K08F9.5	0.24	0.46	0.46	0.83	1.29	0.637037	0.72	0.62	0.72	0.32	0.61	0.329341
B0228.5	10.92	9.8	15.16	17.55	11.24	1.28961	8.45	6.83	8.61	9.24	10.02	1.07523
C27B7.1	22.15	26.26	35.99	34.49	30.69	1.33796	27.52	27.5	30.72	33.28	28.94	1.08664
R10E4.1	81.66	83.65	117.27	110.44	114.93	1.36529	83.28	85.07	113.58	113.77	117.72	1.35044
D2096.7	13.9	15.28	21.16	20.48	19.77	1.31302	15.73	17.95	19.74	19.04	23.58	1.16517
F54D5.5	96.07	102.08	142.38	139.05	129	1.36707	106.85	112.56	133.25	142.67	134.59	1.23605
C31B8.2	0.22	0.07	0.44	0.67	0.62	0.503639	0.25	0.24	0.55	0.39	0.46	0.374833
Y38C1AA.16	0	0	1.13	0	0	0.376667	0	0	0	0	0	0
T12G3.4	60.46	65.82	88.33	90.35	83.2	1.36098	69.36	62.69	83.24	88.15	93.29	1.31632
F09B12.2	44.47	54.44	71.32	69.18	64.83	1.35652	56.23	58.5	61.27	62.82	61.72	1.0612
R06C7.8	38.81	40.58	56.61	56.33	52.08	1.35168	45.05	45.6	51.9	57.96	54.79	1.18475
T25B9.8	14.89	15.79	21.66	21.62	21.18	1.31497	15.54	14.95	20.89	21.91	24.11	1.37294
Y18D10A.25	12.35	9.88	15.43	16.66	14.92	1.29344	11.86	11.08	15.86	14.83	18.54	1.31596
Y49F6B.10	1.5	1.69	2.5	2.74	2.47	0.990366	1.55	2.23	2.33	2.81	2.8	0.915802
Y71A12B.28	0.65	3.65	3.75	1.94	4.31	1.0582	2.09	1.45	1.22	3.91	2.08	0.867629
ZK1290.5	4.14	3.35	5.74	5.27	5.57	1.16473	3.26	3.23	4.87	3.89	3.55	0.966627
W09B6.2	12.41	11.31	16.16	17.19	16.71	1.29756	11.69	11.43	14.85	18.84	15.26	1.2991
Y43F4B.6	23.17	24.11	33.04	34.28	31.33	1.33455	27.7	25.36	30.71	35.57	35.56	1.23308
K07D4.3	46.33	53.75	79.37	68.4	59.79	1.35554	57.47	59.01	65.56	70.28	68.02	1.14709
R11E3.1	1.62	1.33	2.5	2.48	2.23	0.971044	1.85	1.83	3.38	3.3	3.85	1.23592
VW02B12L.4	39.1	42.82	54.08	55.92	60.07	1.35105	55.95	47.35	57.18	58.09	57	1.09066
F13G3.6	14.3	15.23	21.68	19.99	20.35	1.31134	16.39	17.4	19.96	23.34	20.5	1.18841
Y45F10D.9	18.57	19.17	27.72	26.33	24.9	1.32444	22.68	21.09	24.85	28.74	25.37	1.1501
F39B2.10	142.15	138.09	193.22	179.57	206.22	1.36765	149.53	153.43	190.02	207.21	194.76	1.29414
Y47D3A.26	32.85	35.74	47.54	47.78	47.24	1.34637	35.15	37.4	47.93	48.29	46.69	1.27798
R08D7.7	9.49	10.37	14.4	13.18	14.49	1.28301	10.64	10.57	12.74	14.02	14.58	1.18742
R13G10.2	20.74	21.34	28.75	30.77	28.36	1.3291	21.71	21.29	28.43	30.42	32.01	1.34607
Y75B8A.8	45.26	49.11	67.63	63.77	64.26	1.35353	47.68	52.48	61.11	68.86	61.4	1.24883
F59H5.1	4.47	4.64	7.37	6.65	5.88	1.19412	5.14	5.35	6.58	6.84	5.87	1.02962
T08G5.11	0.46	0	0.44	0.34	1.29	0.560976	0	0.51	0.43	0	1.45	0.499336
F41C6.6	1.43	0.87	2.46	2.39	1.01	0.908527	2.13	1.87	2.3	1.32	2.25	0.652222
VF36H2L.1	30.86	35.66	47.94	46.96	43.28	1.34442	35.57	35.56	44.18	47.13	44.65	1.23944
CD4.7	6.84	7.44	9.8	12.24	8.5	1.25061	10.05	8.65	9.27	6.83	7.72	0.76715
Y56A3A.16	7.1	7.05	9.91	10.49	9.87	1.24954	7.49	6.9	9.43	10.36	10.21	1.22026
C06A5.8	1.35	1.32	2.42	2.21	1.99	0.945039	2.14	1.57	1.75	1.61	1.97	0.6223
F36A2.8	42.21	42.46	55.72	61.49	58.29	1.34995	54.59	49.22	56.31	56.54	52.58	1.04231
Y105E8A.8	5.27	6.55	9.65	8.25	7.56	1.22817	5.76	6.49	7.92	9.11	8.85	1.21076
F57B9.10	63.29	67.88	93.33	92.58	85.31	1.35776	75.8	79.38	93.03	93.65	95.72	1.19778
F38E1.7	41.98	49.49	63.9	66.74	58.81	1.35124	53.17	49.56	57.55	59.08	56.36	1.10118
Y47G6A.24	35.61	39.9	51.66	56.17	48.74	1.34666	48.23	40.63	49.18	49.12	47.82	1.07213
F58F6.4	20.45	21.69	28.29	31.8	27.77	1.32699	24.3	21.31	27.35	30.41	28.09	1.20213
D1022.4	9.89	9.57	14.79	14.05	12.33	1.27897	9.92	8.36	12.42	13.38	12.77	1.26792
C56G2.6	59.76	68.07	87.54	86.09	90.59	1.35675	70.77	63.14	86.2	77.34	88.52	1.23641
D1044.1	3.13	2.96	4.33	5.08	4.24	1.12485	3.92	3.77	5.15	6.94	5.12	1.18404
F13H10.4	11.57	11.76	16.94	16.72	15.47	1.29306	13.88	13.07	16.39	15.82	16.8	1.12861
F19F10.1	0.21	0.39	1.56	0.21	0.58	0.602564	0.47	1.03	0.57	0.55	0.21	0.253333
Y48B6A.17	0.37	0.1	0.68	0.56	0.84	0.561404	0.41	0.56	0.39	0.56	0.17	0.251403
F58E6.7	7.09	9.47	10.19	14.61	10.37	1.26329	11.71	10.81	12.33	11.1	14.83	1.04024
T20H4.4	34.26	39.51	51.3	53.68	47.84	1.3446	41.86	41.27	50.93	51.82	52.53	1.21602
F54E12.2	4.36	5.08	7.64	6.54	6.34	1.1958	5.36	5.36	6.7	7.21	6.89	1.09015
F32A5.8	17.08	16.77	22.66	24.21	23.81	1.31437	18.1	18.79	27.79	24.93	26.94	1.36556
C52B9.7	10.11	7.47	14.1	10.9	12.24	1.26796	7.59	9.33	10.43	9.94	9.24	1.04334
C46F4.2	39.98	33.84	52.99	44	55.81	1.34353	34.16	34.1	50.67	44.82	49.63	1.37698
Y39B6A.42	8.32	8.91	15.28	10.53	10.68	1.26504	9.81	10.8	8.8	10.78	10.48	0.886333
F48F5.4	0.95	1.16	2.12	1.49	1.83	0.882401	0.81	1.34	1.28	1.98	1.26	0.726104
F22H10.4	0.07	0.2	0.47	0.62	0.57	0.487518	0.35	0.36	0.31	0.78	1.28	0.583026
F26G1.1	11.72	10.85	17.18	15.86	14.39	1.28694	11.42	12.54	14.44	16.12	15.51	1.1831
T22C1.1	38.23	44.56	59.27	56.99	54.75	1.34458	44.93	43.06	58.38	58.8	60.14	1.31363
Y46G5A.13	14.81	15.93	20.98	21.56	21.65	1.30707	17.64	17.79	20.01	23.74	22.01	1.17125
C02F12.4	27.63	28.81	39.89	39.9	37.13	1.33379	31.26	30.11	37.52	39.12	41.1	1.23865
C11G6.2	0.21	0.29	0.81	0.55	0.77	0.568	0	0.11	0.57	1	1.08	0.837283
Y39A3CR.1	11.21	12.18	16.98	17.79	14.33	1.28922	14.67	14.55	17.15	18.76	16.73	1.12407
F20H11.1	14.42	15.37	22.54	19.94	19.75	1.30502	14.61	16.56	19.42	19.09	21.61	1.20832
T11A5.5	0.71	0.77	1.24	1.26	1.64	0.793103	0.39	0.97	1.25	1.64	1.52	0.875
F42G4.6	0.33	0	0.81	0.46	0.51	0.509299	0	0	0	0.24	0.38	0.206667
F25H5.6	22.47	24.46	32.52	33.05	31.8	1.32666	32.1	26.87	29.53	25.45	27.03	0.896725
C05E11.1	30.55	33.49	46.43	43.19	42.84	1.33717	37.53	37.68	41.01	46.85	43.41	1.13345
T26F2.3	0.8	0.93	1.72	1.51	1.42	0.831099	0.69	0.75	1.39	1.68	2.8	1.1376
T18H9.6	57.64	68.27	89.71	83.71	85.84	1.35126	60.08	65.07	84.29	87.03	85.91	1.3487
Y39G10AR.11	241.01	244.91	327.56	325.25	344.55	1.36274	256.5	240.23	326.5	331.05	337.91	1.33066
C07D10.5	86.03	98.97	134.4	127.12	118.87	1.35611	105.85	105.12	132.9	141.81	132.29	1.27404
Y67H2A.10	35.38	40.51	55.9	53.58	47.21	1.34112	37	44.59	52.35	51.57	52.47	1.24728
C43E11.1	50.39	54.28	69.81	74.09	71.72	1.34758	60.99	57.51	72.05	77.75	72.62	1.23054
F54C9.14	2.33	1.94	3.52	3.39	2.94	1.04732	2.57	2.7	2.13	3.21	3.72	0.830812
D2013.8	18.4	17.17	24.64	24.87	24.48	1.31293	17.12	17.67	20.5	20.82	21.82	1.14415
Y116A8B.1	1.27	1.65	3.34	1.43	2.31	0.95935	2.29	1.86	3.11	1.6	2.22	0.75122
F21D9.1	0.49	0.59	2.08	0.5	0.73	0.71645	0.41	1.17	1.17	1.66	1.59	0.823091
Y54B9A.1	9.58	9.68	12.88	14.16	13.51	1.27156	8.43	11.04	10.43	9.7	11.19	0.97252
F55H12.5	0.2	0.9	1.31	1.08	0.96	0.72043	0.76	1.16	1	1.26	1.49	0.637755
E04A4.2	2.05	4.49	5.89	4.43	4.17	1.13115	3.24	3.58	3.88	4.37	5.33	1.02646
T21B10.4	3.79	4.49	7.44	6.15	4.46	1.17056	5.68	4.94	5.73	5.98	4.47	0.854728
F49H12.1	59.82	64.95	84.11	89.28	83.19	1.34932	71.41	72.42	83.44	88.98	88.95	1.19486
R12H7.5	53.88	55.74	75.31	74	76.24	1.34713	57.07	50.42	75.53	74.1	75.17	1.36877
Y69A2AR.17	9.27	7.56	11.63	12.82	11.1	1.25863	8.37	10.2	12.54	13.35	10.9	1.19235
C27A2.1	21.51	22.87	31.48	31.96	28.51	1.32169	23.77	23.74	29.02	30.39	32.14	1.23275
C10F3.5	31.44	31.52	44.12	44.5	41.35	1.33385	35.65	29.69	39.68	40.08	42.24	1.2078
C25G4.10	14.6	15.22	24.13	18.13	19.87	1.3017	12.95	17.06	18.81	20.55	20.15	1.2394
B0261.1	29.16	29.29	41.75	38.31	40.67	1.33146	30.14	32.11	43.21	43.25	42.46	1.33769
K07C11.4	85.31	92.07	126.97	126.06	111.06	1.35314	100.05	87.33	114.14	118.66	128.41	1.27155
T28F4.2	0.99	0.91	1.57	1.42	1.99	0.851282	0.92	0.92	2.47	2.58	2.49	1.30903
R13F6.1	15.81	16.68	23.19	21.57	22.81	1.30608	19.47	20.43	21.39	24.02	25.53	1.12872
Y53F4B.8	0.8	1.33	1.96	1.5	1.99	0.879742	1.46	1.99	1.68	2.84	2.35	0.840367
W04E12.2	0.06	0.12	0.82	0.34	0.3	0.446483	0.11	0.62	0.29	0.28	0.4	0.236874
F10D2.12	0.04	0.14	0.56	0.38	0.52	0.446483	0.28	0.56	0.47	0.95	0.71	0.5
F07A5.1	2.89	3.85	6.19	5.08	3.61	1.13501	3.35	4	3.44	3.99	3.14	0.753654
K05C4.3	1.13	1.27	2.13	2.04	1.83	0.909091	1.9	1.19	2.06	1.79	1.76	0.734774
Y45G5AM.1	29.32	25.45	37.68	36.94	38.5	1.3284	29.31	31.36	44.71	39.68	45.26	1.37918
M117.7	0.47	0.62	1.86	0.57	0.89	0.716289	0.28	0.46	0.95	1.2	0.59	0.666667
D2085.2	2.98	3.48	5.34	4.54	4.42	1.12687	2.43	3.82	3.82	5.91	5.04	1.19354
M18.6	14.67	13.01	20.52	19.22	17.95	1.29582	15.39	15.17	18.3	20.99	19.19	1.19738
K02D7.1	76.36	66.19	95.87	96.61	100.06	1.3492	77	82.02	116.65	119.13	117.08	1.46094
F54D10.2	23.99	15.22	27.27	24.11	29.87	1.31441	8.78	11.93	20.41	15.51	18.54	1.59871
B0361.7	16.36	17.41	25.04	21.79	23.29	1.30687	18.96	20.04	23.34	20.94	22.69	1.08894
C50D2.7	31.56	33	44.04	45.58	43.44	1.33273	36.22	35.45	43.62	47.36	45.34	1.23361
C30F12.6	6.91	6.64	9.42	8.88	10.48	1.23387	6.62	6.95	8.26	7.92	7.36	1.00792
ZK550.6	56.51	52.88	78.47	69.76	76.42	1.34453	48.04	60.35	65.05	72.79	57.56	1.18006
F54C4.2	57.79	66.66	83.64	89.84	81.93	1.34657	73.46	67.81	80.12	92.55	83.26	1.1909
B0207.4	36.89	38.93	54.78	52.6	48.63	1.3365	42.95	39.72	51.21	55.29	52.25	1.24995
F22B7.13	12.37	12.31	16.8	18.82	15.89	1.28711	13.94	12.7	16.86	17.57	17.1	1.19949
F54D5.7	40.51	38.02	50.82	54.61	56.1	1.33722	43.62	40.68	55.99	62.22	56.53	1.34986
C29H12.2	51.6	59.96	81.04	79.2	68.68	1.3439	62.7	64.79	69.05	70.94	72.59	1.09445
Y49F6C.4	33.65	35.18	48.47	49.01	44.17	1.33324	40.72	36.83	45.09	46.99	44.56	1.14511
Y39A1B.3	25.83	27.92	38.06	37.39	35.38	1.32532	27.98	30.32	36.07	36.37	39.48	1.23737
K10D2.2	75.28	88.84	121.94	106.83	107.41	1.34915	83.8	95.23	118.79	121.33	116.55	1.31348
F23D12.5	12.51	13.34	19.16	17.43	17.26	1.28905	14.84	14.47	18.15	18.79	18.27	1.17556
F56F3.7	59.3	51.64	70.02	82.11	75.37	1.3429	66.45	47.24	60.62	33.93	44.46	0.801049
C16A11.4	8.99	8.86	13.51	12.2	11.8	1.25978	9.2	10.24	11.06	12.97	11.68	1.11039
W06A11.3	0.06	0.18	0.75	0.29	0.53	0.467262	0.22	0.14	0.29	0.5	0.33	0.316384
F38H4.12	0	0	1.08	0	0	0.36	0	0	0	0	0	0
C56E6.3	23.45	25.78	35.41	34.45	31.63	1.32071	26.41	28.91	33.31	36.38	34.1	1.20714
W05F2.6	4.35	4.55	7.47	6.43	5.33	1.17615	5.5	4.76	5.24	6.57	5.65	0.949429
C25B8.3	79.57	84.27	108.58	112.31	114.32	1.34752	98.25	81.38	102.52	114.1	116.44	1.22249
K02D7.6	0.58	0.48	1.13	1.24	0.87	0.705882	0.73	0.31	1.12	1.32	1.56	0.877193
VY10G11R.1	0.26	0.34	0.61	0.78	0.91	0.589744	0.31	0.38	0.61	0.36	0.8	0.438662
F59E12.2	12.83	15.35	21.04	19.05	18.43	1.29269	15.08	16.65	17.66	19.13	19.75	1.1175
C41D11.5	16.25	20.37	27.59	25.61	22.52	1.30709	22.36	20.11	26.56	29.51	27.2	1.24833
F44B9.5	28.96	31.74	39.19	42.5	43.11	1.32695	32.63	29.59	43.49	46.65	47.09	1.42458
F09C3.3	0.14	0.22	1.14	0.07	0.6	0.511299	0.28	0.59	0.38	0.78	0.24	0.325203
T10B11.5	5.27	5.86	6.64	9.41	7.71	1.2064	7.37	4.77	7.42	7.08	7.23	1.02452
F42G9.1	51.16	57.42	74.6	77.02	70.74	1.34057	62.6	63.57	73.01	78.9	74.66	1.17849
Y71H2AM.19	103.29	107.82	139.37	141.39	150.55	1.34926	106.03	118.91	143.02	149.88	145.86	1.28892
C10H11.8	12.21	12.95	17.97	17.15	17.23	1.28498	12.75	13.98	16.88	17.27	17.94	1.20872
F25B5.6	34.08	31.82	43	48.51	43.86	1.32911	39.6	34.6	46.99	48.74	51.38	1.28705
F22E5.3	2.75	2.92	4.24	4.25	4.14	1.09778	2.29	3	3.83	3.95	3.79	1.05807
T09B4.6	0.52	0.14	0.51	1.25	0.66	0.606516	0.08	0.65	0.17	0.96	0.34	0.358974
F10G7.8	25.85	27.27	37.92	37.73	33.66	1.32209	31.76	27.19	36.69	38.02	34.58	1.19541
C47E8.4	30.71	30.73	40.51	43.76	41.95	1.3264	35.56	32.93	39.25	47.15	42.4	1.21814
F42G9.5	14.45	15.47	20.87	19.97	21.16	1.2949	14.98	16.67	21.48	26.31	23.2	1.40644
Y54E10A.9	140.96	147.63	207.48	187.19	194	1.35052	132.86	157.57	203.44	203.24	201.56	1.38663
ZC376.1	1.57	1.7	2.35	2.63	2.75	0.977862	2.33	1.75	2.13	3.11	2.1	0.804825
F16B4.7	0.22	0	0.22	0.67	0.63	0.456456	0.19	0.73	0.41	0.59	0.23	0.280822
Y17G9B.5	30.45	31.96	45.48	42.62	40.04	1.3263	36.53	34.46	43.37	46.63	47.43	1.25524
Y4C6B.1	42.17	45.35	61.83	60.9	56.5	1.33475	47.94	46.36	60.69	63.03	65.25	1.3082
3	197.31	194.81	286.53	203.91	308.84	1.35201	200.7	297.43	324.52	289.3	226.4	1.12
M02B7.7	11.06	9.96	12.52	15.18	16.16	1.2702	12.89	9.59	15.15	13.86	16.18	1.23066
C30B5.3	0.1	0.15	0.71	0.27	0.6	0.468148	0.13	0.08	0.54	0.6	0.72	0.561086
K01C8.5	2.23	2.52	4.13	3.79	2.82	1.06074	3.27	3.59	3.34	3.99	3.03	0.779533
T10C6.14	0.19	0.36	0.92	0.57	0.7	0.572549	0	0.41	0.87	1.15	0.79	0.777317
Y54G2A.12	1.5	1.63	2.31	2.16	2.97	0.966862	1.46	1.34	2.05	2.46	2.49	0.972222
T02E9.24	0	0	0.42	0.65	0	0.356667	0	0	0	0	0	0
F15A4.12	25.75	24.35	33.19	34.37	35.45	1.31811	30.21	21.67	30.39	33.7	28.95	1.1512
T10E9.1	7.41	9.42	12.57	12.25	10.49	1.25013	10.25	9.85	14.24	13.07	13.97	1.24525
R151.10	29.08	29.63	41.22	42.07	37.22	1.32334	36.04	27.71	37.64	37.45	38.24	1.1491
F55G1.11	3.3	7.28	10.96	4.49	7.14	1.19714	3.29	9.94	5.71	5.02	3.67	0.630335
W09D6.1	3.3	3.24	4.7	5.14	4.52	1.121	3.37	4	5.09	4.62	5.36	1.07222
Y37E11B.1	11.11	9.68	14.93	15.09	13.3	1.26722	11.6	10.69	15.23	12.21	16.98	1.21916
K10C9.8	0.38	0.41	0.92	0.93	0.82	0.637993	0.32	0.3	0.77	1.07	1.21	0.776081
Y69E1A.6	1.69	1.64	2.8	2.61	2.42	0.979362	1.31	1.59	1.84	2.14	2.37	0.863946
F14H3.11	4.54	4.12	5.38	6.95	6.33	1.16698	4.16	4.35	5.51	6.57	6.38	1.17095
F44E5.2	0.96	1.12	1.93	1.75	1.61	0.864379	1.16	1.14	1.73	1.95	2.03	0.885271
Y17G9B.1	5.78	6.12	8.42	8.14	8.68	1.21055	5.03	6.64	6.92	7.08	8.86	1.11485
F13A7.14	15.39	16.61	22.37	23.94	19.76	1.29549	18.81	18.97	22	22.78	21.25	1.10659
Y39A1C.4	23.12	25.55	32.27	34.33	33.32	1.31465	25.44	24.83	32.48	33.73	34.58	1.2855
Y50D4A.4	13.35	12.6	16.57	19.14	18.06	1.28253	14.38	12.16	14.9	17.24	16.91	1.14576
T04H1.4	14.44	15.44	20.88	21.15	19.71	1.29109	16.24	17.14	20.8	21.06	21.4	1.19201
F11C1.9	0.24	0.45	1.39	0.18	0.89	0.609665	0.99	0.26	0.22	2.07	0.5	0.572308
F40G9.15	7	8.49	12.02	9.93	10.55	1.2388	8.79	7.87	8.32	9.83	9.86	1.00071
K03H1.3	34.8	30.14	42.45	42.06	48.34	1.32308	35.87	27.64	38.62	32.49	38.82	1.11871
C16C8.11	1.6	1.86	3.66	1.98	2.44	0.986569	1.98	2.01	1.51	1.66	2.09	0.58542
F52C9.1	12.96	13.41	19.09	17.26	18.22	1.28234	13.24	13.54	18.09	17.84	18.25	1.25504
F46E10.10	286.75	287.86	404.96	359.32	402.79	1.34935	300.38	345.77	392.27	380.52	345.23	1.14996
F07E5.1	0.21	0.2	1	0.18	0.71	0.522822	0.21	0.22	0.71	1.02	0.58	0.633745
F15D4.6	2.39	1.13	2.93	2.64	2.63	0.990338	2.41	2.38	3.69	2.49	2.55	0.857143
Y67H2A.7	9.2	10.57	14.5	13.67	12.99	1.26045	10.44	11.41	14.84	12.86	11.51	1.09602
W06D11.2	0.36	0.45	1.52	0.63	0.55	0.640569	0.5	1.15	0.22	1.15	0.37	0.317808
C49D10.11	0.12	0.44	0.9	0.43	0.86	0.570312	0.29	0.25	0.32	0.5	0	0.215223
ZK484.6	0.75	0.93	1.4	1.81	1.25	0.807971	0.89	0.64	1.72	2.17	0.86	0.897073
F57B9.3	0.36	0.23	0.74	0.81	0.7	0.579151	0.46	0.47	0.77	0.71	0.6	0.473265
T28H10.3	66.01	69.93	91.6	95.28	89.72	1.33681	84.49	69.11	84.1	87.49	84.09	1.09546
F08G12.2	38.32	40.48	57.95	54.66	48.16	1.32649	43.33	44.15	49.7	53.81	52.94	1.16562
Y82E9BR.14	95.44	96.98	132.1	129.84	129.08	1.34081	99.75	97.55	127.36	128.34	126.49	1.27844
Y41D4B.14	11.16	13.24	15.67	15.98	18.85	1.27525	13.83	15.53	17.13	16.32	16.9	1.07037
C24A11.8	55.33	54.46	79.49	70.11	73.93	1.33304	55.25	59.22	77.54	73.19	77.17	1.30448
D1086.19	0.16	0.15	1.26	0.12	0.3	0.484848	0.54	0.69	0.44	0.42	0.33	0.245614
F48A11.4	9.36	12.13	16.46	14.97	13.16	1.2655	13.14	13.58	14.16	14.87	16.3	1.05223
F59A3.4	49.05	50.42	67.17	71.44	63.93	1.33071	61.74	54.03	63.67	69.38	68.78	1.14251
Y52B11A.12	3.21	2.99	5.04	4.1	4.47	1.1065	4.5	5.02	4.14	5.27	3.73	0.760417
[truncated: 43,462 more rows]
