# Supplementary material for: Neurohormonal signaling via a sulfotransferase antagonizes insulin-like signaling to regulate a Caenorhabditis elegans stress response
Source: Nat Commun. 2018 Dec 4;9:5152. doi: 10.1038/s41467-018-07640-w (PMC6279808; doi:10.1038/s41467-018-07640-w)
Supplement: Supplementary file 3 — Supplementary Dataset 2 [file 41467_2018_7640_MOESM3_ESM.xlsx]

## Sheet: DAF-16 FPKM osmotic stress
Gene	FPKM N2 50 mM NaCl replicate 1	FPKM N2 50 mM NaCl replicate 2	FPKM N2 50 mM NaCl replicate 3	FPKM N2 500 mM NaCl replicate 1	FPKM N2 500 mM NaCl replicate 2	FPKM N2 500 mM NaCl replicate 3	Change in average N2 FPKM 500 mM NaCl/(50 mM NaCl +1)	FPKM daf-16 50 mM NaCl replicate 1	FPKM daf-16 50 mM NaCl replicate 2	FPKM daf-16 50 mM NaCl replicate 3	FPKM daf-16 500 mM NaCl replicate 1	FPKM daf-16 500 mM NaCl replicate 2	FPKM daf-16 500 mM NaCl replicate 3	Change in average daf-16 FPKM 500 mM NaCl/(50 mM NaCl +1)
F08H9.4	0.13	0.9	0.17	782.77	703.14	574.62	490.602	0.52	1.22	0.52	31.87	41.83	36.41	20.9335
D1086.9	0.14	0.14	0.13	492.85	386.1	397.09	374.205	0.02	0.22	0.09	1.01	2.96	1.34	1.59459
ZK430.3	0.49	0.74	0.9	654.34	508.17	511.42	326.302	0.74	0.98	0.25	40.59	55.91	39.23	27.3099
C50F7.2	0	0.09	0	308.44	214.09	248.1	249.395	0	0.18	0	0.42	1.16	0.94	0.792453
C37A5.2	5.17	5.26	4.99	1226.51	981.78	976.97	172.924	3.09	3.48	2.65	42.97	48.94	44.97	11.2013
C49G7.11	0.39	0.1	0.39	157.03	108.19	121.41	99.6469	0.39	0.15	0.2	0.61	0.58	0.65	0.491979
F15E6.4	0	0.2	0.26	130.43	96.28	105.89	96.1272	0	0.16	0	2.63	2.22	1	1.85127
W03D2.7	0	0.13	0.18	119.15	97.87	97.51	95.0242	0	0.21	0	0.84	1.05	1.36	1.01246
T23F2.4	7.06	4.34	4.24	625.7	510.83	521.7	88.9608	3.51	6.2	5.16	128.63	191.78	160.99	26.939
F38E11.2	0.66	2.14	3.11	239.08	230.28	186.31	73.5881	1.74	0.79	2.37	5.18	5.17	4.92	1.93291
C54F6.15	0	0	0	88.91	72.17	72.23	77.77	0	0.17	0	0	0	0.19	0.0599369
K08H10.1	30.54	31.17	26.65	2309.89	1959.88	1874.34	67.2516	23.16	23.42	21.23	449.2	627.37	529.39	22.6798
C37A5.4	10.35	5.98	6.88	643.82	552.73	501.18	64.7741	2.99	3.17	3.21	12.86	16.21	15.02	3.56427
C37A5.5	1.63	2.93	2.49	228.34	184.9	178.89	58.9184	0	0	0	0.42	0.61	1.06	0.696667
F14F9.2	0.44	0.5	0.34	91.54	73.57	73.35	55.715	0.67	0.6	0.63	0.56	0.59	0.48	0.332653
C37A5.8	3.39	1.58	2.34	199.89	165.93	163.1	51.3016	0.57	1.01	0.57	2.29	2.65	2.56	1.45631
W02D7.11	0	0	0	55.82	48.47	47.53	50.6067	0	0	0	0.23	2.24	0.66	1.04333
W02D3.6	0.07	0.11	0.35	67.33	59.98	48.27	49.7394	0.06	0.06	0.11	2.7	4.02	3.88	3.28173
R09E10.13	0.46	0.31	0.21	71.23	64	49.93	46.5226	0.12	0.24	0.16	9.1	12.82	10.33	9.16193
F55B12.10	0	1.02	1.36	101.7	67.72	67.9	44.1115	0.41	1.21	0.27	2.74	5.16	3.29	2.28834
Y41D4A.2	0.52	0.11	0	59.52	49.98	51.3	44.2975	0	0.09	0.06	1.03	2.08	1.36	1.41905
F56D6.9	1.38	0.45	0.3	92.77	59.35	69.2	43.1423	0.18	0.18	0	0	0.2	0	0.0595238
F15B9.1	29.44	33.39	50.66	1838.15	1578.95	1482.17	42.0574	32.92	25.24	34.03	430.15	383.13	404.83	12.7966
Y6E2A.4	0.65	0.75	1.11	87.76	74.7	62.87	40.8947	0.64	0.87	0.84	0.34	0.53	0.39	0.235514
F47G4.3	3.61	2.51	1.88	133.5	136.77	145.26	37.7755	4.35	3.26	2.88	188.71	189.13	171.97	40.7569
F40G12.5	0.65	0.53	1.21	74.42	61.32	55.16	35.4174	0.68	0.52	0.53	8.9	10.83	8.93	6.0592
C17C3.12	0.47	1.6	0	44.05	64.23	59.83	33.1578	0.53	0.32	0.2	66.16	35.68	64.09	40.9704
R05D7.2	0.38	0.57	0.78	62.3	50.53	47.69	33.9366	0.31	0.27	0.57	1.07	2.61	1.96	1.35904
Y110A2AL.2	0.35	0.14	0.14	47.14	35	37.71	33.0165	0.14	0.11	0.21	4.35	7.01	5.31	4.81792
C54F6.5	3.42	1.67	3.86	161.3	113.06	116.23	32.6854	2.7	3.98	1.34	12.43	19.89	14.72	4.2686
T12D8.5	12.76	9.31	9.5	373.94	305.4	301.54	28.3737	5.5	4.51	6.48	45.5	57.87	49.8	7.8589
C08A9.1	8.21	3.56	6.51	189.99	164.42	159.96	24.1715	1.98	2.28	2.25	4.41	6.18	4.66	1.60358
K04F1.15	0.03	0.03	0.04	30.19	21.98	21.15	23.6516	0.05	0.08	0	0.17	0.16	0	0.105431
F41C3.7	1.35	1.01	0.92	57.78	47.18	42.97	23.5557	0.83	1.41	1.37	6.16	9.34	7.71	3.51135
F44E7.2	3.53	4.83	4.33	123.16	122.44	121.82	23.4175	3.63	4.26	5.02	168.02	196.12	184.58	34.489
C54F6.14	8.99	7.49	12.23	255.39	234.97	237.87	22.9653	4.11	4.66	3.92	67.49	86.62	73.04	14.4774
C37A5.6	5.6	4.91	6.73	180.06	143.62	146.82	23.246	0.78	0.38	0.75	1.04	1.05	1.03	0.635438
C53A3.2	2.51	4.06	4.08	99.07	103.94	103.2	22.433	3.42	3.43	2.93	104.53	133.75	96.72	26.2128
T05G5.12	4.01	3.5	7.96	152.95	125.64	108.33	20.9486	4.41	4.69	3.27	11.32	8.19	11.28	2.00325
C37A5.3	2.77	1.97	1.69	74.19	64.64	59.27	21.0074	1.27	0.77	0.48	15.36	15.47	14.28	8.1721
C54F6.6	0.6	0.5	1.37	46.37	35.44	28.43	20.1536	0.33	0.8	0.92	0.27	0.17	0.09	0.10495
F53B6.8	21.02	14.53	19.47	445.86	373.15	365.3	20.4121	7.86	9.35	14.14	27.58	25.75	20.26	2.14236
F09E10.11	53.7	30.04	41.28	931.86	748.24	684.29	18.4689	20.26	19.55	26.69	187.78	258.96	225.54	9.67309
K01A6.7	3.11	3.97	3.58	86.53	77.51	82.91	18.0783	5.99	5.85	5.57	47.59	40.78	33.79	5.9853
K11G9.6	39.25	24.2	36.83	725.89	597.51	525.58	17.9026	10.66	8.18	12.95	15.27	18.72	18.74	1.51567
F28F8.2	0.56	1.34	0.87	28.68	26.05	27.19	14.1976	0.48	0.14	0.1	19.66	21.15	19.95	16.3333
T07G12.5	1.46	0.56	0.64	27.86	21.68	24.13	13.0159	0.53	0.65	0.52	19.14	20.49	20.92	12.883
M02D8.4	48.93	75.61	76.26	953.25	838.18	914.24	13.2761	112.55	89.22	87.32	970.9	1115.11	977.75	10.4891
R09B5.13	7.78	8.48	5.48	124.37	107.09	92.62	13.0994	2.44	2.82	1.43	7.63	9.92	9.95	2.83798
F13E9.14	6.39	4.27	7.26	101.97	82.65	82.53	12.7701	3.24	1.8	2.37	23.24	29.09	21.88	7.12872
C06G3.3	0.85	0.84	0.85	26.78	24.52	18.77	12.648	0.69	0.5	0.66	1.52	1.48	1.99	1.02887
F08H9.3	4.78	3.04	4.96	67.75	58.56	45.22	10.8701	2.4	1.7	3.71	29.26	36.18	38.1	9.57817
C25B8.4	81.34	207.01	89.37	1226.61	1241.49	1347.33	10.0216	112.6	67.24	56.92	1867.1	1650.36	1620	21.4275
Y51A2D.5	3.53	4.79	4.75	58.41	55.79	54.26	10.4829	4.33	5.93	5.87	48.01	53.49	54.24	8.14114
F55C12.6	0.1	0.15	0.14	12.74	11.82	8.85	9.85546	0.12	0.04	0.15	1.18	1.04	0.93	0.951662
T13A10.11	1.02	3.39	1.87	31.71	28.8	29.74	9.72522	1.9	1.9	1.62	40.36	43.29	40.53	14.7482
F26D10.12	13.13	28.17	10.96	161.98	175.96	186.59	9.49204	17.21	13.7	11.93	233.09	181.43	208.29	13.5866
C50F2.10	0.28	0.28	0.19	11.45	11.3	12.87	9.49867	0.79	0.11	0.14	0.62	2.53	1.06	1.04208
T04B2.6	4.17	2.44	3.56	48.81	40.63	39.4	9.78284	2	3.03	2.4	3.07	5.03	3.67	1.12848
Y38E10A.11	7.53	10.19	19.31	129.94	117.78	119.05	9.16238	9.32	7.14	11.02	28.61	35.77	23.78	2.89239
C04F6.3	30.93	81.24	24.84	367.38	410.47	428.39	8.61538	32.63	21.02	12.84	642.23	494.62	588.6	24.8302
F21F3.3	0.53	0.11	0.58	13.67	10.75	13.68	9.02844	0.48	0.21	0.48	0.29	0.14	0.31	0.177458
C50H11.1	4.64	4.25	5.14	61.61	54.92	47.93	9.65708	4.63	5.2	5.08	2.09	2.13	1.82	0.337242
F15B9.6	0.88	0.49	0.71	17.02	15.31	12.94	8.91142	0.35	0.31	0.56	3.72	4.57	3.81	2.8673
F32B5.8	21.68	37.45	22.57	221.8	231.31	250.5	8.30708	27.89	20.85	20.03	266.83	293.08	254.05	11.3412
Y48A6B.8	2.74	2.8	2.89	35.93	29.71	29.63	8.33508	2.3	2.64	2.62	10.77	14.42	12.54	3.57292
F15E6.10	3.84	3.93	14.04	66.16	57.45	51.83	7.07134	3.77	4.75	5.04	3.54	2.14	2.86	0.5157
H39E23.3	0.39	0.17	0.53	12.36	8.99	9.57	7.5599	0	0.02	0.02	0.02	0.06	0.02	0.0328947
M60.4	536.34	344.29	380.59	3837.7	3192.39	3069.52	7.98881	291.07	335.83	347.27	914.93	1156.43	1021.88	3.16551
ZC395.5	2.33	1.38	6.03	33.2	28.96	27.31	7.02276	3.89	1.84	2.21	6.23	4.15	4.46	1.35649
C16C10.10	17.11	15.64	17.96	163.54	139.54	122.57	7.92497	16.59	16.11	17.02	21.94	20.11	22.25	1.21965
M01D1.8	3.25	8.5	1.22	31.63	40.43	31.56	6.48842	3.12	2.24	1.47	69.14	43.07	64.22	17.9481
Y39H10A.1	7.36	4.54	5.3	53.91	48.95	49	7.51782	2.89	3.72	4.77	13.52	16.97	14.27	3.11266
R05D7.1	95.42	75.73	55.3	644.7	543.47	551.66	7.58261	89.78	92.39	88.55	118.79	126.05	116.55	1.32029
C08F1.10	12.3	33.61	16.06	139.16	154.92	166.29	7.08589	22.13	13.72	13.3	238.45	209.24	217.23	12.7501
Y51A2D.4	5.82	9.41	9.32	74.3	65.05	66.25	7.46279	11.99	11.42	10.93	65.43	72.26	67.79	5.50295
Y41D4B.26	8.67	18.86	10.93	92.31	105.98	103.48	7.27858	13.78	9.41	10.43	134.32	141.75	129.7	11.0806
C18D11.6	0.32	0.32	1.3	12	9.55	11.83	6.75709	1.97	1.02	0.66	5.06	3.22	3.84	1.82256
C55B7.4	0.77	3	1.41	18.95	13.26	24.28	6.90587	0.76	0.47	0.41	3.22	1.8	4.55	2.0625
F57A8.8	2.1	2.24	5.24	31.27	27.65	27.24	6.84897	1.95	0.83	1.38	5.48	2.21	3.43	1.55307
Y51A2D.10	45.52	29.37	45.62	344.91	303.1	252.94	7.29455	31.55	30.71	32.38	21.44	27.36	21.35	0.718456
Y39A3CL.4	12.95	11.26	9.87	99.06	88.49	80.99	7.24218	13.36	11.04	11.63	14.67	15.8	17.01	1.2165
F44C4.5	2.8	6.31	3.61	32.25	39.01	36.28	6.84097	3.82	2.73	3.29	45.04	41.69	41.46	9.98364
EEED8.2	35.33	67.21	60.28	378.66	397.48	383.88	6.99566	59.15	42.83	50.44	473.82	538.09	494.83	9.69463
Y71F9AL.7	4.95	12.81	3.69	47.35	55.77	52.34	6.35828	6.46	3.1	2.44	98.02	69.03	75.69	16.1827
F38E11.1	14.98	22.88	44.7	198.95	193.62	166.37	6.53273	19.54	12.8	16.25	28.7	17.12	22.75	1.32913
T03D3.1	0.91	2.43	1.11	16.34	16.79	15.23	6.49128	1.25	1.17	0.85	15.74	17.12	16.86	7.92982
F14F8.8	1.69	1.43	1.6	16.1	14.24	22.02	6.78238	1.16	0.95	1.49	15.65	18.67	14.59	7.41061
Y57G11C.1135	3.46	5.77	4.55	36.6	44.63	33.42	6.83254	4.04	4.79	3.56	30.65	31.02	28.79	5.87784
Y63D3A.3	4.98	9.08	4.66	47.58	45.41	51.25	6.64088	8.07	4.79	4.36	65.67	72.26	66.66	10.1182
C08F1.11	5.35	11.97	7.08	55.24	61.42	63.67	6.58139	7.77	6.36	6.69	88.17	98.68	87.58	11.521
R07C3.5	2.06	3.9	2.13	21.7	25.02	25.22	6.48693	2.6	1.56	1.29	45.86	34.44	40.6	14.3077
K01D12.15	0.2	0.55	0.91	9.91	8.71	10.05	6.15236	1.04	0.8	0.86	9.67	6.67	8.06	4.2807
C15H9.1	3.93	4.52	4.16	36.11	34.01	33.69	6.65022	3.23	3.22	3.13	24.55	25.96	26.33	6.10811
F37B1.4	26.62	18.34	19.87	165.26	149.07	141.1	6.71429	19.35	22.71	24.76	42.74	62.06	54.05	2.27514
T21B4.17	0.54	0.87	0.46	9.72	9.73	10.35	6.1191	0.77	0.83	0.64	14.01	13.77	14.05	7.98282
M01H9.3	90.05	83.03	70.37	601.62	544.82	504.51	6.69892	59.34	57.31	60.26	213.47	254.04	238.55	3.92452
Y9C9A.16	0.13	0.31	0.24	8.45	6.79	6.59	5.93207	0.39	0.24	0.48	0.08	0.34	0.07	0.119221
F59C12.4	68.59	82.4	97.5	529.49	499.57	620.97	6.56102	151.1	126.4	107.57	581.28	423.11	438.66	3.71853
VZK822L.1	22.57	16.85	17.72	145.12	124.51	120.8	6.49202	17.04	21.08	18.87	38.35	50.95	48.53	2.29755
T03F6.6	0.61	0.17	0.47	8.25	8.8	7.65	5.81176	0.24	0.42	0.45	1.87	1.03	1.98	1.18735
D1005.2	6.54	8.9	8.09	59.37	56.14	53	6.35168	9.28	6.95	8.41	38.03	39.44	36.75	4.13242
Y53C12B.6	3	9.49	7.28	44.8	43.23	45.77	5.87615	5.68	3.51	4.34	68.95	69.39	61.42	12.0847
ZK909.4	11.13	31.7	17.16	119.37	125.91	127.17	5.91284	17.87	10.44	10.8	178.55	205.34	183.11	13.4647
ZC455.4	1.6	1.79	2.44	18.74	18.46	16.5	6.08154	1.54	1.52	1.64	2.26	2.92	3.12	1.07792
C05C8.1	10.89	9.18	12.31	82.49	74	67.84	6.34059	11.45	9.88	10.85	14.67	15.5	16.29	1.32064
Y69A2AR.29	4.05	9.75	1.8	29.57	35.52	34.48	5.35323	4.24	3.01	2.5	49.76	58.73	49.29	12.3749
T28F4.5	339.57	243.67	240.16	1849.22	1841.18	1495.07	6.27477	157.18	147.19	165.26	701.08	756.65	811.05	4.80033
F55H12.4	116.65	67.73	114.45	691.71	570.1	583.96	6.11526	55.09	63.75	69.75	137.37	179.19	144.17	2.40477
C25H3.18	1.78	5.93	2.32	25.52	21.72	25.29	5.56639	12.42	9.15	14.07	28.95	22.14	21.38	1.87552
F07E5.2	1.76	3	1.13	15.45	19.39	15.98	5.71654	1.44	0.95	0.94	31.92	26.69	29.85	13.9747
F28D1.2	17.07	41.78	16.58	133.19	158.22	150.22	5.63088	19.22	11.36	8.49	259.87	180.37	227.22	15.8655
Y51H7BR.1	1.05	3.73	1.51	13.91	18.88	17.98	5.46502	1.94	0.84	0.74	27.81	20.48	26.01	11.3957
R13A5.11	0.39	0.68	0.69	8.6	7.85	9.7	5.4937	1.41	0.5	0.9	12.92	17.18	14.39	7.65749
F27C1.8	1.05	1.05	1.68	11.64	12.24	14.2	5.61652	1.3	1.4	1.54	11.92	14.51	11.45	5.23204
C09F9.4	11.46	21.81	9.76	83.89	80.11	96.83	5.66652	16.86	10.49	11.42	103.78	117.45	89.92	7.44913
Y46B2A.1	25.57	56.55	25.38	197.02	199.79	220.08	5.58271	31.78	21.5	19.76	275.55	242.77	246.46	10.0576
K10H10.5	1.15	0.41	0.45	9.5	9.11	7.94	5.2994	0.34	0.66	1.42	1.41	2.13	2.23	1.06458
T22A3.8	6.65	20.73	17.54	83.6	87.07	87.07	5.37855	13.34	11.57	12.18	90.15	96.62	91.18	6.93315
C09B8.4	1.63	3.26	1.24	11.26	22.88	17.04	5.6057	1.19	0.63	0.31	27.86	6.86	21.69	10.9961
ZK783.1	4.25	12.82	6.11	42.83	49.21	48.28	5.35982	5.26	3.58	2.92	64.43	62.97	58.8	12.6152
C05E4.9	180.62	171.49	152.8	1011.09	953.61	1040.43	5.91666	88.09	71.21	64.18	1056.96	1195.03	1032.16	14.5008
F44G3.13	2.13	1.09	1.33	16.15	14.13	11.26	5.50199	1.79	2.23	1.29	7.92	9.24	10.48	3.32611
C54D10.2	0	0.06	0.17	6.79	5.02	4.43	5.02786	0	0.1	0.06	0.06	0.16	0	0.0696203
EEED8.15	18.94	46.22	29.71	172.75	184.24	182.65	5.51384	35.07	23.15	29.28	260.15	269.43	263.49	8.7632
F19B10.2	1.89	3.53	1.38	16.96	15.74	20.1	5.38776	3.21	2.47	2.49	24.93	22.91	25	6.52104
C27B7.9	10.09	4.97	6.75	55.1	48.66	36.4	5.64933	5.68	7.3	6.97	9.93	12.61	11.05	1.46362
F57F5.4	14.95	16.84	19.71	111.77	103.73	97.79	5.74844	14.67	16.88	17.42	23.72	26.74	24.41	1.44064
C08A9.3	0.02	0.05	0.1	5.97	5.05	4.53	4.90536	0.08	0	0.05	0.13	0.06	0.18	0.118211
C17C3.18	0.01	0.18	0.28	4.6	6.66	5.43	4.8098	0	0.14	0.17	5.59	2.92	5.63	4.2719
F58E1.9	0.53	1.25	0.57	9.32	9.66	7.77	5	0.44	0.38	0	14.05	16.59	15.86	12.1728
F57A8.7	0.7	0.49	1.25	9.78	9.07	8.05	4.94485	0.63	0.48	0.7	5.14	4.95	5.79	3.30146
C31H5.7	1.17	1.03	2.1	11.13	12.92	12.77	5.04384	1.79	1.13	1.06	5.7	6.84	3.84	2.3467
F45E1.4	12.96	7.88	10.38	60.55	59.57	62.29	5.33051	8.66	7.95	8.07	87.96	104.26	95.51	10.3949
Y119C1B.12	0	0	0.3	5.14	5.35	4.53	4.55152	0	0.09	0.11	1	0.87	1.51	1.05625
M01D1.10	2.44	9.48	2.91	24.91	30.15	27.96	4.6562	4.21	2.61	2.2	42.48	38.94	44.83	10.5033
F48D6.4	128.82	145.96	221.87	945.31	880.62	843.4	5.3424	129.06	133.1	130.06	807.36	812.69	761.57	6.02606
ZK822.8	0	0	0.35	4.22	5.67	5.42	4.57015	0.21	0	0.28	0.71	1.4	0.68	0.799427
F40G9.6	0.96	3.18	1.63	14.68	14.33	13.64	4.86317	2.99	1.18	1.94	24.81	21.97	24.59	7.83425
T21C9.8	19.11	10.83	17.28	102.01	84.67	79.44	5.29908	11.07	12.33	14.73	10.74	13.48	12.85	0.901289
K08C7.5	9.65	17.43	22.96	88.75	95.58	86.55	5.10709	15.58	11.27	17.11	96.37	72.64	92.25	5.56346
F53A9.1	12.11	7.13	14.84	70.56	64.89	55.43	5.14779	5.71	8.41	9.17	12.11	12.15	11	1.34119
T28B8.1	107.79	165.03	101.4	640.3	639.95	695.58	5.23787	129.97	109.32	103.22	844.13	996.26	896.09	7.92012
C32B5.1	8.33	15.14	8.39	57.14	58.35	61.67	5.08204	11.13	7.17	9.83	97.2	99.16	97.98	9.45519
Y46H3C.5	11.18	21.14	9.16	73.53	70.04	77.78	4.97639	23.09	21.04	27.02	79.42	93.56	94.52	3.60755
F11E6.11	0.71	1	1.18	9.24	10.27	8.8	4.80645	0.94	0.82	1.02	4.27	3.56	5.26	2.26471
M04C9.2	0.5	0.07	0.29	7.11	4.61	5.88	4.55959	0.18	0	0.22	0.58	0.99	0.6	0.638235
Y41D4B.10	11.09	23.01	13.31	79	86.66	87.84	5.02876	12.23	7.1	7.26	130.65	129.82	111.12	12.558
F01D4.8	1.51	0.88	1.31	11.63	11.06	9.53	4.80896	1.31	1.5	1.04	11.13	16.45	13.87	6.05109
T28A11.22	3.16	7.37	2.95	25.98	24.05	28.8	4.78337	5.85	3.72	2.76	36.79	44.86	39.72	7.91716
W10C8.6	15.03	7.54	8.8	70.67	56.3	46.29	5.04102	6.77	7.73	6.97	8.56	12.5	12.08	1.35431
C25B8.3	22.84	32.56	30.39	150.1	155.81	151.89	5.15599	26.03	23.16	24.81	124.55	140.97	122.22	5.03558
F58E1.8	1.14	1.36	0.62	8.61	10.18	9.9	4.68791	0.51	0.5	0.29	18.9	18.49	20.03	13.3535
K07B1.1	1.27	1.47	2.7	15.6	13.51	11.25	4.78199	1.75	1.17	1.69	9.12	9.23	10.05	3.73193
T28C6.10	1.43	3.87	2.1	16.82	21.11	12.21	4.82115	1.26	0.62	0.66	6.26	5.59	6.9	3.38448
Y54G11A.13	25.56	21.63	25.49	141.27	122.32	126.19	5.15037	14.82	16.56	20.21	11.73	12.4	14.13	0.700861
T01B6.3	17.09	14.26	15.64	90.96	85.13	80.14	5.12563	11.26	10.67	12.1	9.4	14.37	10.33	0.920875
W02H5.8	4.29	2.74	2.13	22.07	17.14	19.68	4.84293	2.08	1.94	1.82	10.34	9.88	10.22	3.44344
Y63D3A.9	0.64	0.83	0.17	5.75	6.84	8.18	4.47629	0.68	0.71	0.13	11.49	9.29	9.69	6.74115
Y71A12B.15	0.44	1.06	0.73	8.14	7.2	7.89	4.44168	1.06	0.55	0.96	7.89	10.47	9.7	5.0377
C33F10.9	0.12	0.24	0	4.51	4.03	5.42	4.15476	0.2	0.1	0.12	2.83	3.15	3.6	2.80117
T28F2.8	0.19	0.3	0.05	5.55	4.4	4.87	4.18644	0.22	0.18	0.3	2.66	4.14	4	2.91892
F40E10.1	25.74	63.16	38.54	194.11	206.72	211.14	4.69158	48.77	31.89	34.31	236.82	266.5	235.56	6.26329
ZK669.3	0.97	0.67	1.52	10.67	8.76	8.21	4.48701	0.73	0.95	0.83	3.07	5.37	4.2	2.29401
K08B4.2	3.83	8.46	6.17	33.44	30.22	37.48	4.71295	6.67	4.44	4.51	41.89	51.33	42.94	7.31257
F40H3.6	2.11	3.14	0.47	11.94	12.16	13.02	4.25688	3.13	3.33	1.08	22.45	22.85	18.95	6.09583
C24H12.11	1.31	2.07	1.89	12.52	14.18	11.53	4.62273	1.41	1.13	1.07	22.58	19.37	26.08	10.292
Y40B1B.3	4.38	11.96	4.24	31.34	38.96	34.44	4.4419	3.91	2.22	1.59	69.87	54.57	64.48	17.6231
F42G2.3	1.56	4.69	3.18	17.45	17.53	21.25	4.52373	4.44	3.45	4.43	23.42	28.64	24.4	4.99086
T27A1.3	0.56	1.49	0.42	7.15	8.8	7.24	4.23949	0.86	0.94	0.69	11.08	8.44	12.14	5.76685
K07C11.4	14.2	23.57	22.14	98.72	99.1	101.66	4.76045	20.37	15.59	18.83	120.83	134.57	120.81	6.50995
T13F2.8	191.56	467.41	184.84	1159.83	1260.91	1337.78	4.43845	260.69	175.38	170.83	1967.88	1710.66	1773.01	8.93843
ZC239.1	5.23	4.49	6.72	33.01	29.51	28.77	4.69599	7.76	7.85	9.54	30.45	31.65	30.7	3.29663
C09F9.2	11.1	29.11	16.17	84.14	91.34	91.81	4.50135	18.34	12.26	10.75	131.7	150.71	136.75	9.45118
K02E7.5	2.78	7.74	4.87	25.99	25.57	29.91	4.43013	8.97	4.52	6.02	42.56	40.39	38.39	5.39049
T04B8.3	7.01	18.39	4.9	42.75	49.28	46.03	4.14595	6.82	4.27	2.59	83.14	67.81	77.18	13.6769
K05F6.5	1.92	4.08	1.26	12.97	16.29	14.27	4.24269	2.6	1.53	2.28	19.99	20.81	22.08	6.68225
H02I12.4	11.71	24.24	24.27	94.1	95.44	94.75	4.49684	26.87	19.71	25.73	96.86	121.69	106.21	4.31231
ZK75.2	2.74	6.37	4.81	25.03	25.58	23.65	4.38889	2.98	2.5	2.26	46.12	38.55	39.05	11.5196
F30H5.2	8.71	5.71	6.88	42.63	36.78	31.82	4.57737	2.52	2.21	4.43	1.39	1.75	2.5	0.463816
W04A8.4	110.58	227	204.06	806.47	816.34	821.03	4.48707	211.63	182.56	196.43	795.5	914.22	860.19	4.32922
W03F9.4	37.8	29.03	28.89	150.97	143.47	161.78	4.62135	31.07	32.72	30.41	259.9	283.59	256.44	8.22973
Y40A1A.3	3.85	5.26	4.37	24.97	23.5	24.71	4.44053	5.9	5.03	5.87	25.04	33.76	27.95	4.38131
F32H2.6	5.72	7.98	4.24	28.74	33.56	29.6	4.38873	5.53	4.69	4.27	46.51	37.49	37.03	6.91995
Y51H7BR.2	1.39	3.45	1.34	11.99	12.97	12.59	4.09041	1.05	0.72	0.29	21.52	15.44	22.64	11.7787
Y22D7AL.14	1.4	1.7	1.63	10.67	10.24	11.86	4.23933	2.27	1.36	0.9	11.06	12.11	12.91	4.7915
R03H10.1	3.51	4.58	3.03	22.34	20.33	19.16	4.3789	3.26	3.02	2.61	4.12	3.99	2.92	0.92767
F08C6.4	31.71	73.93	42.27	203.68	220.4	229.58	4.33146	41.33	30.84	25.09	327.83	277.68	289.95	8.93138
R07C3.2	8.62	11.81	6.82	40.58	47.06	46.37	4.43008	9.34	6.88	7.86	75.92	58.3	71.35	7.59121
Y11D7A.13	2.74	6.65	5.09	22.18	26.81	25.2	4.24428	3.05	2.12	1.64	36.49	25.45	35.38	9.92049
F52H3.6	1.17	0.99	0.77	9.91	7.38	7.09	4.1113	0.58	0.82	0.61	9.43	11.57	9.48	6.08383
ZK1290.8	30.61	61.13	47.01	199.25	208.61	212.44	4.37601	55.97	41.09	41.92	249.89	241.37	239.72	5.14847
T28H10.3	16.86	24.99	31.08	113.14	114.46	105.68	4.38931	23.73	22.45	24.13	107.28	115.78	109.29	4.53349
T03E6.7	152.46	194.9	178.34	817.59	771.84	803.38	4.52584	177.23	150.68	170.32	797.92	853.66	753.15	4.79766
W02D9.10	49.41	38.73	37.02	208.19	202.11	167.56	4.5089	36.31	35.49	34.64	108.59	116.41	113.14	3.08973
C40A11.3	1.74	2.72	1.65	11	11.99	15.13	4.18441	3.15	2.71	2.6	14.4	15.96	14.43	3.90838
C05C8.9	9.09	8.22	10.53	46.22	46.86	42.94	4.41051	10.59	9.81	10.26	19.93	16.77	19.09	1.65746
T16A1.8	1.17	2.66	0.64	8.88	11.56	8.67	3.89692	1.3	0.78	0.9	16.59	17.55	17.55	8.64381
F43G6.10	0.46	1.07	0	5.31	4.69	6.73	3.69316	0.87	2.69	1.42	8.55	3.6	7.59	2.47368
F57A8.6	0.18	0.13	0.12	4.65	4.53	3.31	3.6414	0.18	0.18	0.05	1.17	1.61	1.54	1.26686
Y46H3C.7	12.52	28.78	16.7	91.51	73.37	92.01	4.21131	25.77	22.76	24.06	82.01	93.55	89.84	3.51105
Y11D7A.12	11.02	28.72	16.29	71.73	89.49	81.64	4.11418	16.74	12.86	13.21	138.33	115.06	128.84	8.34381
C54F6.10	0.97	1.07	1.46	8.8	8.56	8.35	3.95538	1.67	0.41	1.38	9.25	11.23	9.81	4.68885
M01D1.2	2.94	5.74	4.03	21.14	22.07	21.83	4.14004	5.61	5.09	4.57	28.72	32.16	28.96	4.91735
C06B8.7	4.92	11.71	7.79	37.18	37.17	38.6	4.11926	9.59	7.66	7.5	43.88	49.37	46.65	5.04144
F28G4.1	1.9	3.41	3.37	17.75	15.57	14.53	4.09675	3.16	3.73	3.49	4.43	4.48	4.59	1.00897
F44F4.3	2.06	0.6	2.26	11.89	11.05	7.87	3.89015	2.39	2.17	2.21	1.91	1.6	2.35	0.599795
T24C4.2	8.23	20.38	5.33	43.02	51.05	45.8	3.78641	9.95	5.47	5.39	81.72	68.82	77.15	9.56279
R07C3.11	1.77	5.77	2.12	13.54	18.23	16.77	3.83412	3.01	1.89	1.82	24.18	22.5	21.54	7.01852
Y71F9AL.6	1.24	2.53	1.24	10.61	9.4	11.08	3.8814	1.7	0.67	0.53	17.73	9.4	13.54	6.89322
F44D12.11	0.2	0.2	0.05	5.27	3.66	3.21	3.51884	0.19	0.37	0.24	0.07	0.57	0.46	0.289474
F42G9.2	29.22	46.41	55.3	177.38	180.31	200.34	4.16658	50.62	49.2	49.44	202.44	187.56	174.37	3.70662
K11G9.4	32.49	66.94	49.96	210.84	200.58	217.81	4.12908	57.25	48.97	48.77	214.04	296.6	248.39	4.80429
C40A11.10	6.69	8.13	4.35	30.95	28.37	31.07	4.07713	7.84	4.78	5.69	41.02	37.34	41.04	5.603
Y46G5A.8	5.09	6.48	3.82	26.66	27.55	21.27	4.1044	6.95	4.89	5.24	37.29	39.84	38.44	5.75548
Y67H2A.9	5.18	3.38	4.63	22.21	20.99	22.91	4.08338	4.47	4.53	4.38	26.38	29.45	28.26	5.1337
F47B8.2	60.37	44.47	48.1	249.01	219.63	194.8	4.25446	42.05	41.4	45.74	50.01	65.34	59.51	1.32279
ZK218.9	0	0.17	0	4.24	2.85	3.48	3.33438	0	0	0.35	0.31	0.59	0.44	0.4
T28F4.4	6.75	6.59	7.95	35.38	34.11	30.82	4.12968	6.84	7.16	7.02	17.12	18.47	19.34	2.28684
K03B4.7	121.76	163.56	132.86	572.41	567.97	636.26	4.21824	185.85	186.52	179.29	561.18	522.36	510.92	2.87466
F14D7.12	12.61	11.95	11.88	59.19	50.02	55.65	4.18002	9.86	10.77	10.91	34.06	42.31	34.7	3.21569
T09A12.2	3.05	4.84	9.86	27.87	26.15	24.04	3.76193	2.75	5.12	5.73	7.85	7.36	7.97	1.39639
F49B2.1	2.13	5.53	1.45	14.53	15.07	14	3.60033	2.57	1.38	0.62	23.21	17.93	19.87	8.05945
C05E4.14	1.16	1.05	1.35	9.9	7.42	7.47	3.77896	0.56	0.46	0.44	4.02	5.23	5.22	3.24439
C40H1.5	108.21	75.9	104.13	469.17	381.91	365.22	4.17628	80.91	84.58	96.54	62.68	65.38	66.15	0.732785
T20F10.9	0	0	0	4.98	2.41	2.64	3.34333	0	0.4	0	0	0.92	1.35	0.667647
C44H4.3	27.83	63.45	38.58	158.67	181.84	185.94	3.96244	42.88	29.7	30.67	235.44	229.2	226.8	6.50767
K04G7.3	68.19	83.8	89.67	351.54	343.75	323.11	4.16251	71.74	76.54	74.96	338.25	383.51	377.15	4.85728
B0554.1	0	0	0.77	3.6	5.15	3.58	3.27056	0	0.23	0.3	7.29	8.2	5.78	6.0255
ZK1053.4	8.64	22.29	7.6	45.54	56.31	50.31	3.66386	9.6	5.75	6.15	94.1	67.52	84.83	10.0592
C56G2.9	3.2	3.35	3.37	19.19	16.99	14.42	3.91641	4.51	4.2	4.2	1.87	3.37	2.63	0.494657
C43H6.8	1.41	1.86	0.94	7.45	12.6	6.93	3.74202	2.08	3.88	2.9	10.47	8.39	9.02	2.35076
C56E6.2	22.76	38.45	31.9	124.83	132.42	123.96	3.96639	28.28	25.36	23.98	132.51	146.37	142.07	5.22141
T06E4.6	2.78	2.79	3.03	15.98	13.33	15.12	3.83017	3.52	3.3	2.94	6.37	7.71	6.02	1.57524
K10H10.4	41.19	43.27	41.08	182.13	168.33	170.4	4.05212	64.68	67.56	65.22	140.32	143.76	126.79	2.04964
C44F1.3	71.12	40.09	54.63	242.97	216.73	207.05	3.949	36.51	32.83	38.78	19.06	21.24	19.96	0.542297
Y49E10.26	1.05	2.89	0.76	8.98	7.93	9.5	3.42987	3.17	2.68	2.05	11.18	10.43	11.48	3.03578
F48E3.6	3.24	8.99	6.25	25.77	28.89	24.52	3.68622	5.8	3.68	4.05	38	31.17	34.62	6.27889
C35E7.5	18.22	53.37	17.09	98.32	116.6	106.06	3.50109	21.83	12.47	11.22	169.32	139.24	156.99	9.59501
ZK285.2	0.17	0	0.12	3.36	2.86	3.93	3.08511	0.14	0.21	0.17	2.48	1.86	2.55	1.95739
Y51H7C.10	1.15	2.43	2.3	9.33	10.24	12.25	3.58333	2.49	2.31	1.23	12.44	13.23	11.6	4.12735
D2045.9	9.4	14.24	11.54	47.47	49.68	49.89	3.85123	13.23	10.36	11.51	68.79	68.99	68.77	5.42126
F44G3.2	0.77	0.48	0.6	5.2	5.82	5.2	3.34433	1.05	0.44	0.52	4.79	5.59	6.16	3.3014
ZK858.3	5.72	13.85	4.29	31.03	30.72	31.44	3.46947	8.47	7.32	4.99	61.86	32.24	61.29	6.53448
T10C6.15	2.27	1.58	3.61	14.18	12.71	10.58	3.58222	2.9	1.64	1.97	5.41	5.98	5.51	1.77708
F18C5.10	26.19	39.92	39.19	140.7	142.65	135.06	3.86343	34.77	33.85	32.14	94.34	101.17	102.82	2.87519
F31E3.6	24.57	32.72	33.7	115.02	123.94	126.66	3.88999	36.77	29.9	33.99	156.37	147.79	151.33	4.39408
W02F12.3	3.41	9.18	1.69	17.92	18.25	19.44	3.21817	4.03	4.13	2.9	41.18	21.64	47.98	7.88051
R12H7.2	39.79	50.43	58.31	191.9	189.91	205.59	3.87646	44.69	35.08	40.27	225.09	226.73	212.7	5.40085
Y65A5A.1	20.14	33.05	25.32	95.49	103.7	113.06	3.83082	32.89	22.85	25.6	112.93	111.79	105.96	3.9208
K07C11.1	0.41	3.16	1.32	8.73	7.8	8.66	3.19265	1.41	0.6	1.25	8.61	11.56	10.57	4.91054
R08E5.1	4.34	6.37	5.54	26.2	22.73	23.17	3.74545	8.55	7.18	8.09	19.84	13.42	17.7	1.90007
Y9D1A.1	14.25	22.61	6.53	52.79	51.63	57.02	3.48006	33.73	28.93	30.35	54.89	63.66	61.48	1.87512
F45D11.10	2.44	5.69	3.1	16.59	16.02	17.99	3.55587	3.63	1.84	3.02	32.44	24.85	28.69	7.48303
F54E12.4	0	1.3	0	3.52	3.64	5.6	2.96744	3.31	2.19	0	6.69	6.96	7.92	2.53765
F52H3.1	16.14	32.25	20.48	77.96	100.69	90.7	3.74774	22.72	13.78	15.71	131.79	113.76	120.51	6.63032
T12G3.4	11.73	20.39	18.95	66.6	65.18	72.03	3.76937	20	14.99	15.57	75.15	81.76	75.11	4.33196
T02C5.3	46.99	103.51	56.2	242.58	260.92	268.94	3.68355	73.76	59.58	53.13	314.82	315.69	313.71	4.98348
F38E1.7	8.06	16.86	8.78	43.59	46.05	44.21	3.64714	10.85	7.96	7.44	70.84	64.25	70.15	7.01675
C08F1.3	0.53	2.44	0.8	6.32	8.89	6.73	3.24077	0.78	0.25	0.43	14.45	8.49	12.12	7.86099
C24H12.1	2.1	4.78	2.86	15.03	15.16	14.65	3.51962	2.81	1.88	2.34	22.7	22.76	24.72	6.99701
F54A3.4	0.07	0.07	0.03	3.02	3.02	3.26	2.93375	0.13	0.21	0.2	8.62	5.28	8.36	6.28814
C25A1.8	24.93	69.25	12.32	106.63	105.96	121.23	3.04858	30.11	26.55	18.02	248.7	143.03	245.2	8.19941
C39B5.2	8.2	17.68	6.56	36.96	46.73	40.48	3.50367	8.78	4.99	6.77	87.84	59.86	74.94	9.45794
F47G4.6	2.27	3.24	1.53	9.4	12.42	13.52	3.51992	2.53	1.57	1.3	12.18	13.61	14.53	4.8
F56D5.1	32.47	60.41	53.15	179.39	187.58	187.89	3.72314	70.43	59.93	60.64	232.74	267.42	235.42	3.79165
Y47D3A.1	2.82	5.06	3.38	16.15	18.39	16.54	3.58205	3.27	2	2.54	27.35	23.19	28.13	7.27752
F08G12.10	34.7	90.91	35.68	152.72	233.76	190.23	3.51032	40.41	23.54	19.79	345.76	227.65	290.71	9.96219
C33A11.2	4.41	7.69	3.96	21.74	22.35	23.89	3.56663	6.99	5.52	4.99	24.71	23.48	22.6	3.45317
F22G12.1	0.44	0.93	0.66	5.68	5.32	5.19	3.21869	0.62	0.53	0.67	3.02	3.64	3.57	2.12241
F56C3.9	1.93	1.78	2.24	11.65	10.97	8.83	3.51397	1.93	1.71	2.24	1.03	0.98	1.08	0.347973
F41E6.6	51.98	64.23	68.72	230.39	238.5	243.39	3.79013	68.94	59.44	64.52	263.81	297.27	260.98	4.19632
W08A12.4	0.31	0.83	0.57	5.95	4.64	4.38	3.17834	0.34	0.42	0.58	3.18	4.42	3.68	2.59908
ZC410.5	136.82	102.42	185.11	608.34	521.36	464.42	3.73024	105.2	105.63	115.92	85.5	91.46	86.97	0.800394
R08C7.1	2.39	3.78	4.74	14.9	17.85	16.23	3.52121	5.36	8.07	9.09	15.71	13.09	14.45	1.69475
Y46G5A.7	10.87	19.44	13.23	54.17	56.52	59.38	3.65428	17.13	10.46	12.88	82.87	75.77	80.01	5.48999
Y43F8A.3	1.85	2.54	1.75	10.62	10.37	10.37	3.43107	1.93	2.35	2.35	1.5	2.94	1.33	0.599169
Y45G5AM.5	5.11	12.17	3.46	22.29	28.26	27.36	3.2818	3.8	3.44	3.04	45.89	31.8	43.25	9.10693
T09B4.5	124.42	245.41	142.23	607.66	580.33	671.44	3.61012	208.83	168.81	175.32	715.28	768.13	760.62	4.03632
F58E1.3	1.31	2.52	1.58	8.33	10.57	9.41	3.36623	1.16	0.75	0.37	18.51	10.41	14.93	8.30492
C27D8.2	0.62	1.07	0.84	5.81	5.06	7	3.23146	1.36	1.22	1.4	7.57	7.42	6.13	3.02579
F29G9.1	3.13	7.94	4.78	19.85	19.54	25.53	3.44403	7.41	6.75	6.58	23.35	21.71	29.59	3.14448
C18A3.8	3.01	7.44	5.08	20.23	20.49	23	3.43875	4.99	5.47	5.01	25	27.94	27.67	4.36437
F39E9.7	4.2	4.76	5.73	21.46	21.41	20.29	3.57038	6.93	6.64	7.06	25.99	25.76	28.51	3.39653
B0228.6	33.65	54.6	40.59	145.46	176.41	162.7	3.67544	50.59	42.92	44.38	177.73	209.1	197.99	4.1509
F15B10.3	4.81	12.76	7.91	31.59	31.81	34.18	3.42626	9.2	5.13	6.66	39.7	30.62	35.88	4.42684
ZK355.8	0.44	0.22	0.29	3.87	5.27	2.9	3.0481	0.53	0.86	0.45	0.39	0.57	0.94	0.392562
F54D5.5	17.56	35.41	13.5	71.89	82.25	83.49	3.42061	18.01	13.58	12.55	130.6	108.79	118.44	7.59079
W08F4.6	72.84	138.86	122.77	382.6	403.15	423.03	3.58189	156.45	123.9	130.18	464.6	533.08	467.09	3.54211
F16B4.8	21.92	48.43	22.5	98.91	115.8	115.04	3.44027	28.79	22.2	20.58	159.58	135.77	148.99	5.9587
Y6E2A.7	0.19	0.24	0	3.42	2.58	3.72	2.83382	0.2	0.38	0.29	0.09	0.08	0.16	0.0852713
C17E4.1	1.69	2.85	1.93	10.77	11.11	9.59	3.32313	3.73	3.53	3.43	12.37	12.23	13.08	2.75237
C04F6.5	20.72	27.12	22.61	86.33	88.08	91.03	3.61389	23.84	21.82	22.04	124.95	128.87	123.21	5.33281
F52E4.8	11.35	18.06	9.72	50.21	49.15	47.56	3.4873	12.24	10.42	10.93	41.68	39.6	42.61	3.3859
Y54B9A.1	2.38	4.72	7.64	24.18	16.52	17.64	3.28861	8.73	7.45	5.65	12.44	17.78	20	2.02255
K06C4.5	0	5.79	1.71	8.3	8.51	9.21	2.4781	1.83	1.4	1.6	11.56	12.55	13.93	4.85824
C08F1.6	5.66	16.78	5.44	27.89	38.01	32.11	3.1739	6.57	4.7	3.73	53.33	36.9	46.85	7.61556
C01G6.3	39.17	99.95	38.37	176.79	209.49	206.92	3.28661	43.86	28.55	24.47	372.55	242.99	310.44	9.27093
R09D1.12	0.39	0.49	0.48	4.5	3.62	4.82	2.96789	0.81	0.2	0.5	4.73	5.53	5.71	3.54102
F46C8.6	58.59	117.09	72.58	277.53	288.02	307.39	3.47425	113.32	101.64	101.38	327.1	346.96	320.68	3.11499
C34E10.7	3.66	11.04	6.11	24.9	25.84	26.48	3.24318	8.89	5.09	6.92	24.83	30.06	27.96	3.46653
F52H3.5	51.56	43.31	55.28	205.83	178.08	168.05	3.60405	55.43	60.61	59.75	125.85	119.65	109.9	1.98781
Y48G1C.8	7.74	12.09	7.31	33.98	34.29	35.72	3.45023	10.29	9.38	7.85	41.78	42.99	47.61	4.33748
T06E6.5	0.2	0.4	0.96	4.95	4.9	3.46	2.91886	0.29	0.08	0.2	2.99	3.32	3.55	2.7619
F33E2.5	21.2	48.4	26.08	99.81	114.93	119.4	3.3861	36.52	23.25	22.27	142.78	131.75	125.46	4.70355
B0213.3	37.83	20.61	30.88	117.58	100.7	103.89	3.48971	49.45	49.04	44.46	73.66	61.44	71.12	1.41295
F40G9.15	0.93	1.66	1.27	6.21	6.99	8.53	3.16764	1.63	0.79	1.87	12.73	8.42	11.55	4.4856
R08E5.3	27.12	35	35.2	122.52	126.59	107.95	3.55921	34.73	25.19	32.36	93.81	57.62	75.34	2.38004
Y17G9B.1	0.8	2.63	0.81	7.08	7.58	6.99	2.99033	1.03	1.11	1.08	8.99	10.26	8.92	4.52894
F53H2.2	0.23	1.14	0.91	4.85	5.09	5.6	2.94318	0.55	0.9	1.18	9.2	5	6.46	3.66963
R06B9.1	0.08	0.32	0.05	3.33	2.83	3.2	2.71304	0.03	0.06	0.04	0.25	0.27	0.37	0.284345
C01F1.3	19.14	32.04	27.83	89.08	98.69	97.59	3.47958	33.93	26.03	25.12	117.31	114.93	111.9	3.90713
F22D6.9	2.12	2.47	1.96	11.04	9.44	10.69	3.26387	3.49	2.56	3.85	15.09	14.21	15.27	3.45504
Y39B6A.12	13.07	18.16	11.43	51.56	52.91	53.2	3.45313	18.09	15.17	15.39	57.12	59.22	52.94	3.27744
CE7X_3.2	2.18	3.65	1.87	9.53	11.12	14.14	3.2514	2.55	2.19	1.31	21.98	16.45	16.69	6.09061
C26E6.2	20.08	30.01	21.71	82.52	89.66	87.75	3.475	27.17	26.25	22.33	102.86	92.29	109.4	3.8673
W02H5.12	0.67	0.36	0	3.49	3.9	3.67	2.74442	0	0	0	0	0.12	0	0.04
Y54G2A.36	3.08	3.21	4.05	15.22	13.58	15.43	3.31559	3.01	3.24	3.88	6.4	4.63	5.42	1.25286
EGAP7.1	47.78	95.14	69.4	229.91	231.06	274.5	3.41571	104.28	98.32	88.97	250.88	271.31	229.12	2.55053
ZC412.6	0.41	0.4	1.06	5.28	4.17	4.58	2.8809	0	0.32	0.43	0.36	0.72	0	0.288
Y63D3A.2	2.55	6.55	1.33	12.45	12.56	14.17	2.91735	2.49	1.12	1.04	18.98	16.11	18.02	6.94248
M116.4	3.96	13.21	4.34	20.96	28.15	24.96	3.02203	3.77	2.62	1.87	43.77	25.98	44.05	10.1066
Y71G12B.6	17.45	29.78	28.36	86.63	88.27	92.63	3.40412	24.8	23.38	24.95	121.11	129.76	119.96	4.87101
T21E3.3	8.48	14.17	10.24	40.59	41.67	38.94	3.37699	9.33	10.34	8.66	30.17	34.62	33	3.12129
C03G6.13	12.78	7.27	8.86	39.13	33.85	34.08	3.35506	6.72	7.41	7.12	21.48	30.51	25.96	3.21443
Y82E9BR.17	13.7	36.21	13.87	58.53	80.86	71.01	3.15064	15.85	8.77	6.75	123.73	73.01	100.03	8.63457
Y105C5B.28	236.69	239.88	194.29	794.26	742.57	808.01	3.47971	229.14	231.04	216.6	647.99	664.59	589.16	2.79758
F47B8.10	4.56	5.74	5.56	21.03	22.44	19.36	3.33139	7.76	7.44	6.57	23.02	23.41	25.1	2.88777
F53B2.6	13.21	24.79	12.48	55.62	58.92	61.1	3.28422	14.17	13.11	12.47	73.89	71.07	74.77	5.13988
T21D12.7	4	7.29	5.6	22.25	21.5	21.28	3.26948	8.05	7.02	6.48	22.91	29.96	25.95	3.21059
ZK899.2	19.57	29.8	25.86	86.9	90.02	89.56	3.40637	25.8	18.51	21.01	119.12	117.95	106.17	5.024
Y48G1C.7	18.6	24.82	16.67	67.57	69.85	77.14	3.40086	24.28	22.22	22.16	91.06	93.87	94.6	3.90078
R01B10.1	176.74	206.26	229.36	765.22	673.27	691.98	3.46215	200.49	193.66	192.15	387.71	372.95	364.38	1.90911
R06B9.5	11.59	10.32	3.91	28.72	28.04	33.13	3.11901	10.02	6.6	6.52	29.26	38.64	35.33	3.94912
F59C12.3	28.75	39.4	27.69	109.12	114.29	112.98	3.40338	34.45	31.44	33.37	135.94	140.92	149.05	4.16497
C30G7.1	8.56	7.69	9.32	38.54	28.65	29.52	3.38502	6.91	4.66	6.77	3.83	4.36	3.98	0.570291
DY3.3	3.36	10.16	7.62	26.74	24.31	23.85	3.10273	7.71	3.9	6.58	40.96	36.46	34.19	5.26711
K04A8.8	0.21	0.56	0.48	3.69	5.06	3.07	2.78118	0.17	0.84	0.5	0.19	0.3	0.18	0.148559
K01A2.3	13.66	20.88	31.48	76.64	68.87	78.23	3.24167	30	27.57	29.55	74.03	76.43	73.02	2.4798
T12G3.6	4.42	9.91	2.47	17.98	20.47	19.76	2.9399	4.56	5.26	4.1	43.32	18.77	40.01	6.03428
C12D8.10	49.6	44.94	50.7	181.17	171.8	155.6	3.43072	34.6	36.75	37.41	68.4	72	75.44	1.93128
F58B3.9	62.47	161.85	96.4	295.5	369	375.15	3.21157	104.1	62.99	62.41	504.09	435.18	452.84	5.98757
F32D1.7	4.47	11.1	2.17	19.2	18.17	21.2	2.82401	5.96	5.42	4.65	43.04	22.26	36.22	5.33473
W05F2.3	2.79	9.56	1	15.14	14.37	12.2	2.55107	3.21	4.4	2.69	39.16	18.12	37.36	7.11579
F43G9.11	1.58	4.3	4.06	12.8	12.64	13.99	3.04714	3.84	3.43	3.9	18.16	18.23	17.38	3.79464
K08H2.1	58.1	105.48	59.82	241.61	258.22	246.71	3.29744	87.28	72.27	72.07	253.32	236.23	246.23	3.13605
W01F3.3	28.69	67.09	41.21	143.87	149.75	157.75	3.2243	57.47	45.1	45.42	167.72	204.93	184.74	3.69157
Y17G9B.11	0	0	0.29	2.32	3.04	2.9	2.51064	0.18	0.35	0.23	4.11	4.77	6.73	4.1516
F55D10.1	2.39	4.2	3.71	13.55	13.94	14.19	3.13383	3.12	3.23	2.92	12.74	13.79	13.26	3.24287
F13D11.2	54.47	125.45	92.04	288.1	291.04	306.29	3.22021	117.23	108.62	96.99	271.27	341.76	335.95	2.91241
T22D1.5	2.7	3.87	1.98	12.37	11.94	11.32	3.08485	2.71	3.34	2.68	9.41	4.73	10.09	2.06564
F47C12.1	4.4	14.94	9.17	29.85	31.43	33.73	3.01523	12.6	10.92	8.35	26.77	34.67	31.77	2.67307
R12H7.3	30.22	40.13	40.94	126.43	130.8	124.66	3.34141	40.48	32.63	38.49	142.82	142.18	146.13	3.76204
F29B9.9	8.8	13.67	7.02	32.49	34.42	36.97	3.19729	14.61	14.3	13.65	45.7	50.17	41.58	3.0169
W02C12.1	17.16	36.67	26.51	85.22	87	95.46	3.2119	41.03	33.12	31.19	82.25	98.66	92.85	2.52686
C04A11.2	3.85	7.47	4.75	18.51	19.57	21.71	3.13529	6.62	4.82	4.52	29.92	28.42	31.14	4.71941
F46C3.7	0.45	0	0	4.04	2.22	2.44	2.52174	0.35	0	0.22	1.57	1.71	2.27	1.55462
C17H1.7	0.33	0.4	0.3	3.67	4.21	2.82	2.65509	0.09	0.26	0.44	1.48	1.76	1.05	1.13193
K06A1.3	13.58	26.87	21.8	70.15	68.52	70.57	3.20674	23.55	19.4	21.79	84.76	99.85	90.23	4.05728
C10A4.3	3	5.77	5.08	17.65	16.01	18.83	3.11513	5.38	4.6	4.06	20.31	18.62	17.69	3.32277
C17E7.4	1.05	2.85	0.3	6.66	6.21	6.05	2.62778	0.83	0.56	0.71	9.17	6.59	12.48	5.53725
R06A10.1	5.85	5.66	6.24	24.48	21.81	20.54	3.22072	5.63	4.6	6.4	12.28	15.54	15.38	2.20071
F49B2.3	0.27	1.56	0.3	4.5	4.56	4.2	2.5848	0.44	0.58	0.49	6.89	4.75	4.97	3.68293
Y49E10.30	2.63	3.27	1.67	10.17	12.73	9.15	3.03217	7.19	4.53	3.63	18.59	16.37	18.64	2.92098
AC3.3	8.16	6.94	7.34	31.31	25.28	25.48	3.22602	7.95	9.64	9.09	21.79	31.67	24.02	2.61051
M03A1.7	288.44	503.7	419.17	1259.98	1262.99	1419.73	3.24686	490.18	400.9	441.38	1394.02	1717.96	1399.52	3.37824
F09F7.7	35.65	44.17	42.05	136.72	137.04	136.8	3.2879	42.16	38.61	40.93	143.24	147.88	138.16	3.4425
B0213.4	363.22	290.72	410.87	1289	1164.31	1067.32	3.29706	816.2	765.21	839.07	868.06	626.81	715.32	0.91199
F54F3.1	21.01	32.89	29.78	90.26	92.14	97.89	3.23362	28.12	20.46	24.64	99.21	117.21	101.62	4.17266
C47D12.4	1.54	4.72	1.79	9.94	11.79	9.59	2.83439	1.91	1.41	1.61	9.48	8.81	12.19	3.84363
F28D1.3	0.15	0.38	0.31	3.19	2.96	3.58	2.53385	0.69	0.55	0.39	4.41	3.36	3.43	2.41901
C41H7.4	12.63	18.92	12.75	50.21	48.06	53.31	3.20465	16.2	12.39	13.12	69.93	67.09	63.3	4.48043
C29F9.12	6.85	6.88	1.97	12.45	23.12	19.67	2.95401	8.72	8.86	8.32	26.03	21.71	28.04	2.62215
F09F7.6	44.76	36.03	42.13	137.31	142.26	133.22	3.27819	30.8	35.46	32.88	112.14	105.14	110.14	3.2056
T07E3.4	11.58	12.02	11.66	38.68	47.08	38.24	3.24098	10.47	10.46	10.53	66.83	55.39	60.27	5.29571
C07D10.5	14.51	30.95	15.15	56.86	73.3	66.2	3.08694	16.15	9.14	9.87	104.03	81.43	92.61	7.28695
F09C3.4	0.46	0.8	0.1	3.44	3.67	4.02	2.55275	0.25	0.27	0.23	6.27	6.66	7.23	5.376
F54E7.5	1.84	4.75	1.41	10.02	11.42	9.27	2.79182	1.1	0.86	0.68	18.73	10.97	14.41	7.82092
Y92C3B.1	9.1	10.09	5.09	25.54	31.13	27.5	3.08541	11.66	10.55	10.65	41.3	23.32	35.55	2.79336
Y47G6A.31	2.2	5.78	1.3	8.32	12.75	12.86	2.76303	2.64	1.87	2.37	17.87	11.04	13.85	4.32794
ZC308.4	2.71	5.4	1.22	11.07	11.25	11.68	2.7575	2.13	2.53	2.23	25.67	14.11	24.91	6.54095
ZC455.5	1.05	1.65	1.85	7.48	7.16	6.95	2.8596	0.59	0.94	0.9	6.84	7.43	7	3.91713
K06A9.2	3.99	3.08	2.73	13.66	12.31	12.66	3.01797	3.16	3.77	4.33	3.98	5.09	4.94	0.982468
T28A11.15	0.19	0.74	0.84	3.75	4.18	4.42	2.5891	0.53	0.52	0.56	8.02	7.29	8	5.0564
Y37H9A.5	0.84	1.17	0.29	4.07	4.79	5.11	2.63585	1.36	1.53	1.19	5.1	4.45	6.11	2.21186
C43D7.8	1.21	2.86	0.61	5.75	6.98	7.84	2.67839	0.98	0.24	0	10.98	9.43	9.75	7.14692
W03F8.5	21.04	45.45	30.49	96.3	109.15	102.9	3.08412	26	24.19	24.94	121.26	123.88	121.4	4.69141
F47C12.2	2.14	6.73	3.93	14.72	14.78	15.64	2.85696	6.93	5.21	3.45	13.44	19.03	19.91	2.81764
R11G1.7	7.18	13.26	8.3	30.8	28.68	38.6	3.09011	12.49	11.38	13.09	36.15	37.52	37.83	2.79029
F35D11.3	8.7	7.65	10.13	33.4	29.38	29.62	3.13433	9.02	8.6	8.57	10.96	13.35	11.67	1.23261
C40A11.4	2.6	8.22	4.92	15.24	17.47	21.17	2.87513	4.72	3.74	3.58	24.63	22.59	22.83	4.65758
Y49F6C.4	6.54	14.28	6.79	28.81	31.99	29.87	2.9621	9.1	6.31	7.46	37.73	38.7	37.01	4.385
F07H5.13	21.26	50.94	62.55	126.34	144.39	132.59	2.92791	32	21.25	22.94	179.07	215.12	196.26	7.45612
F45F2.13	0.7	1.78	0.67	5.5	4.87	5.96	2.65528	1.16	0.38	0.57	6.98	7.72	6.31	4.11155
F19C7.3	1.02	2.04	2.07	6.39	8.5	8.02	2.81796	1.97	2.2	2.11	9.13	10.87	8.79	3.10237
T20F10.4	1.18	1.11	1.95	7.33	5.95	6.87	2.78315	0.61	1.13	0.96	0.86	1.28	1.2	0.585965
ZK909.5	0.49	1.26	0.66	4.31	5.22	4.68	2.62662	0.76	0.66	0.88	7.17	9.89	7.48	4.63019
W01A8.10	0.6	1.12	0.81	5.8	4.26	4.76	2.67993	1.52	2.43	2.94	4.22	6.48	4.9	1.57735
R08C7.13	1.82	3.85	0.91	7.71	9.78	8.31	2.69311	1.38	0.74	0.8	17.08	9.05	13.6	6.71115
F26D12.1	74.09	74.32	72.56	264.32	238.14	216.64	3.2107	67.17	70.09	68.51	111.91	119.88	132.01	1.74259
F11C7.4	7.88	16.86	11.42	37.62	38.54	41.69	3.00945	15.72	13.83	12.16	43.28	49.4	45.8	3.09729
C33G3.4	3.2	7.05	3.79	15.79	17.46	16.28	2.90669	3.87	2.89	2.88	24.32	18.45	21.89	5.11551
Y41D4A.3	4.99	11.86	6.9	24.46	26.1	28.08	2.93981	8.7	6.82	8.58	33.84	28.21	30.87	3.42878
B0393.8	4.22	4.05	8.75	21.23	17.88	19.05	2.90509	7.61	6.16	5.02	25.09	19.54	20.11	2.97109
VB0393L.2	4.22	4.05	8.75	21.23	17.88	19.05	2.90509	7.61	6.16	5.02	25.09	19.54	20.11	2.97109
T06E6.14	0.55	1.05	0.75	3.96	5.33	4.75	2.6243	0.54	0.26	0.39	2.38	3.51	3.39	2.2148
C40A11.6	5.13	10.18	6.65	22.34	27.07	24.83	2.97436	7.98	4.24	5.63	30.03	29.05	33.53	4.44173
Y17D7C.4	5.34	12.7	7.36	24.39	27.08	31.84	2.93345	5.72	2.59	3.6	14.89	9.96	12.76	2.52247
ZK688.7	11.74	14.02	8.5	37.7	39.78	35.81	3.04053	10.23	10.05	10.77	41.03	38.74	38.54	3.4746
F44F1.6	3.66	10.04	3.79	16.31	21.31	19.37	2.78136	4.26	2.41	2.3	29.4	23.25	27.48	6.69424
Y59A8B.9	5.72	12.02	4.82	24.66	20.5	28.42	2.87872	14.18	14.92	15.95	28.5	23.67	19.54	1.4924
C10C6.5	3.13	4.52	2.6	13.34	12.36	12.65	2.89434	3.92	3.32	4.01	15.38	11.83	16.24	3.04912
ZK507.6	16.16	28.97	18.05	61.36	70.48	68.94	3.03385	17.79	15.96	16.02	107.37	79.24	99.82	5.42789
C06B3.6	42.09	27.5	43.03	131.17	122.78	103.65	3.09289	28.03	23.15	30.88	44.8	53.88	51.4	1.7644
F07B7.11	1.66	3.03	0	5.98	6.2	5.73	2.329	2.48	1.93	3.82	6.62	5.93	7.44	1.78005
F07B7.4	1.66	3.03	0	5.98	6.2	5.73	2.329	2.48	1.93	3.82	6.62	5.93	7.44	1.78005
C33F10.13	5.86	9.73	6.42	23.98	27.04	23.51	2.98001	9.24	7.18	7.7	33.49	33.23	35.78	3.7795
C34G6.6	54.31	127.17	111.9	276.01	298.76	301.42	2.95631	97	74.49	83.99	379.27	418.52	391.87	4.60252
C17G10.6	0.38	0.42	0.61	3.94	3.93	3.05	2.47619	0.39	0.47	0.47	0.29	0.81	0.62	0.397229
M05B5.5	17.5	29.55	18.17	64.89	68.3	73.14	3.02448	19.71	19.65	18.25	94.92	99.23	98.99	4.8365
T22C8.2	4.17	2.97	4.64	15.7	13.93	13.46	2.91543	4.52	4.86	5.12	2.99	3.85	3.43	0.586857
F25H8.5	205.92	165.81	139.82	599.9	506.34	494.96	3.11185	185.02	185.21	181.31	132.68	171.76	147.37	0.814747
B0511.1	20.81	38.12	32.29	92.22	100.05	92.66	3.02409	41.2	33.28	37.68	111.4	113.89	113.25	2.93974
C53A5.9	0.71	0.89	0.49	4.29	4.93	3.74	2.54617	1.08	1.19	0.64	3.84	5.06	4.51	2.26904
T02G5.14	1.42	2.31	4.21	9.89	11.84	8.18	2.734	2.72	2.22	2.15	12.28	11.52	13.14	3.66105
Y77E11A.6	18.64	23.26	19.78	68.22	63.38	66.46	3.06215	28.36	22.41	27.52	90.16	77.18	79.17	3.03248
W02D7.5	1.26	2.08	2.15	8.79	7.26	7.17	2.73498	1.6	0.96	1.66	4.09	3.42	5.16	1.75485
R02F2.2	5.24	9.96	7.43	23.97	24.75	25.95	2.91338	8.99	7.83	8.69	28.92	32.66	29.41	3.19151
T14B4.6	35.62	78.94	70.13	176.14	181.83	192.08	2.93063	88.99	77.57	74.68	192.73	196.46	184.03	2.34695
T05D4.2	3.37	10.74	2.55	13.55	19.71	17.09	2.56104	3.61	1.95	1.48	27.26	12.42	27.07	6.64841
C16C2.1	4.71	7.79	6.65	19.41	22.5	22.95	2.92822	8.57	7.17	8.93	27.23	29.01	26.56	2.99241
F53A2.3	8.15	9.45	6.12	25.27	26.98	26.67	2.95359	7.19	7.14	6.38	45.82	40.72	42.47	5.44116
T05G5.10	24.86	39.41	32.39	89.71	106.46	105.93	3.03131	31.23	24.15	25.46	157.7	106.16	128.01	4.67402
C35E7.10	0.34	0.84	0.62	3.62	3.54	4.68	2.46667	0.78	0.58	0.5	6.66	4.89	5.01	3.40741
C26F1.7	23.23	18.04	23.55	70.63	69.86	64.98	3.02964	18.49	19.63	20.14	21.46	25.82	26.09	1.19768
T09F5.1	3.52	6.57	8.1	18.22	20.45	21.29	2.82964	8.79	8.29	9.79	21.14	23.76	20.39	2.18581
ZK643.2	4.44	7.86	4.86	17.9	21.32	18.75	2.8755	6.04	3.34	5.3	31.87	23.16	32.06	4.9259
C44B7.6	6.12	4.79	6.76	21.55	20.69	18.18	2.92308	4.69	4.67	4.05	14.54	17.73	16.68	2.98294
C25A11.1	0.24	1.13	1.28	4.86	5.34	3.75	2.46903	1.4	1.42	1.18	3.18	4	3.63	1.54429
Y55D5A.6	2.92	4.22	2.69	10.45	12.52	13.29	2.82619	3.02	2.64	2.15	19.87	11.94	16.83	4.49954
F56D1.6	39.31	27.59	34.59	115.7	103.22	97.45	3.02775	21.22	25.66	25.95	42.25	50.91	49.81	1.8854
C10C5.1	5.87	12.61	7.44	27.79	27.46	27.11	2.84786	4.54	6.87	5.85	16.17	21.78	17.66	2.74482
Y75B8A.17	14.03	28.56	10.05	43.52	53.25	57.69	2.77606	15.82	13.16	11.43	75.91	59.3	72.51	4.78507
C01B12.1	0.61	1.85	0.88	4.41	5.37	6.22	2.52366	1.21	1.63	0.95	3.8	3.87	4.08	1.73049
M163.8	5.19	4.17	6.12	17.94	19.09	16.21	2.88095	9.25	6.04	7.16	15.82	19.41	18.25	2.10138
Y37A1B.1	59.74	79.46	57.19	195.54	201.04	204.5	3.01459	75.6	64.82	65.2	271.23	278.39	270.29	3.93016
C54G10.1	0.45	0.44	0	3.13	2.67	2.94	2.24679	0.54	1.05	0.69	1.39	1.74	0.95	0.772727
T27A1.2	1.21	2.1	1.98	6.91	8.23	6.99	2.66948	1.87	1.9	2.07	12.39	9.09	11.44	3.72398
W03D2.1	7.84	4.84	2.71	18.76	15.26	15.93	2.71615	3.27	3.95	4.25	3.78	3.12	3.86	0.743607
ZK355.5	0.4	0.13	0.55	3.58	3.06	2.74	2.29902	0.38	0.27	0.44	2.34	2.4	2.49	1.76773
R31.1	29.92	54.78	47.2	130.17	134.5	131.36	2.93573	34.33	36.16	31.87	93.77	113.62	101.39	2.93071
F46E10.2	48.81	98.23	76.71	196.76	225.8	239.9	2.92154	95.88	91.52	78.48	244.71	181.03	186.3	2.27626
B0041.2	79.92	113.41	74.84	264.77	272.72	270.25	2.97872	99.59	89.99	79.95	326.18	333.47	345.81	3.68936
F55H12.2	5.46	5.21	9.94	23.23	23.26	19.97	2.81491	6.52	4.6	4.06	8.38	7.78	8.56	1.35974
T20B5.3	12.76	14.23	14.1	45.12	46.92	39.01	2.97233	13.45	12.42	12.56	32.63	38.27	37.3	2.61163
F21C10.11	0.92	0	0	3.23	3.4	1.87	2.16837	0	0	0.24	0	0	0.78	0.240741
T28D9.9	0.78	0.87	0.47	4.61	4.16	3.7	2.43555	1.21	0.83	1.23	3.82	3.14	3.3	1.63636
ZC204.2	16.14	30.66	11.04	48.44	59.58	59.59	2.75493	22.51	16.56	15.47	95.1	71.48	85.52	4.3813
Y20C6A.2	1.49	3.63	1.29	6.44	9.33	8.52	2.5813	1.67	0.79	0.75	12.63	6.28	9.29	4.54106
K02B2.4	9.76	13.87	12.06	36.02	38.7	38.28	2.92065	13.14	11.21	12.15	43.88	47.76	45.59	3.47418
C17E4.2	24.05	42.12	25.84	87	97.79	90.38	2.89622	35.07	27.87	30.28	120.11	115.97	121.95	3.72095
ZK930.6	0.86	1.55	1.4	5.64	5.47	6.19	2.54038	1.48	0.69	1.74	6.73	4.74	6.44	2.5919
T26C12.3	6.91	14.36	6.72	25.94	28.61	30.84	2.7554	9.19	9.07	7.93	34.38	34.6	34.49	3.54471
F12E12.8	2.41	4.86	1.47	8.86	13.04	8.61	2.59881	1.34	1.27	0.83	17.79	8.97	15.9	6.62422
F27C1.4	6.19	9.4	7.97	24.05	24.08	27.76	2.8573	9.34	7.42	8.02	21.2	18.09	22.61	2.22822
T21E8.6	0.13	0.39	0.17	2.4	2.74	2.89	2.17615	0.42	0.31	0.53	1.97	2.8	2.08	1.60798
F56H9.2	193.09	166.06	165.87	548.29	533.48	494.15	2.98458	157.86	176.8	171.44	207.77	216.49	183.74	1.19426
C54D10.13	1.12	0.13	2.28	4.28	5.19	5.43	2.28178	2.6	0.25	1.81	5.22	6.07	4.91	2.11488
C04G2.2	0.31	0.09	0.18	2.92	2.29	2.48	2.14804	0.15	0.04	0	0.56	0.57	0.82	0.611285
F21H7.4	1.73	3.04	2.53	9.26	9.22	8.83	2.65146	3.23	3.86	3.67	5.1	5.44	6.43	1.23328
F52E1.5	2.32	2.8	3.83	11.26	10.27	10.67	2.69456	3.5	3.69	3.4	3.22	4.71	3.61	0.849154
ZC204.7	2.01	4.82	1.59	8	12.87	8.6	2.58056	2.48	1.02	0.59	16.47	8.75	13.53	5.46544
F14B6.1	1.22	4.53	0.98	7.01	8.53	7.39	2.35663	1.88	1.06	1.49	12.58	6.79	10.94	4.07941
B0281.5	7.92	18.33	5.38	23.21	35.53	31.71	2.6119	7.72	4.62	3.88	57.49	23.82	49.37	6.79917
ZK484.6	0.32	0.48	0.43	4.03	3.16	2.51	2.29314	0.59	0.7	0.81	3.01	2.95	3.16	1.78824
B0280.4	0.52	1.47	0.6	4.3	3.86	5.07	2.36673	0.66	0.47	0.82	8.13	7.22	8.31	4.7798
W10D9.1	0.09	0.45	0.13	3.15	2.27	2.41	2.13351	0.37	0.22	0.38	2.37	3.29	4.16	2.47355
H19M22.3	6.37	8.04	7.16	23.45	21.87	24.16	2.82784	8.85	7.53	8.51	19.92	30.44	23.27	2.64001
W05B2.2	0.85	2.14	1.22	5.84	5.73	6.24	2.47018	1.98	1.7	1.36	5.94	7.48	6.41	2.46642
Y17G9B.2	12.94	25.24	17.76	62.54	55.53	48.24	2.82168	13.16	8.09	4.36	79.77	65.94	74.65	7.7022
C48E7.10	25.22	27.42	50.25	89.98	103.84	102.07	2.79431	32.4	27.48	32.16	112.91	111.21	111.71	3.53356
F26H11.6	2.52	6.39	3.06	12.02	12.72	14.13	2.59653	2.85	2.92	3.22	19.3	15.69	20.04	4.58966
B0205.4	2.56	5.43	6.15	14.7	15.6	15.06	2.64644	6.38	5.74	7.52	11.22	10.33	13.45	1.54594
F26D2.2	2.21	4.27	2.59	10.79	10.39	10.56	2.62966	3.48	2.24	3.41	17.09	13.89	16.41	3.90684
T13F3.3	2.53	5.46	5	14.84	14.88	12.9	2.66542	3.96	4.56	4.47	13.83	17.13	15.35	2.89619
K08F8.2	50.62	99.07	71.63	202.99	214.73	216.77	2.8285	101.33	93.65	95.08	252.04	286.26	261.35	2.72862
Y75B8A.18	5.83	11.61	6.97	23.19	27.75	24.2	2.74134	8.21	7.3	5.57	42.48	27.55	34.28	4.33181
Y39G10AR.11	129.61	172.51	148.81	441.37	445.34	436.64	2.91532	159.27	147.05	156.93	428.76	454.93	430.33	2.81827
Y7A9D.1	46.12	88.62	51.4	170.18	175.57	185.21	2.80723	78.53	80.54	73.34	196.46	187.91	181.63	2.40432
T23D8.9	6.06	11.27	7.85	24.03	26.98	26.83	2.76224	6.81	5.11	6.06	42.19	35.7	42.87	5.75596
T12B3.3	42.6	39.35	48.06	131.95	126.87	127.69	2.90587	41.24	37.13	41.03	154.34	167.65	159.09	3.93039
K11D12.13	0.16	0.47	0.97	3.79	2.84	3.62	2.22826	1.17	0.63	0.64	0.43	0.41	0.27	0.204044
R07E5.5	1.81	2.37	2.84	8.25	10.15	7.81	2.61577	4.19	3.03	3.66	7.51	6.47	7.31	1.53386
F42G2.6	5.95	11.69	7.71	24.01	26.82	26.58	2.73051	10.1	8.39	8.64	28.59	28.35	29.28	2.8616
T22D1.8	0.17	0.13	0.24	2.78	2.49	2.09	2.0791	0.1	0.14	0.13	0.23	0.52	0.04	0.234421
EEED8.3	6.98	14.37	4.4	22.17	26.18	25.1	2.55478	7.92	6.62	5.9	47.68	26.78	45.94	5.13652
M04F3.2	4.06	3.86	3.05	13.57	11.61	12.44	2.69291	6.13	5.7	7.44	15.23	13.04	14.73	1.93085
C05C8.3	50.63	68.08	70.81	179.31	183.45	189.86	2.87046	80.13	75.2	75.69	221.26	200.9	188.14	2.6079
F43D9.4	37.28	59.96	20.77	100.23	103.68	117.75	2.65813	12.69	12.17	10.82	97.98	57.82	102.14	6.66856
F49E12.6	17.47	29.18	18.02	60.53	62.44	66.19	2.79533	18.38	15.49	14.36	80.73	84.6	89.49	4.97404
R148.5	32.66	54.85	32.47	106.36	115.5	123.37	2.8072	48.2	42.32	42.02	126.1	132.08	128.09	2.84986
F02C12.1	18.55	20.09	22.96	66.33	62.5	55.93	2.86006	23.18	19.45	23.45	22.51	21.77	22.16	0.961783
ZK287.8	0.5	0.16	0.87	4.03	2.85	3.13	2.20971	0.68	1.02	1.16	5.22	4.14	7.6	2.8942
Y111B2A.2	0.44	2.06	0	5.54	5.49	1.55	2.28727	0.87	2.02	2.88	13.8	5.34	11.13	3.45154
W04A8.3	0.33	1.09	0.37	3.44	3.87	3.32	2.21921	0.63	0.44	0.61	5.75	3.33	4.69	2.94231
T10B11.1	36.46	32.63	52.17	121.6	111.28	118.33	2.82641	35.42	35.8	35.54	70.8	68.76	63.46	1.84967
R119.5	8.74	11.91	11.29	31.75	31.55	34.55	2.80052	11.15	8.56	9.71	39.08	41.85	38.18	3.67397
F14H3.6	6.63	14.46	2.2	17.79	20.98	21.33	2.28604	4.49	4.25	3.09	49.36	27.84	49.48	8.54214
C54F6.3	1.33	1.67	1.37	5.75	6.39	6.18	2.48575	1.6	2.09	2.11	4.59	4.46	4.25	1.51136
F57B10.9	16.66	15.57	17.9	55.57	52.08	43.56	2.84604	16.19	14.67	19.08	18.58	16.38	18.91	1.01757
Y67D2.5	4.89	6.2	4.17	15.27	18.99	15.29	2.71358	4.27	4.75	4.86	18.17	17.84	17.13	3.1481
Y50E8A.5	7.04	11.35	9.89	27.17	27.4	31.6	2.7548	14.46	12.16	10.89	26.96	30.79	29.92	2.16416
T24B8.6	10.11	14.17	9.9	35.39	32.31	35.47	2.77488	12.15	10.23	9.62	34.33	41.46	39.04	3.28086
ZC21.10	8.04	9.95	8.67	22.86	32.29	27.98	2.80276	12.56	7.34	10.36	51.99	59.93	52.3	4.93746
EEED8.7	55.17	81.6	44.73	151.77	169.01	195.27	2.79702	65.79	62.96	61.3	235.38	214.94	227.08	3.50894
F56D1.5	39.46	39.63	40.67	122.84	115.42	112.91	2.86062	39.55	36.32	38.96	98.35	98.84	99.61	2.51888
F38H4.2	0.45	1.67	0.61	3.8	5.32	3.92	2.27574	0.7	0.46	0.41	10.17	5.25	8.57	5.24945
ZK484.5	0	0	0	1.95	1.76	1.94	1.88333	0	0	0	1.58	1.14	1.24	1.32
W02A2.2	2.25	2.65	1.81	8.14	7.37	9.41	2.56643	2.13	2.25	2.5	7.16	9.51	9.61	2.65992
F55A8.1	45.79	68.58	36.95	135.61	141.47	150.53	2.77093	60.2	62.1	56.54	156.49	164.79	168.95	2.69594
F54B11.3	23.01	30.75	23.82	76.31	74.54	76.23	2.81807	24.43	20.61	19.91	77.97	70.92	76.42	3.31582
C43D7.2	1.73	3.29	1.37	6.97	9.43	6.95	2.48669	1.6	0.53	0.96	15.65	12.65	14.69	7.05911
F55C12.2	0	0.18	0	2.36	2.62	1.3	1.97484	0.07	0.22	0.28	0.99	0.71	0.78	0.694678
T28C6.3	3.98	6.84	5.64	15.95	20.01	16.23	2.68191	6.58	6.03	6.85	17.32	16.32	18.67	2.32903
F54D12.9	0.23	0.81	0.63	2.68	3.54	4.14	2.21842	0.57	0.93	0.83	1.88	3.42	3.06	1.56848
T17A3.7	1.64	3.14	1.13	6.39	9.16	6.32	2.45455	1.98	1.16	0.97	15.1	5.79	15.02	5.05063
E03A3.10	0.87	3.91	4.58	9.45	10.24	9.29	2.34466	2.84	2.34	3.32	11.93	10.07	12.16	2.97043
C27A2.6	6.54	12.46	7.54	23.95	28.54	26.59	2.67705	6.55	5.51	4.94	47.49	36.28	42.51	6.314
ZC376.4	5.1	5.51	6.8	18.09	20.09	17.02	2.70456	5.8	5.07	6.35	24.39	22.53	22.78	3.44708
T04B8.2	0.59	2.11	0.81	3.96	5.37	5.62	2.29647	1.33	0.47	0.94	7.56	6.87	7.4	3.80314
Y41D4B.6	10.58	21.16	19.93	48.99	48.56	49.49	2.68959	20.59	18.1	21.02	46.49	54.59	46.42	2.3521
F28D1.11	30.28	33.89	48.7	105.56	108.8	106.75	2.7713	39.13	41.26	42.78	152.7	105.87	117.54	2.98098
F23F12.9	25.49	41.04	22.61	76.37	93.27	82.74	2.73909	33.31	32.52	27.55	135.77	70.63	126.67	3.4558
ZK899.3	0.1	0.39	0.26	2.05	2.31	3.43	2.07733	0.47	0.54	0.2	2.77	2.5	3.18	2.00713
T24A6.8	0.89	1.82	1.68	5.68	5.88	6.18	2.40054	1.63	1.32	1.45	6.03	6.58	7.3	2.69054
K10G6.4	3.64	6.18	6.8	18.02	16.32	17.19	2.6264	8.13	6.35	7.73	17.89	22.63	20.66	2.42681
Y11D7A.19	2.77	3.99	3.25	11.58	10.83	11.38	2.59723	3.02	1.9	1.87	10.09	14.43	12.64	3.79571
C05C10.5	7.56	15.57	3.03	22.4	21.7	23.76	2.32716	7.4	8.29	4.27	53.92	34.64	61.86	6.55139
Y82E9BR.1	1.96	4.81	2.29	8.74	11.42	9.75	2.4801	2.59	1.59	1.59	18.3	11.51	15.55	5.17218
R08C7.9	0.61	2.14	0.97	3.97	5.9	5.67	2.3125	0.88	0.81	0.72	9.53	5.82	7.72	4.26433
ZK596.3	3.3	3.57	4.51	13.57	12.29	11.79	2.61822	3.99	5.48	3.71	13.82	10.69	14.98	2.44067
R160.3	0.24	0.88	0.44	3.05	2.8	3.98	2.1557	1.11	0.38	1.38	3.88	4.13	2.81	1.84327
C18A3.9	2.56	0.64	3.22	7.76	7.22	6.81	2.31316	3.36	4.55	1.47	8.28	3.6	5.69	1.41922
F19B10.10	1.91	4.19	1.26	7.92	8.05	8.61	2.37259	2.5	2.19	1.68	12.2	9.15	11.15	3.46852
M163.4	8.43	13.22	7.87	27.81	29.15	29.99	2.67374	9.25	8.14	7.68	43.24	39.61	41.45	4.42822
C41H7.5	10.3	10.35	7.28	24.86	25.32	34.04	2.72292	10.57	9.49	10.05	34.26	38.08	36.36	3.283
R09E10.5	22.9	54.91	52.52	115.53	117.08	115.51	2.61097	47.81	49.22	45.52	100.72	116.17	112.9	2.26582
W07E11.1	17.36	24.22	20.58	61.98	58.98	58.29	2.75092	21.67	19.3	18.68	40.4	41.52	43.09	1.99537
ZK1127.1	2.93	7.58	1.49	9.76	12.1	12.33	2.27933	3.22	3.33	1.33	29.69	14.35	32.74	7.05699
F14B4.1	20.24	40.69	35.54	87.8	88.8	89.7	2.67719	44.67	33.16	38.5	90.34	103.48	93.82	2.41046
C06E2.5	5.65	9.84	5.39	19.19	22.19	20.94	2.60972	5.3	5.57	6.85	29.84	17.93	30.01	3.75386
F47F6.1	21.02	48.14	21.37	75.14	75.59	91.44	2.58922	47.29	47.56	39.46	81.19	85.46	84.61	1.82987
Y57G11C.5	0.66	0.66	1.29	4.43	4.17	3.98	2.24242	1.19	0.89	1.03	3.7	4.35	4.52	2.05728
Y47H10A.3	0.39	0.39	0.34	3.32	2.9	2.4	2.09223	0.32	0.16	0.5	1.48	1.74	1.49	1.18342
Y73F8A.26	5.89	9.62	7.21	22.7	21.65	23.69	2.64541	11.41	8.21	10.48	23.83	26.38	23.55	2.2284
C17E7.12	1.04	3.38	1.39	6	7.36	7.05	2.31669	1.92	2.34	2.26	11.24	3.83	7.89	2.41176
Y71H2AM.13	18.17	15.92	16.87	53.19	49.37	45.62	2.74611	14.15	12.16	13.43	32.12	35.84	36.16	2.43613
F16A11.5	1.81	1.68	1.3	6.5	5.66	6.61	2.4095	2.16	2.61	2.24	5.89	5.35	5.75	1.6973
C15A11.4	9.28	16.11	16.78	42.28	44.62	33.75	2.67102	15.82	14.15	15.01	33.21	30.42	32.31	1.99958
T05H10.4	10.07	25.18	10.24	36.7	45.39	39.72	2.51206	11.45	7.6	8.19	62.03	42.45	58.71	5.39649
Y13C8A.2	0.17	1.98	0.46	2.27	3.73	6.18	2.17112	0.69	0.54	0.87	6.45	2.95	4.94	2.81176
F59B2.11	0.8	2.01	1.17	5.26	5.06	5.75	2.30229	1.93	1.94	2.05	5.29	6.57	6.69	2.0796
Y43B11AR.1	174.08	125.2	158.05	485.02	414.76	377.65	2.77503	130.23	128.95	147.57	172.01	191.67	176.36	1.31797
F28H1.1	18.7	27.17	17.85	58.24	63.98	58.03	2.70159	15.59	15.44	13.03	96.37	72.03	88.86	5.46664
F25G6.1	7.8	10.45	11.19	29.54	28.08	29.01	2.67047	13	12.61	13.2	31.68	37.58	34.4	2.47931
Y57A10C.11	0.26	1.1	0.26	2.7	3.04	3.81	2.0671	0.32	0.21	0.13	5.18	2.73	3.71	3.17486
F18A1.7	8.92	21.58	7.44	29.94	35.64	34.93	2.45506	11.25	11.14	7.54	65.82	36.59	64.72	5.07531
W10D9.2	1.25	2.8	2.74	8.04	8.26	7.23	2.40347	1.43	1.46	1.02	12.75	10.4	12.41	5.14616
Y71F9B.8	23.43	36.32	24.21	75.61	72.48	86.86	2.70182	32.37	29.42	28.5	87.03	94.82	90.3	2.91725
F22D3.4	0.34	0.19	0.31	2.64	2.29	2.75	2	0.28	0.34	0.35	2.21	2.4	2.61	1.81864
F57B1.6	12.74	25.03	26	58.65	58.38	57.47	2.61345	24.01	20.68	24.21	52.65	69.52	59.23	2.52295
W03B1.3	7.04	9.41	9.76	24.79	25.62	27.09	2.6532	12.72	11.54	11.55	22.62	24.17	22.92	1.79619
Y54F10BM.9	6.55	8.62	8.24	23.34	23.28	23.26	2.64597	8.16	9.04	7.74	27.99	29.11	29.75	3.10845
C11H1.2	5.29	8.21	7.05	19.41	22.05	20.16	2.61656	8.7	7.06	8.6	27.9	24.34	25.29	2.8337
F45F2.3	1.52	4.57	1.92	6.93	9.7	9.28	2.35332	2.69	1.96	2.27	12.63	14	16.15	4.3125
C34F6.5	4.25	9.61	4.32	18.87	17.37	16.19	2.47545	5.08	6.84	5.55	15.62	28.67	22.76	3.27553
T28F2.6	0	0.04	0.05	2.45	1.68	1.5	1.82201	0	0.03	0.08	0.11	0.23	0.16	0.160772
K01H12.1	21.72	19.27	20.57	55.28	62.73	57.6	2.72011	23.52	21.68	23.21	58.62	63.06	59.69	2.53984
K08E5.3	7.13	13.64	11.83	30.64	30.41	31.49	2.59944	11.74	12.92	11.16	23.68	30.76	26.01	2.07239
C07E3.3	21.2	21.57	26.17	71.62	65.21	58.83	2.71977	27.05	26.77	27.46	19.86	24.47	20.82	0.773019
K12H6.6	54.32	62.72	53.68	152.54	159.88	163.62	2.74027	50.42	42.57	45.65	182.39	167.2	175.8	3.70933
B0507.8	1.01	0.85	0.66	4.41	4.42	3.44	2.22283	0.66	0.61	0.69	1.86	2.46	1.87	1.24798
ZK512.1	14.52	24.47	23.73	55.33	60.73	58.17	2.6511	21.72	20.66	23.12	64.41	71.13	67.94	2.97051
BE0003N10.3	3.29	5.89	4.1	12.64	13.28	15.26	2.52948	6.78	4.92	5.39	14.48	15.13	14.1	2.17571
K03A11.1	0.71	2.63	0.31	4.52	4.45	4.66	2.04962	0.78	0.74	0.57	10.62	5.31	10.51	5.1945
F44A6.2	13.71	30.07	13.12	46.69	53.6	50.87	2.52354	15.98	11.21	11.11	79.06	56.47	74.55	5.08668
Y76A2B.1	58.89	93.77	62.77	195.77	187.06	203.17	2.68278	84.93	76.66	68.14	194.34	210.38	194.92	2.57655
F01G4.4	2.48	3.86	2.18	9.52	8.91	9.76	2.44705	3.76	3.48	3.38	15.22	13.65	16.9	3.3605
Y110A2AL.4	197.85	289.66	331.66	747.82	725.02	733.34	2.68336	327.85	359.88	321.96	619.24	684.81	607.06	1.88716
F07G11.9	0.02	0.07	0.06	2.3	1.91	1.5	1.8127	0	0.04	0.01	0.08	0.07	0.05	0.0655738
R05D3.8	3.28	4.03	3.81	12.39	13.09	10.38	2.53966	4.43	3.58	3.98	19.29	17.68	20.63	3.84256
Y25C1A.2	0.33	0.33	0.15	2.17	3.08	2.26	1.97113	0.36	0.35	0.68	3.2	2.6	2.92	1.98633
W02H5.10	0.05	0.19	0.27	3	1.25	2.65	1.96581	0.33	0.67	0.2	1.09	0.79	0.72	0.619048
F52F12.6	13.83	23.07	16.7	47.32	51.57	50.43	2.63816	15.29	13.91	13.03	65.53	63.45	63.21	4.24917
T16G12.4	6.22	14.67	9.06	26.24	30.27	26.61	2.52261	8.79	6	6.58	39.24	25.54	34.52	4.07468
F45C12.7	4.47	9.47	3.51	13.76	20.09	16.07	2.44108	4.6	2.5	1.4	28.84	11.26	23.39	5.52087
C53C11.4	0.74	0.67	1.86	6.18	3.94	3.82	2.22329	1.2	1.28	1.31	3.26	3.66	3.27	1.50074
C40A11.2	2.32	4.81	4.11	11.15	12.9	11	2.46138	3.27	1.68	3.43	19.59	16.02	15.25	4.46924
F14B6.3	3.03	6.73	2.08	11.29	12.99	10.45	2.3403	2.85	1.74	1.21	21.57	10.69	20.56	6.00227
F08A8.7	2.01	3.58	3.55	10.72	8.68	10.34	2.44975	3.93	3.43	3.2	13.74	9.11	12.57	2.61209
F52B11.3	87.17	177.64	162.03	352.23	368.38	402.6	2.61309	163.51	131.2	150.72	423.01	465.69	424.26	2.9279
F12F6.3	6.86	9.15	10.56	26.25	25.76	24.92	2.60162	11.43	9.61	11.07	29.86	29.48	28.91	2.51353
C52D10.1	12.05	12.49	11.41	33.11	34.84	35.48	2.65546	10.03	10.43	9.1	32.65	32.4	33.84	3.03716
C33H5.11	20.83	23.67	24.97	67.06	66.55	60.82	2.6829	20.3	19.84	20.71	65.64	69	69.63	3.19922
F19G12.3	1.2	1.19	0.46	3.73	4.74	4.24	2.17265	1.13	2.03	1.41	2.54	6.02	4.97	1.78732
C33F10.7	14.87	17.47	13.82	42.88	44.78	42.63	2.65033	16.54	13.67	16.67	87.83	76.72	80.09	4.90457
F56D2.3	14.49	25.76	19.6	52.47	55.08	56.14	2.60446	25.62	24.53	25.65	57.15	70.35	60.19	2.38185
C09G12.1	3.9	5.04	3.04	11.67	12.66	12.86	2.48264	5.82	5.61	5.62	12.88	15.91	11.61	2.01496
Y45F10A.2	1.05	2.45	0.64	5.69	4.26	5.58	2.17507	1.36	1.68	1.11	11.88	7.85	13.65	4.66853
C24H12.2	0.89	0.38	0.17	3.47	2.68	2.69	1.99099	1.34	0.4	0.26	5.1	3.39	3	2.298
F15D4.2	17.56	20.34	13.12	45.55	48.15	47.44	2.61274	21.14	18.44	15.37	53.53	45.46	48.74	2.54927
Y58A7A.2	3.15	5.22	10.87	15.05	18.57	18.32	2.33543	9.96	7.4	11.72	12.33	8.45	11.43	1.00405
C50F4.6	5.52	6.53	23.25	21.76	37.63	25.78	2.22376	20.09	14.01	16.34	76.22	14.28	32.63	2.30408
K09A9.3	59.97	81.6	56.91	169.65	173.75	191.55	2.6551	65.32	57.85	57.47	232.57	247.39	234.43	3.89017
C24H12.3	0.21	1.01	0.51	2.88	3.75	2.91	2.01691	0.31	0.13	0.38	5.4	4.65	6	4.20157
R09D1.2	0.1	0	0	2.18	1.67	1.54	1.73871	0	0.03	0	0.03	0	0	0.00990099
C05D11.7	22.33	29.12	26.04	71.62	73.56	67.59	2.64343	28.37	28.67	27.93	85.56	79.93	84.99	2.84733
F59G1.8	6.37	11.95	5.94	22.21	22.24	22.94	2.47212	10.3	8.65	10.02	28.17	30.52	30.71	2.79637
F40F4.3	152.29	161.89	136.11	368.57	417.48	430.47	2.68376	116.28	101.04	102.23	533.23	434.86	446.48	4.38558
Y49F6C.8	0.66	0.83	0.34	4.04	2.83	3.11	2.06625	0.88	1.19	0.67	8.13	3.36	7.7	3.34321
B0238.12	25.18	14.5	23.88	68.86	47.86	56.59	2.60382	22.19	20.62	22.72	9.77	13.87	8.7	0.47191
R13H8.1	88.53	91.16	74.01	249.71	219.68	216.68	2.67265	149.11	155.56	155.4	206.02	289.29	253.36	1.61675
C44H4.2	6.77	14.26	10.17	26.29	29.26	30.15	2.50585	10.72	9.29	10.42	35.31	35.92	36.49	3.22226
T14B4.7	60.09	129.52	115.96	247.69	263.03	274.71	2.54539	146.69	114.57	121.4	271.4	271.52	254.72	2.06825
K10B2.3	9.76	22.28	5.77	29.75	32.09	31.17	2.2791	8.95	7.76	7.17	59.76	31.69	61	5.6715
C01B12.3	6.35	7.61	8.77	24.32	22.58	18.98	2.56044	8.9	7.63	9.72	13.62	13	13.64	1.37641
F07H5.6	7.88	11.24	8.09	26.41	25.05	25.69	2.55379	27.16	30.72	24.04	23.3	13.97	14.3	0.607277
M117.4	0.39	0.63	0.6	2.71	3.49	3.19	2.03247	0.66	0.37	0.46	4.93	3.75	4.41	2.91537
F14D7.2	1.35	2.73	0.46	4.61	5.89	5.37	2.10477	1.22	0.84	0.95	13.25	5.99	12.16	5.22463
F52E1.1	14.94	29.5	7.88	40.55	42.7	44.68	2.31255	14.89	15.27	8.93	120.72	66.03	121.78	7.33024
ZK353.9	10.41	10.06	14.47	31.6	34.69	31.19	2.56932	11.37	9.42	10.04	37.1	35.53	36.61	3.22909
C02E7.7	502.93	603.32	776.04	1746.89	1405.29	1834.44	2.64501	1058.32	1342.88	1013.1	760.15	644.6	554.61	0.573365
F29D11.1	13.83	26.64	28.53	61.44	63.22	56.52	2.51639	19.57	21.32	20.35	46.98	51.31	49.13	2.29483
C50F7.5	7.01	3.39	4.36	18.94	13.13	11.74	2.46678	1.13	1.81	1.4	1.16	1.71	0.82	0.502725
K04G2.10	1.9	6.16	1.99	8.68	11.1	9.09	2.21226	2.51	2.8	1.16	17.83	11.75	15.43	4.7529
Y51H4A.4	5.3	12.95	2.93	13.4	21.83	18.99	2.24235	4.77	3	1.55	35.05	17.12	29.2	6.60471
E01G4.5	9.47	9.76	10.41	27.54	25.79	30.91	2.58088	9.94	8.22	7.77	35.28	33.58	34.69	3.57933
F53B3.5	55.8	106.42	75.94	193.1	206.07	220.16	2.56813	79.19	65.06	64.77	256.88	254.92	252.46	3.60466
M163.1	70.34	68.56	61.18	194.72	177.4	166.26	2.65107	63.71	60.82	61.99	180.06	203.86	197.99	3.07044
B0507.10	1.4	1.54	1.62	5.98	6.33	4.9	2.27646	1.09	1.46	1.37	2.62	3.81	3.26	1.40029
C44B9.3	2.67	6.47	1.67	10.01	10.16	10.23	2.2013	3.16	3.15	2.24	16.64	10.19	17.41	3.8303
F54E2.2	4.15	8.82	7.47	16.93	19.18	21.31	2.44966	10.09	7.61	8.31	19.36	22.92	20.02	2.14754
B0432.10	2.82	4.74	3.38	10.13	13.41	10.27	2.42539	3.73	3.28	3.09	20.97	15.42	17.48	4.11221
T04D3.1	1.03	1.62	1.13	5.28	5.02	4.63	2.20206	0.88	1.13	1.18	8.8	5.28	7.25	3.44588
Y38H8A.1	4.29	7.71	5.15	16.28	16.25	16.86	2.45112	7.68	7.89	7.61	18.11	19.39	18.2	2.12758
ZC196.2	1.02	0.54	1.33	4.64	4.16	3.66	2.11545	0.44	0.04	0.49	0.63	0.6	0.68	0.481108
Y41D4B.14	2.4	5.08	3.12	7.73	12.01	12.97	2.40515	3.67	3.66	3.95	10.67	9.82	12.57	2.31513
C03C10.5	13.75	23.67	20.97	58.89	54.46	43.83	2.56035	29.53	15.15	23.98	62.44	83.49	68.3	2.98953
AH9.7	0.57	1.33	2.78	4.34	6.15	5.74	2.11328	1.04	0.76	0.45	8.07	8.97	7.13	4.60381
C45H4.14	0.49	1.13	0.11	3.41	2.45	3.28	1.93235	1.19	1.61	0.57	6.68	3.83	6.14	2.61381
Y71H2AM.22	1.37	1.78	1.22	5.54	4.01	7.24	2.27815	1.71	0.99	1.91	4.25	6.16	5.94	2.14849
Y48E1B.9	12.7	7.18	11.59	35.11	27.56	24.24	2.52132	7.21	9.62	9.62	3.06	3.66	3.26	0.338879
H16D19.4	0.81	0.67	0.55	3.58	2.24	4.8	2.11133	0.66	0.75	1.51	3.87	3.42	4.36	1.96791
T21D12.12	22.72	16.79	26.26	60.28	58.74	56.64	2.55431	22.48	24.35	26.49	43.71	44.6	43.41	1.72589
W07B3.2	127.53	189.98	109.83	343.13	375.92	382.86	2.56056	159.03	158.09	141.02	435.11	438.16	435.26	2.8376
K11D12.12	5.23	6.74	7.02	16.8	18.28	19.6	2.48658	6.88	4.29	8.2	26.04	24.73	26.98	3.47564
T09E11.11	5.67	7.6	8.16	22.13	21.03	17.85	2.49734	11.46	13.77	12.5	16.02	18.55	17.75	1.28456
C29E6.1	8.89	13.96	10.13	29	30.98	30.33	2.51001	12.92	9.71	11.83	36.24	36.09	36.99	2.91831
M03F4.7	160.25	254.65	235.87	525.52	561.14	598.75	2.57799	233.98	177.01	183.71	676.72	645.35	624.56	3.25687
C28D4.3	7.26	17.78	4.2	22.59	23.62	24.24	2.18517	8.11	5.77	5.6	47.26	25.09	43.22	5.14101
T21F4.1	35.06	28.24	29.39	82.35	86.19	78.83	2.58512	32.75	37.06	32.7	83.62	88.3	80.61	2.39342
C34D10.2	21.7	18.37	21.65	61.97	53.82	51.19	2.58004	14.62	15.05	15.55	29.02	38.76	37.51	2.18353
B0511.14	3.05	6.5	4.84	13.95	13.19	14.04	2.36803	4.49	5.32	3.54	13.67	16.47	15.37	2.78349
C47E12.13	0.67	0.99	0.45	3.52	3.22	3.54	2.01174	0.4	0	0.34	3.27	2.88	3.1	2.47326
F12E12.1	1.62	5.51	0.73	6.98	6.47	7.89	1.96501	2.03	2.15	0.88	15.7	4.94	12.79	4.14764
T05A6.1	51.57	80.23	85.87	184.64	183.19	193.82	2.5452	76.29	70.05	66.56	220.12	224.66	197.26	2.97378
F25F2.2	21.21	39.45	39.84	85.97	88.11	83.94	2.49295	33.69	34.65	33.43	98.78	95.33	99.32	2.80071
F54D5.16	0.21	0.6	0.27	2.7	3.83	1.46	1.95833	0.5	0.99	1.9	1.84	1.98	1.46	0.826291
F14H3.4	0.6	1.64	0.6	3.2	3.93	4.83	2.04795	0.99	1.05	0.61	7.93	5.13	9.91	4.06549
ZK938.7	0.36	0.42	0.42	2.64	2.79	2.53	1.89524	0.37	0.61	0.68	4.03	3.68	3.92	2.49571
R166.6	93.52	75.46	51.89	193.04	196.56	176.03	2.5266	115.63	120.21	133.87	261.81	272.86	278.32	2.18129
R10E4.9	23.95	25.39	40.02	76.47	71.7	84.06	2.5144	25.14	18.94	22.2	90.6	90.81	82.55	3.81005
F20B6.7	2.04	1.56	1.16	6.24	5.09	5.75	2.20103	1.96	2.21	2.82	7.13	8.44	8.86	2.44545
W03F8.10	76.27	104.72	80.19	213.53	232.24	233.37	2.57075	91	72.44	78.05	315.9	311.96	313.92	3.85202
C26E1.3	8.31	6.31	6.72	22.86	20.2	17.29	2.47946	8.17	7.63	8.45	3.47	4.51	4.9	0.472661
T26F2.3	0.85	1.1	1.1	3.61	4.1	5.11	2.11901	1.17	0.8	1.61	4.01	4.6	4.19	1.94529
F55F8.1	3.43	6.69	7.52	15.6	16.41	16.57	2.35368	7.6	6.24	6.7	15.67	16.39	16.84	2.07732
M110.1	47.46	63.84	50.77	133.89	140.28	147.57	2.55492	73.24	70.55	67.75	141.77	154.14	141.41	2.03841
K02B12.2	6.65	14.46	5.41	20.1	28.08	20.45	2.32486	6.95	4.06	5.15	36	24.86	33.33	4.91597
T07F10.6	0.61	0.49	0.52	3.02	3.29	2.67	1.94372	1.78	2.25	2.26	1.78	1.83	2.75	0.684607
Y50D4A.2	28.48	39.67	27.27	75.64	85.02	87.75	2.52398	32.12	26.79	31.1	119	103.95	111.39	3.59467
C24B9.9	24.5	18.66	21.26	59.81	61.47	49.66	2.53545	9.72	8.56	8.28	12.67	9.47	9.72	1.07781
Y46G5A.17	217.9	205.84	177.81	517.01	515.85	520.03	2.56867	182.58	165.99	180.15	816.71	877.4	809.83	4.70913
F34H10.3	33.71	39.54	41.5	110.11	101.35	89.31	2.55431	35.87	33.81	40.51	91.69	109.31	102.06	2.67745
Y44E3A.1	18.14	24.52	24.35	58.26	64.36	53.9	2.52135	29.56	36.87	36.28	75.76	91.42	102.54	2.55151
R11A5.3	13.85	27.15	4.2	26.9	39.03	32.39	2.03983	8.21	6.47	3.92	63.24	33.79	58.2	7.18657
R09D1.3	0.08	0.16	0.16	1.78	2.75	1.39	1.74118	0	0.06	0.08	0.25	0.37	0.23	0.270701
Y67A10A.4	2.82	3.84	5.45	11.6	12.21	11.28	2.3223	3.67	2.76	3.14	16.11	13.4	15.05	3.54495
F37H8.5	23.19	25.73	25.37	62.65	62.99	70.74	2.54082	21.48	15.64	19.31	77.72	87.3	80.55	4.13209
M03D4.4	19.31	23.73	20.08	52.12	57.43	57.32	2.52374	21.2	18.67	20.95	65.89	74.12	71.45	3.31338
R07C3.7	1.64	4.35	1.02	5.63	8.42	6.78	2.08092	1.77	1	0.91	12.41	7.36	9.32	4.35479
C44C10.8	2.6	7.71	2.68	9.64	13.33	11.87	2.17886	3.11	2.17	1.41	18.22	10.4	14.77	4.47781
Y38H6C.17	5.87	4.8	4.19	16.41	13.65	12.69	2.39362	4.5	3.38	3.83	5.22	7.23	6.34	1.27736
F56A4.2	10.51	0	0	0	6.12	26.27	2.39748	2.54	15.7	0	2.13	2.54	2.59	0.341808
H16D19.5	0.35	0.29	0.71	3.05	2.71	2.34	1.86207	0.57	0.78	0.58	3.9	4.17	4.77	2.60446
K05C4.9	5.96	9.03	7.82	19.74	21.96	20.75	2.4196	7.98	8.15	7.42	32.91	28.23	30.62	3.45612
C28A5.4	29.13	46.94	32.5	87.12	95.66	94.04	2.48113	38.48	36.94	35.37	126.34	121.74	120.96	3.24317
T18H9.6	32.87	40.37	32.76	92.58	95.19	86.85	2.51945	33.8	32.5	32.45	96.97	111.22	107.09	3.09857
F22B8.5	0.17	0.55	0.56	2.65	2.07	3.22	1.85514	0.67	0.57	0.72	2.52	2.11	2.18	1.37298
R08E5.4	0.58	0.14	0	1.57	2.66	2.2	1.72849	0.12	0.11	0	0.65	0.62	0.73	0.619195
F08F3.6	1.97	3.01	1.11	6.99	6.74	5.79	2.14741	1.58	1.67	1.17	13.94	7.91	14.31	4.87332
F43C9.4	9.05	13.97	11.79	30.51	29.96	31.95	2.44433	11.66	12	11.64	34.04	35.2	35.48	2.7342
F08D12.11	0.9	1.46	0.28	4.03	3.2	3.73	1.94326	0.37	0.32	0.46	6.22	5.12	6.16	4.21687
K08F11.6	4.34	5.06	3.05	12.94	11	12.08	2.33139	7.43	5.97	7.08	13.87	16.41	16.03	1.97232
F23D12.11	3.13	1.4	1.26	5.52	6.19	6.97	2.12514	1.52	0.87	0.8	5.17	4.6	3.18	2.09208
W10C8.2	39.69	61.69	35.67	107.13	117.97	119.59	2.46119	48.49	39.39	37.69	150.76	154.07	160.21	3.61702
T25G12.11	6.22	5.82	3.04	13.22	14.23	14.22	2.30476	5.99	5.15	4.9	15.88	16.54	18.94	2.69748
R09B3.2	33.1	50.52	32.04	86.48	102.52	104.95	2.47725	42.34	35.85	35.15	184.12	95.15	147.54	3.66864
F55C9.4	0.61	1.22	0.17	2.32	3.98	3.15	1.89	0.35	0.15	0.06	5.7	3.67	5.24	4.10393
Y62E10A.17	3.61	7.13	2.94	11.56	13.59	12.15	2.23621	2.86	3.02	3.07	18.83	12.1	16.09	3.93473
F58A4.3	13.41	20.2	9.81	30.47	40.65	39.94	2.3925	12.77	10.25	9.98	63.27	50.91	60.22	4.84444
C06E7.88	25.95	39.5	42.09	85.12	88.86	97.75	2.45821	52.43	57.58	49.51	75.35	74.1	71.66	1.36051
Y50D7A.8	19.99	26.33	14.17	52.31	50.82	50	2.41188	24.96	23.72	20.94	52.2	57.87	59.96	2.34137
C05D9.7	13.77	23.35	17.46	42.48	47.62	49.66	2.42723	23.23	20.5	20.25	54.24	48.87	51.52	2.3086
T23G7.5	21	29.65	17.52	51.85	63.71	57.55	2.43235	24.28	24.73	26.83	84.01	76.9	78.67	3.03881
ZK973.6	18.8	22.06	22.5	59.25	53.41	51.47	2.47333	29.25	36.09	32.74	37.29	45.07	39.96	1.21013
F12F6.8	0.23	0.65	0.1	2.17	2.39	2.33	1.73116	0.34	0.26	0.21	2.75	3.61	3.75	2.65354
C29E4.15	8.23	9.63	12.38	24.61	27.89	27.44	2.40493	6.66	8.26	7.76	34.86	37.06	35.17	4.17017
W05H9.1	147.07	131.51	148.62	387.09	370.99	324.89	2.51736	123.8	106.03	119.88	211.43	209.18	205.24	1.7744
T19B10.5	13.94	25.47	20.23	48.21	52.12	50.28	2.40437	25.34	23.77	22.69	50.47	55.74	54.2	2.14452
F23B12.9	2.08	4.35	5.51	11.06	10.95	10.86	2.20013	3.72	3.78	4.42	7.83	11.11	10.88	1.99866
ZC443.3	51.93	74.67	72.73	170.92	168.67	160.09	2.46963	74.83	73.04	82.46	167.04	201.71	188.68	2.38902
ZK1251.3	0.28	0.28	0.1	2.05	2	2.13	1.68852	0.23	0.34	0.28	2.27	2.83	2.3	1.92208
C41H7.8	0.71	1.52	0.2	2.37	5.21	2.9	1.93002	0.66	0.3	0.29	9.05	6.75	7.77	5.54588
W01B11.1	0.15	0	0.41	2.27	2.78	1.07	1.7191	0	0.72	0.15	0	0.52	0.38	0.232558
Y38F1A.6	16.47	17.54	18.98	48.94	40.28	48.5	2.45972	15.78	15.51	13.59	20.09	17.18	17.89	1.15205
C03B1.5	2.88	3.72	3.05	10.39	10.42	7.99	2.27668	2.7	2.3	3.04	2.69	3.38	3.65	0.880435
W06H12.1	79.53	107.24	74.28	201.55	227.78	222.03	2.46681	88.18	82.61	82.18	309.08	313.22	306.84	3.62988
Y39G10AR.10	97.33	165.86	126.5	300.09	344.17	315.75	2.4447	129.74	116.41	116.36	457.42	381.41	412.82	3.42439
C01A2.1	0.77	1.4	0.75	4.4	4.03	3.27	1.97635	1.22	0.9	1.18	5.18	5.71	5.5	2.60159
C37C3.9	5.3	8.72	6.14	18.36	18.01	17.49	2.32556	7.58	6.63	8.04	26.43	20.16	26.57	2.89743
R13G10.2	6.53	10.19	7.03	19.61	21.32	21.76	2.34355	8.7	8.29	8.65	28.83	24.88	27.06	2.82018
K01A2.5	39.61	61.34	47.96	116.9	119.77	133.62	2.43756	78.24	70.58	77.38	127.89	117.71	119.49	1.59289
T07C4.6	1.3	3.61	1.18	5.76	5.87	6.69	2.0154	1.64	1.38	0.6	9.59	6.13	9.47	3.80514
F56F3.4	0.37	0.48	0.66	2.41	2.91	2.87	1.81596	0.52	0.39	0.52	2.72	2.56	3.23	1.92099
C03D6.5	1.01	2.55	0.36	4.72	4.16	4.04	1.86705	1.88	1.32	1.45	7.95	5.12	6.72	2.58693
C08C3.4	4.17	5.36	2.74	10.64	11.61	11.79	2.22921	4.5	5.46	4.15	17.21	13.1	16.58	2.7405
F56F3.7	12.21	10.54	32.17	37.61	44.41	42.93	2.15729	16.77	22.06	29.84	40.24	32.35	33.84	1.485
T05F1.4	14.59	16.8	12.19	35.25	37.95	38.45	2.39695	15.85	15.18	15.03	55.43	46.44	52.67	3.15002
C31H5.4	59.37	81.16	71.45	175	173.43	176.17	2.44023	115.38	117.69	117.04	184.05	148.82	153.65	1.37781
Y18D10A.11	2.43	4.21	1.54	7.1	7.75	8.68	2.10465	3.15	2.02	2.36	16.65	9.24	16.36	4.01235
T06E6.2	74.16	158.14	49.64	180.96	224.08	222.31	2.20169	68.54	47.17	45.02	389.56	256.3	367.23	6.18756
T08G11.1	25.51	24.83	26.86	73.96	63.63	58.45	2.44439	19.39	21.28	21.59	15.1	17.62	16.9	0.760343
Y49F6C.3	10.98	19.29	11.34	32.63	36.71	34.68	2.33176	15.47	10.14	15.63	47	43.53	42.87	3.01537
C52D10.9	8.47	24.25	6.2	21.55	36.08	30.04	2.09136	6.67	5.25	5.9	55.94	22.08	42.57	5.79203
F26H11.1	15.47	17.61	13.77	35.32	40.56	44.19	2.40863	18.39	16.18	15.7	61.2	38.61	59.91	2.99831
F55C9.11	0	0.76	0.68	1.81	2.61	3.39	1.75901	0.21	0.2	0	4.57	4.71	4.61	4.07331
Y6D1A.2	6.03	9.17	6.8	19.18	20.4	18.44	2.3208	9.93	8.88	9.09	19.36	21.34	23.51	2.07799
F54D10.2	36.38	27.32	25.06	83.14	72.76	65.89	2.41707	30.25	34.36	38.8	88.05	108.01	107.77	2.85528
D2013.6	58.85	61.23	53.6	143.06	146.44	142.99	2.44787	63.57	61.65	59.29	122.61	139.92	135.41	2.12223
F58E1.2	0.12	0.76	0.08	2.08	3.02	1.57	1.68434	0.29	0	0.06	3.8	2.22	3.21	2.75522
M01D1.9	1.19	3.77	1.13	5.37	8.85	4.3	2.0374	0.72	0.87	0.26	13.88	5.82	10.23	6.17113
Y73B6BL.2	1.4	3	0.9	4.56	5.78	6.21	1.99398	1.89	2	1.66	9.41	6.25	9.37	2.92749
C16A3.6	118.23	114.51	111.59	275.96	295.56	279.91	2.45136	133.81	118.79	133.23	352.02	348.27	337.84	2.66988
ZK688.11	27.68	35.38	30.4	76.72	85.45	71.28	2.42017	30.39	29.82	34.04	95.93	102.77	97.75	3.04833
T02G5.4	6.17	10.05	10.22	22.34	21.95	23.52	2.30333	13.85	10.53	11.37	24.72	28.1	25.54	2.02219
W01A8.6	15.21	16.02	19.4	42.38	45.12	40.55	2.38766	17.41	20.99	20.62	37.73	43.8	36.94	1.91019
Y59C2A.3	26.82	33.02	17.5	61.12	60.1	67.13	2.34441	32.96	31.07	30.73	80.93	84.51	84.22	2.55381
K11H3.3	41.03	40.51	50.32	114.4	104.11	107.86	2.42007	43.31	37.82	39.38	108.37	111.45	107.1	2.64691
H37A05.4	1.26	2.31	0.86	4.28	4.17	6.51	2.01346	2.4	1.59	1.82	7.74	2.38	5.16	1.73439
F20D1.4	1.08	1.98	2.25	5.53	4.84	6.78	2.06378	2.78	2.79	2.08	4.6	5.6	4.5	1.38028
F02C12.8	3.92	2.77	6.92	11.7	11.35	12.77	2.15653	4.29	5.76	5.76	4.67	3.65	3.65	0.636364
F22E5.20	1.58	3.67	1.57	5.54	6.46	8.3	2.06721	1.99	1.3	0.79	10.52	5.69	9.73	3.66384
ZK112.7	4.34	10.12	10.21	20.5	20.6	19.94	2.206	7.36	8.73	7.89	13.52	17.53	15.4	1.72165
T24B8.2	10.08	12.63	9.69	26.26	27.99	28.77	2.3452	12.91	10.51	9.72	44.55	37.94	41.85	3.44051
C50B8.3	16.61	18.87	16.6	42.18	42.67	46.5	2.38471	17.74	14.93	17.03	53.48	54.84	51.96	3.04137
Y71F9B.5	22.33	28.49	24.06	59.06	62.83	64.41	2.39214	27.6	27.32	25.66	62.59	71.34	64.86	2.37844
W03C9.7	2.96	7.74	1.41	9.41	10.01	9.56	1.91794	4.66	3.88	3.45	27.81	15.31	26.79	4.66378
K08E3.6	15.8	26.26	12.81	38.68	45.81	48.35	2.29549	16.76	12.33	12.48	64.09	50.78	60.47	3.93404
C32B5.15	0.53	1.48	0.65	3.36	4.19	3	1.86396	0.97	0.42	0.42	4.47	3	4.76	2.54262
Y38F2AL.1	99.1	124.94	92.95	250.28	254.31	265.69	2.4072	134.49	120.24	121.9	254.23	275.62	254.21	2.06533
AH9.3	15.97	22.35	13.83	41.81	44.01	43.01	2.33599	15.83	15.37	15	51.81	48.82	50.83	3.07846
D1086.12	10.12	10.95	19.63	31.84	32.46	34.97	2.27162	9.66	7.71	10.21	33.92	40.32	36.19	3.61118
W04D2.5	76.33	75.36	92.12	200.52	204.16	190.69	2.41226	89.22	83.74	78.93	221.19	194.24	190.19	2.37601
Y17G9B.7	1.45	2.45	2.74	6.13	6.77	7.21	2.0861	2.34	2	2.53	7.04	6.76	7.08	2.1155
T04C12.8	6.53	4.64	11.78	22.66	19.3	15.24	2.20424	5.59	8.88	8.47	4.04	3.93	3.9	0.457594
T02C1.1	2.83	5.42	4.39	10.56	12.33	11.35	2.18926	3.92	3.33	2.02	15.86	13.62	12.11	3.38957
R53.5	26.35	19.62	16.69	53.52	51.23	49.3	2.34618	15.44	13.39	14.1	23.05	17.14	19.03	1.28935
Y53F4B.32	3.48	3.09	2.95	10.56	8.33	8.63	2.19808	2.02	0.74	1.41	0.63	1.53	0.78	0.410042
F43G6.7	1.29	3.77	1.16	4.55	4.75	9.58	2.04772	3.95	2.38	0.87	16.23	7.05	10.19	3.28137
C14B9.4	23.2	31.73	24.35	60.14	68.12	66.98	2.37287	24.13	19.55	18.58	102.78	76.16	89.66	4.11584
W08A12.2	26.32	20.39	35.51	73.52	66.26	59.79	2.34182	29.79	27.41	26.94	19.56	19.06	18.4	0.654349
F56G4.2	7.93	20.7	6.35	22.24	31.89	25.58	2.09874	7.15	4.36	3.36	55.19	25.24	45.82	7.06491
F56G4.3	7.93	20.7	6.35	22.24	31.89	25.58	2.09874	7.15	4.36	3.36	55.19	25.24	45.82	7.06491
F53E10.1	58.66	64.3	66.44	160.04	148.28	154.25	2.40421	64.31	60.88	67.26	143.08	138.51	142.91	2.17191
T28C6.8	18.41	21.62	23.34	54.05	50.42	52.58	2.36628	20.64	23.68	24.75	37.82	41.6	45.86	1.73831
B0280.5	1.85	2.94	0.89	6.03	5.92	5.18	1.9735	1.23	1.95	1.42	14.47	6.88	14.06	4.65921
T07A5.1	1.7	1.39	1.6	6.6	4.78	4.41	2.05332	0.99	1.43	1.81	3.59	4.65	4.94	1.82296
F56F4.8	0.63	1.63	0.06	2.81	3.24	2.98	1.69737	0.33	0.33	0.09	4.03	2.18	3.35	2.54933
ZC404.8	11.02	22.68	6	28.34	29.95	30	2.06768	12.68	11.41	8.3	77.35	37.95	81.39	5.55778
C06E7.4	25	41.58	28.65	75.75	73.95	79.45	2.33279	39.65	40.02	38.83	86.67	94.82	85.8	2.19992
R04D3.4	0.88	2.14	0.6	3.41	4.99	4.03	1.87764	0.98	0.76	0.38	7.95	4.51	6.12	3.62891
T19D7.6	0.65	0.73	2	3.62	3.91	4.31	1.8558	1.07	0.85	0.83	5.22	3.94	4.69	2.4087
F11A5.8	0.28	0.3	0.45	1.98	2.71	2.06	1.67494	0.52	0.3	0.51	2.01	1.72	2.67	1.47806
Y63D3A.10	0.32	0.7	0.43	2.03	2.63	3.09	1.74157	0.31	0.61	0.26	3.66	4.92	4.6	3.15311
Y41E3.460	1.8	1.18	1.18	5.24	4.38	4.55	1.97905	0.95	1.17	1.24	3.18	4.7	2.3	1.60063
F10G7.11	78.03	71.63	142.39	237.45	226.98	210.48	2.28744	97.36	99.68	101.37	89.39	77.15	74.37	0.799277
C17F4.5	0.75	1.65	0.45	3.34	3.68	3.62	1.8188	0.96	1.2	1.14	5.38	5.01	5.34	2.49683
F46F5.9	0.19	0.58	0	2.01	1.97	1.92	1.56499	0.16	0.46	0.2	0.52	1.51	1.65	0.963351
K08H10.2	72.14	58.51	56.13	158.98	147.95	143.54	2.37364	63.27	65.08	66.43	87.5	109.86	97.75	1.49211
T24B8.7	10.46	16.66	13.73	33.67	34.35	32.69	2.29669	8.11	11.91	9.58	24.43	25.41	24.46	2.27914
T17A3.4	0.4	0.84	0.27	1.89	3.88	2.21	1.7694	0.24	0.2	0.2	4.11	1.24	4.18	2.61813
Y71F9AL.10	28.8	29.09	24.78	69.86	67.43	64.9	2.3601	30.19	28.71	27.12	53.39	55.28	60.27	1.89778
C17D12.7	5.85	8.9	4.63	15.09	17.82	16.42	2.2042	6.28	4.97	3.9	29.32	20.92	29.37	4.38623
Y51H1A.2	6.6	8.16	4.9	17.63	15.94	16.94	2.22904	7.74	6.94	7.21	18.21	19.51	19.08	2.28204
F26F2.8	18.23	23.91	23.89	54.62	55.72	51.07	2.33826	29.46	27.7	29.66	59.4	48.65	47.41	1.73079
F58D2.3	0.65	1.01	0.38	2.51	3.66	2.85	1.78968	0.73	0.45	0.19	3.92	3.46	4.83	2.79405
F44G4.4	27.45	31.74	22.95	63.98	66.66	68.68	2.34109	30.6	29.79	28.07	89.74	90.78	92.45	2.98458
Y39A1A.8	8.03	8.2	9.35	20.83	22.21	22.26	2.28481	9.92	10.03	9.59	23.95	24.2	23.17	2.19176
Y40B1A.1	20.61	22.85	19.41	48.29	55.61	50.61	2.34568	24.63	22.42	26.53	82.16	59.83	63.68	2.68569
W04A8.1	2.88	4.72	2.11	7.61	9.18	9.78	2.09048	2.96	2.45	2.65	15.4	11.5	14.23	3.71881
B0361.5	33.66	30.4	34.5	83.95	74.93	80.81	2.36008	31.52	26.53	31.45	84.11	97.81	87.97	2.91773
C29F7.4	1.58	3.74	0.85	5.12	7.17	5.17	1.90403	1.22	0.82	0.79	13.79	5.07	11.44	5.19726
Y77E11A.9	0.18	0.3	0	1.21	2.07	2.08	1.54023	0.24	0.09	0.24	3.09	3.15	3.24	2.65546
F27D9.6	14.9	20.27	17.16	40.74	45.21	42.37	2.31918	18.8	18.65	19.28	52.65	48.55	47.82	2.49489
F29D10.1	1.05	0.47	0.47	2.48	2.8	3.56	1.77154	1.24	0.93	0.47	3.87	2.52	1.78	1.44858
F59B2.8	4.01	8.78	7.01	15.55	17.69	16.27	2.17149	8.89	8.02	8.76	17.94	22.5	19.19	2.07987
R06A4.8	16.8	19.82	16.73	44.09	44.53	42.53	2.32742	18.91	16.89	17.25	30.26	29.64	31.59	1.63229
T19C4.7	53.03	41.66	136.87	172.34	173.99	141.08	2.07798	168.94	199.44	133.17	207.29	99.78	119.84	0.84612
F45C12.15	1.14	2.8	1.09	4.32	5.86	5.3	1.92777	1.72	1.33	0.98	8.97	5.58	8.45	3.27169
K03H1.3	29.06	28.54	42.15	75.57	83.21	79.25	2.31659	34.67	32.19	38.87	49.25	58.31	48.94	1.43935
B0432.13	4.3	6.05	3.53	12.44	12.32	11.76	2.16351	5.12	4.14	5.09	21.68	17.08	23.1	3.56542
F22F4.2	80.54	157.46	82.62	207.64	273.13	253.57	2.26914	95.62	77.37	67.39	383.69	260.57	329.9	4.00263
K03D10.1	16.34	22.45	16.82	43.86	44.12	47.24	2.30711	23.13	20.9	22.77	43.61	48.91	47.66	2.00831
ZC168.4	27.66	60.19	21.41	69.29	83.07	88.5	2.14555	28.72	21.52	19.29	143.02	103.65	130.8	5.20433
Y59A8B.12	1.54	2.38	1.72	6.9	5.42	5.19	2.02662	1.84	2.51	1.63	8.95	5.61	9.63	2.69376
D1086.2	8.1	3.82	9.5	21.08	18.33	13.49	2.16626	3.74	2.36	4.32	1.81	2.29	2.79	0.513413
F31E3.3	13.51	19.25	13.55	33.46	41.98	37.69	2.29426	13.83	11.97	12.31	72.11	45.99	61.21	4.36171
Y56A3A.15	1.93	4.58	0.83	5.73	7.32	6.16	1.85783	1.18	1.15	1.17	12.33	6.03	11.07	4.52769
H37N21.1	25.51	38.86	32.39	76.92	78.78	75.02	2.31275	34.14	32.71	30.09	85.09	90.07	98.43	2.73754
Y75B8A.6	25.77	53.3	33.38	85.75	85.13	88.49	2.2466	44.46	40.14	33.01	89.47	111.96	100.64	2.50452
ZK354.3	0.1	0.44	0.07	1.88	2.35	1.35	1.54571	0.2	0.35	0.1	3.32	2.96	3.52	2.68493
AC3.6	0.53	0.16	0.43	2.26	1.95	2.53	1.63592	0.17	0.38	0.21	0.29	0.23	0.45	0.257979
F59H6.3	2.91	4.3	2.25	8.13	6.31	12.44	2.1573	3.79	4.21	4.61	14.78	18.86	16.23	3.19475
ZC506.3	31.37	36.41	35.24	88.71	83.59	75.96	2.34163	28.6	26.14	29.38	42.16	42.3	42.85	1.46132
R07B7.4	2.01	2.11	1.8	6.19	5.76	6.16	2.03027	2.28	2.38	2.89	6.05	6.22	6.49	1.7782
C17E7.9	0.68	2.5	0.62	3.99	4.08	3.98	1.77206	0.98	0.5	0.69	7.94	4.55	7.52	3.87041
F35D2.3	43.35	78.02	67.01	142.41	144.57	150.3	2.28488	80.12	75.41	75.46	138.49	148.1	143.66	1.83875
Y71A12B.12	10.53	20.11	14.8	34.45	37.48	36.35	2.23534	18.26	14.78	15.58	45.2	51.1	47.18	2.77954
F53F10.8	4.3	4.15	3.24	9.94	10.03	11.7	2.15589	6.31	5.6	4.89	9.37	13.95	9.08	1.63636
B0511.12	14.62	21.97	17.03	43.15	42.67	43.36	2.28153	19.55	19.26	18.09	53.84	57.64	57.56	2.82204
ZK177.1	0.95	2.06	0.44	3.93	4.34	3.31	1.79535	0.79	0.79	0.64	9.21	3.8	9.85	4.37931
C43G2.5	1.67	1.76	1.42	5.46	4.82	5.26	1.97962	1.47	1.78	1.54	4.81	4.77	4.67	1.82927
R08C7.3	304.87	453.17	249.9	716.41	767.51	833.27	2.29211	274.7	219.57	242.32	1143.86	1025.83	1107.85	4.43156
F25H5.10	4.28	3.04	1.51	4.75	8.26	12.22	2.13271	4	6.35	1.62	9.95	5.8	9.02	1.65464
Y106G6G.4	2.73	2.63	2.54	8.78	7.26	6.8	2.09541	3.26	3.91	3.12	8.08	8.64	7.86	1.84951
C54E10.6	17.45	24.14	17.15	47.25	44.94	48.8	2.28361	35.45	35.39	33.91	38.85	45.93	40.25	1.16037
F54D5.12	15.45	17.76	18.43	42.09	39.44	44.11	2.29941	15.81	14.23	13.1	33.02	30.84	30.14	2.03728
T24C4.1	5.12	9.04	3.81	13.81	14.67	15.69	2.10634	6.19	5.21	5.6	25.89	17.78	23.71	3.369
C05D10.3	1.35	1.32	1.33	4.28	4.43	4.8	1.93	0.97	0.91	0.81	5.03	4.09	4.47	2.3884
K11H12.5	6.02	10.63	10.78	21.99	22.26	22.52	2.19422	12.84	9.8	9.62	25.57	31.01	26	2.34203
F55C9.3	0.29	0.81	0.25	1.98	2.36	2.81	1.64368	0.55	0.54	0.39	4.34	2.18	2.39	1.98884
R08C7.8	0.15	0.6	1.09	2.17	2.93	3.03	1.67975	0.7	0.32	0.8	2.42	2.61	2.39	1.53942
Y73E7A.9	6.1	8.29	6.75	16.79	18.25	18.46	2.21624	7.24	6.9	6.54	19.21	20.57	20.83	2.55954
T23G7.3	167.23	192.36	150.9	402.29	410.4	386.93	2.33621	196.19	183.73	190.51	432.73	452.81	438.23	2.30851
Y87G2A.7	8.44	10.21	8.79	22.96	23	22.45	2.24737	10.33	9.46	10.68	32.24	33.09	34.49	2.98237
Y73B6BL.38	0.83	2.68	0.93	4.87	4.23	4.51	1.8293	1.77	1.7	1.04	10.98	5.82	11.72	3.7976
M03D4.1	17.66	30.59	15.89	43.85	50.38	55.09	2.22401	14.6	11.6	10.41	85.42	61.49	77.69	5.67029
H37A05.1	36.05	36.76	34.7	92.15	85.39	79.54	2.32631	38.53	37.75	36.62	77.42	90.59	89.96	2.2258
R166.3	25.93	31.38	36.92	75.57	77.51	70.36	2.29806	34.84	30.85	31.99	92.89	87.84	88.54	2.67451
R10H1.4	3.51	4.91	6.04	11.99	12.21	13.16	2.13975	6.57	4.9	6.81	12.24	12	10.56	1.63534
F09E5.2	17.49	19.99	21.46	46.08	50.02	45.91	2.2927	20.49	17.98	19.43	62.37	58.87	62.28	3.01346
Y113G7B.23	27.54	42.32	22.94	67.29	70.69	77.14	2.24551	32.97	27.17	23.36	87.63	81.85	87.15	2.96682
C32D5.11	30.4	35.15	29.13	74.29	78.92	72.41	2.30979	32.1	33.37	32.74	104.55	111.72	109.74	3.22112
Y51F10.2	10.72	18.57	6.18	23.82	28.8	27.74	2.0889	13.28	12.59	8.2	59.45	32.54	51.28	3.86485
W03D8.3	33.14	48.49	25.09	78.09	84.53	82.99	2.23852	35.75	26.15	29.73	109.31	96.07	102.62	3.25478
H12D21.10	2.6	4.74	4.6	10.36	10.51	10.39	2.09237	4.25	3.63	4.72	10.27	11.09	12.42	2.16538
C45B11.6	7.39	7.49	9.72	19.56	21.95	19.81	2.22174	7.78	5.61	7.1	26.94	33.51	30.49	3.87143
F02H6.2	0.67	1.09	0.15	2.16	3.05	3.03	1.67821	0.57	0.78	0.39	8.03	4.07	7.46	4.12658
K10D3.4	46.07	82.99	72.11	149.17	149.98	162.52	2.2612	79.37	73.75	72.07	143.09	172.56	154.43	2.06004
Y52B11A.12	0.54	1.19	1.11	3.71	3.44	3.35	1.79795	0.93	0.61	1.2	4.35	4.9	4.2	2.34321
Y111B2A.9	8.99	14.4	9.71	26.07	27.2	26.57	2.21163	11.3	8.29	9.22	30.82	32.57	32.41	3.01163
C38D4.1	3.92	4.31	3.07	9.94	9.74	10.55	2.11399	5.04	5.6	4.73	13.42	13.54	14.37	2.24986
C09G9.5	5.18	4.1	8.26	15.99	15.85	12.01	2.13486	7.22	7.78	7.41	3.63	3.59	3.8	0.433688
K06C4.19	0	0	0	3.62	1.76	0	1.79333	0	0	0.99	2.53	1.11	0	0.912281
F41E6.15	1.46	1.32	2.32	6.9	4.63	4.43	1.97037	3.33	1.57	3.36	4.26	2.29	2.57	0.809947
T26H2.2	1.45	2.15	1.54	5.27	6.36	4.41	1.97052	2	2.62	2.17	7.54	8.44	9.41	2.59346
F52F12.7	9.94	9.32	10.42	24.7	25.46	23.04	2.2399	8.46	8.19	8.97	22.46	22.37	21.37	2.31307
W06F12.3	3.63	5.19	5.61	12.98	12.6	11.63	2.13483	9.15	8.7	9.52	16.53	17.61	16.08	1.65361
F19H6.4	1.5	4.49	0.41	4.36	5.46	6.08	1.69149	1.62	1.44	0.97	11.01	5.46	9.8	3.73684
Y4C6B.1	11.26	20.03	10.58	29.35	35.24	33.14	2.17807	14.35	12.14	11.76	50.73	41.2	47.37	3.37697
B0035.7	1.41	5.75	1.57	7.63	6.26	7.39	1.81415	3.13	1.98	2.42	10.51	7.8	8.57	2.55271
F54C8.2	1.2	1.74	1.15	4.84	3.81	4.8	1.89704	1.13	1.77	1.09	5.56	5	5.66	2.32046
Y54G9A.5	1.63	2.87	1.11	4.49	5.99	6.03	1.91754	2.46	2.05	2.15	12.77	6.08	9.38	2.92236
Y52B11B.1	0.2	0	0	1.59	0.92	2.03	1.41875	0	0	0.61	2.14	0.87	1.36	1.21053
T22D1.11	0.97	2.63	1.77	4.83	5.92	5.16	1.90084	1.55	1.01	1.12	7.12	5.96	7.48	3.07784
F47B8.6	1.03	0.94	0.47	3.81	3.24	2.56	1.76654	1.4	1.16	1.22	0.31	0.15	0.22	0.100295
C15A11.2	2.19	2.56	0.64	5.63	4.48	5.41	1.84982	2.42	3.5	3.38	5.15	6.49	4.44	1.30732
F52D1.1	16.12	24.28	18.37	41.95	50.96	45.8	2.24559	17.97	17.14	15.53	58.48	61.52	59.88	3.35347
C03G6.15	6.1	5.6	7.25	15.47	18.13	14.28	2.18132	4.42	6.14	5.22	10	9.9	11.06	1.64856
Y47D3A.14	6.01	7.68	4.81	15.5	15.09	15.58	2.14744	8.51	7.88	7.52	16.07	13.16	15.47	1.66109
F40G9.5	6.02	6.88	4.36	13.31	15.14	14.95	2.14215	4.91	5.64	6.89	25.33	20.62	21.44	3.29697
F25H2.1	34.13	38.28	45.94	91.08	94.5	90.42	2.27441	39.14	36.25	38.29	51.63	51.28	45.16	1.26903
F23A7.8	21.9	37.83	17.07	44.85	54.37	77.53	2.21491	35.6	42.05	23.22	88.13	35.85	66.5	1.83383
F21D5.9	5.34	7.75	5.08	14.59	14.05	16.81	2.14691	7.49	7.15	7.49	17.74	16.94	17.72	2.08516
F40G12.11	0.77	1.62	0.25	3.86	3.22	2.5	1.69858	0.88	0.47	0.85	8.73	4.43	8.8	4.22308
F53F10.6	0.23	1.33	0.68	3.04	2.15	3.68	1.69275	1.15	1.72	1.07	2.46	1.74	3.21	1.06772
Y51H1A.6	12.61	15.45	9.82	28.5	30.61	31.06	2.20572	16.11	14.58	12.03	44.99	40.21	42.35	2.78981
Y79H2A.3	14.73	20.17	12.62	38.91	35.16	37.74	2.21318	18.69	17.95	15.72	41.35	49.5	47.46	2.49837
T02G6.10	0.91	2.4	1.02	3.93	5.19	4.27	1.82674	1.35	1.08	0.99	6.29	5.76	7.61	3.06231
D2024.7	25.61	18.09	44.37	68.9	65.57	59.67	2.13177	16.96	16.87	21.2	13.6	19.23	16.07	0.842668
K04C2.3	149.6	171.26	107.72	338.61	322.19	312.92	2.25617	137.27	125.1	126.55	274.35	258.92	269.72	2.04886
Y71G12B.20	49.53	79.63	52.87	132.95	139.51	141.25	2.23591	70.82	60.82	60.04	169.5	162.58	164.64	2.55147
W03B1.7	22.84	36.3	39.36	74.85	77.74	72.28	2.21547	35.68	42.04	39.73	63.6	73.85	71.55	1.73516
R05H5.4	2.16	2.58	2.11	6.15	6.36	7.14	1.99492	3.59	4.14	3.81	6.72	7.06	5.01	1.2923
Y13C8A.1	0.19	0.2	0.26	1.75	1.14	2.71	1.53425	0.33	0.31	0.6	1.55	1.6	2.07	1.23113
F20B6.9	0.49	1.14	0.7	3.8	2.73	2.67	1.72608	2.94	2.08	2.02	3.34	3.56	4.67	1.15239
C07G2.1	2.78	4.09	2.61	9.02	7.55	8.79	2.03205	3.14	2.83	2.73	20.38	9.3	21.93	4.41111
C14A4.1	39.84	47.79	60.67	110.41	111.7	116.96	2.24104	51.78	46.16	47.01	129.55	124.2	117.81	2.51139
F59A6.5	6.25	10.16	6.87	16.97	19.95	19.38	2.14231	7.08	5.3	5.21	31.8	23.34	29.49	4.11025
ZC116.5	2.8	2.78	2.65	11.47	7.44	5	2.12912	2.66	2.99	4.54	7.06	4.13	6.98	1.37756
C49A1.4	16.98	29.34	20.78	47.63	49.91	56.66	2.19971	27.85	26.49	25.64	62.09	52.38	56.01	2.05447
F08G2.7	9.76	14.28	8.25	22.94	25.79	27.48	2.15954	12.41	11.47	10.48	31.65	30.97	31.77	2.5265
C24A8.4	30.86	55.73	33.56	92.24	88.01	89.29	2.18871	55.47	51.56	44.75	81.63	103.99	92.34	1.79584
R144.6	8.95	13.43	11.35	28.13	26.71	25.35	2.18323	13.5	11.98	11.26	33.59	29.81	32.13	2.40388
E04A4.1	1.14	2.8	1.42	4.37	6.72	4.68	1.88636	1.06	1.08	1.05	7.28	6.99	7.29	3.48304
C43C3.3	8.11	18.65	21.07	32.26	35.51	37.92	2.07928	18.34	16.94	17.67	33	39.36	37.37	1.96122
F15D4.5	1.84	2.65	1.48	5.38	5.42	6.49	1.92754	2.63	2.31	2.14	7.69	6.5	7.07	2.10913
C32C4.3	0.59	1.53	1.13	3.16	3.96	3.95	1.7712	1.63	1.24	0.77	3.57	4.49	3.9	1.8012
ZK688.6	10.05	15.69	11.43	27.69	29.36	30.35	2.17575	11.97	9.52	11.56	37.33	35.74	37.21	3.05908
Y47D3B.9	29.68	35.6	24.14	64.47	68.06	73.35	2.22766	33.71	34.44	30.47	84.08	88.49	85.8	2.54251
F28F9.1	40.48	52.48	36.83	95.01	96.33	105.91	2.2385	53.85	56.45	51.69	95.38	112.07	97.93	1.8509
Y17G7B.10	26.11	33.35	32.02	69.68	72.72	69.13	2.23889	32.09	27.88	29.13	70.41	69.24	70.87	2.28578
F52E10.5	18.3	38.05	31.28	61.78	65.78	67.87	2.15635	41.64	33.05	35.14	57.53	63.64	58.68	1.59399
W04D2.3	6.3	7.18	11.92	21.01	17.92	20.95	2.10845	8.39	8.88	9.36	10.79	11.85	12.77	1.19507
C10F3.5	12.22	17.87	16.32	35.08	39.29	34.21	2.19753	16.84	14.79	14.81	43.19	37.14	37.09	2.375
C27D8.4	6.66	8.1	5.25	16.21	17.9	14.82	2.12647	5.98	6.4	6.86	20.25	18.61	19.37	2.61826
K06A1.5	18.44	21.59	20.17	45.36	50.77	44.75	2.22911	20.17	18.34	19.68	56.31	60.88	58.77	2.87563
R01B10.4	7.85	12.52	10.56	21.36	27.79	24.31	2.16505	9.08	9.23	11.68	24.7	27.64	28.73	2.45741
F47B8.8	2.52	1.87	1.47	6.63	5.96	4.52	1.93115	2.59	1.66	3.34	0.45	0.74	0.91	0.1983
F39G3.3	11.82	15.65	10.08	28.39	31.56	28.01	2.16917	14.26	13.46	13.28	39.13	44.02	40.93	2.82
Y106G6D.1	2.51	5.24	1.6	7.72	7.92	7.59	1.88097	1.65	1	1.48	13.53	5.76	12.75	4.49369
Y53F4B.20	5.28	8.42	5.92	15.37	15.62	16.62	2.10477	8.12	8.61	7.31	14.44	15.3	13.35	1.59357
F19B10.9	2.09	4.72	1.72	6.82	8.17	6.85	1.89419	1.78	1.47	0.67	16.17	6.56	12.85	5.14162
R74.2	35.97	55.99	38.03	100.77	100.66	91.88	2.2055	56.74	69.89	58.58	82.74	86.17	85.78	1.35322
F45H10.4	20.51	25.18	22.33	52.73	53.27	51.63	2.21952	25.18	26.88	25.51	41.66	36.43	40.26	1.46891
W02B8.2	4.78	8.56	4.2	13.1	14.94	13.92	2.04284	5	3.82	3.7	20.58	16.8	20.16	3.70747
F40F11.3	14.01	16.7	11.04	34.08	33.81	29.54	2.17721	16.14	14.06	13.98	51.59	37.98	52	3.00064
Y49F6C.6	1.28	1.16	0.82	4.47	3.34	3.4	1.79073	1.7	1.75	1.43	2.3	3.54	2.69	1.08249
R03E9.2	2.74	4.46	4.98	9.67	10.57	10.51	2.02569	4.15	3.41	3.8	10.9	11.21	11.86	2.3656
F56A4.4	1.94	1.42	1.55	4.81	5.19	4.87	1.8799	0.21	0.46	0.73	1.51	1.45	1.31	0.970455
Y45G12C.3	1.94	1.42	1.55	4.81	5.19	4.87	1.8799	0.21	0.46	0.73	1.51	1.45	1.31	0.970455
W02A2.7	5.92	13.37	2.98	14.3	15.46	17.27	1.8611	7.22	7.48	4.5	50.68	25.9	53.49	5.85901
Y34D9B.1	25.08	35.21	27.36	64.42	64.71	71.37	2.2118	34	32.36	31.81	80.13	87.15	80.07	2.44489
R166.5	103.33	155.92	120.19	284.65	284.77	281.15	2.22406	139.24	120.08	119.75	334.33	402.41	365.72	2.88549
T07G12.8	14.38	14.9	10.74	30.26	31.85	31.45	2.1748	18.28	14.49	15.77	41.44	49.69	42.33	2.58945
C01B10.5	1124.42	1567.25	1324.03	3019.88	2858.39	3137.43	2.24344	2159.17	2197.02	2280.06	2670.76	2881.43	2583.3	1.22536
B0035.8	4.15	6.24	2.6	10.55	9.5	11.83	1.99375	4.19	3.97	5.81	13.74	12.74	14.48	2.41367
F43D9.1	27.07	56.59	39.34	83.29	94.15	93.23	2.14817	50.75	43.29	42.52	90.73	97.23	95.89	2.03389
Y32H12A.8	9.09	14.15	11.87	27.28	28.13	26.67	2.15377	11.62	13.19	11.63	23.54	27.67	23.66	1.89833
Y66A7A.6	26.31	40.54	42.58	79.62	83.26	83.32	2.18981	45.52	47.03	42.15	84.96	82.16	77.07	1.77335
F43C11.9	12.82	16.18	12.35	31.55	33.31	31.86	2.18083	20.8	17.82	18.76	39.85	40.57	41.23	2.01474
Y69E1A.6	0.7	1.3	1.71	3.46	4.73	3.8	1.78689	1.15	1.24	1.36	3.19	3.3	4.37	1.60889
T20G5.13	0.3	0.6	0.41	1.93	2.29	2.52	1.56381	0.18	0.6	0.46	2.05	2.85	2.16	1.66509
F54D8.1	930.85	1598.24	1148.41	2579.42	2624.54	2919.98	2.20729	1557.26	1695.29	1506.94	2716.47	3106.37	2541.53	1.7563
C05D12.2	2.94	1.86	3.49	8.34	7.3	6.53	1.96368	2.62	2.29	2.94	3.67	6.31	5.4	1.41751
F39G3.2	1.22	1.99	1.58	4.8	4.84	4.83	1.85751	2.53	1.89	2.62	5.14	4.75	4.8	1.46315
ZK593.8	14.08	18.89	19.63	41.81	41.42	38.17	2.18345	21.23	18.01	21.15	41.23	39.3	43.45	1.95583
C49A9.10	6.03	6.62	8.78	17.63	18.89	15.23	2.1183	7.42	6.88	8.92	15.29	12.49	18.42	1.76201
Y17G9A.1	2.95	4.63	4.45	10.79	9.6	10.13	2.03061	4.93	6.37	5.21	8.96	9.09	8.7	1.37109
F14H3.10	0.17	0.44	0.18	1.56	1.89	2.08	1.4591	0.08	0.16	0.1	2.86	1.21	1.61	1.7006
Y38E10A.3	1.04	2.07	0.28	3.61	3.56	3.36	1.64789	0.56	0.39	0.35	4.65	2.67	4.65	2.78372
ZK637.18	0	0	0	1.52	1.08	1.18	1.26	0.46	0.45	0	0	0	0.51	0.130435
R90.4	6.53	5.43	5.36	14.85	13.09	14.75	2.10089	5.66	5.35	5.53	4.8	6.18	4.52	0.793245
Y14H12B.2	2.86	5.44	2.58	9.07	8.8	9.29	1.95677	4.14	3.88	3.5	15.97	10.2	17.86	3.03237
T16G12.8	3	4.91	4.06	8.29	11.83	10.45	2.04208	3.93	3.11	3.11	12.91	8.61	11.78	2.53232
W01C8.5	54.25	85.16	84.33	159.2	163.38	174.97	2.19436	86.4	82.97	84.89	170.17	183.26	178.49	2.06764
C09E8.2	11.13	16.39	12.28	32.59	30.49	29.21	2.15631	17.6	20.15	17.46	26.6	28.01	28.33	1.42484
Y71D11A.1	1.76	3.27	1.87	6.43	5.82	6.61	1.90505	2.73	2.8	2.49	6.4	7.56	6.88	1.89111
ZC513.6	3.73	5.22	1.27	8.82	7.04	8.63	1.8525	3.8	2.54	2.13	27.5	12.41	27.04	5.83697
F38B2.6	0	1.2	0.3	2.23	2.12	2.23	1.46222	0.89	0.7	1.89	0.39	0.28	0.28	0.146605
T07D3.7	33.52	53.02	28.1	79.3	82.31	91.27	2.14961	37.79	30.93	27.39	110.7	100.32	107.39	3.21269
C14B9.6	12.82	19.72	15.62	36.35	35.68	38.49	2.16028	15.85	16.2	14.24	39.24	40.75	45.35	2.54291
Y63D3A.8	33.86	44.83	22.15	69.31	73.81	78.57	2.13492	36.32	33.04	32.87	100.79	88.81	98.78	2.74047
T01E8.2	2.02	4.08	2.42	6.86	8.12	7.28	1.93229	2.39	1.94	2.04	8.12	7.42	10.02	2.72785
C17E4.10	56.45	62.74	68.24	143.55	147.86	132.29	2.22496	59.41	55.6	60.5	161.67	176.22	173.55	2.86505
R11G1.4	42.03	46.54	39.21	98.43	96.9	94.52	2.21632	47.16	45.01	48.8	110.57	137.46	129.23	2.62041
F47B8.14	0	0	0	1.72	0.77	1.34	1.27667	0	0	0	0.12	0.36	0.12	0.2
Y71A12B.3	0.88	3.74	0.82	3.31	5.05	6	1.70142	2.38	1.41	1.06	10.1	0.37	3.86	1.82548
C33B4.3	46.83	69.02	48.19	126.03	118.55	120.96	2.18834	64.55	70.97	59.35	83.33	91.79	88.68	1.3332
C43D7.10	0.94	1.82	1.12	5.19	3.18	4.02	1.80087	0.82	0.35	0.19	6.48	5.79	8.33	4.72477
T01D1.8	2.83	3.52	5.56	7.7	10.09	12.18	2.01006	6.89	5.14	5.25	9.7	9.05	8.76	1.35651
Y4C6A.3	1.62	2.89	1.5	4.9	6.78	5.21	1.87458	1.48	1.58	0.8	12.09	6.93	10.81	4.3484
F42G8.11	24.33	26.62	33.33	64.53	66.99	59.15	2.18458	24.91	24.7	26.48	66.91	64.86	64.06	2.47604
K03H1.7	7.93	9.53	3.16	13.62	16.73	15.8	1.95385	5.4	4.76	4.54	25.87	18.29	25.38	3.92881
T10G3.1	13.67	14.56	18.28	36.09	37.81	33.03	2.15977	14.05	13.64	16.41	23.82	26.43	27.72	1.65541
C56G2.3	12.11	10.73	11.16	27.76	26.46	25.33	2.15	11.46	10.28	13.54	21.8	21.99	22.98	1.74425
F49B2.7	0.13	0.6	0.37	1.79	1.92	2.38	1.48537	0.11	0	0.07	3.57	2.89	2.44	2.79874
H08J11.2	10.89	22.82	13.05	33.54	36.3	33.3	2.07275	15.48	15.57	12.2	33.06	41.27	38.56	2.44086
F26B1.1	0.5	0.7	0.27	2.83	2.58	1.62	1.57271	0.41	0.4	0.71	3.68	3.02	4.3	2.43363
Y39G10AL.1	4.61	13.87	1.33	9.8	14.07	12.22	1.5822	4.71	2.49	2.68	24.26	12.07	24.81	4.74689
Y54G11A.7	21.99	18.2	45.28	62.52	58.88	58.37	2.03199	21.29	19.19	19.03	23.39	27.49	23.72	1.19341
T15H9.3	4.68	6.52	4.63	13.72	12.19	12.68	2.04939	5.91	7.03	8.27	11.59	16.48	14.12	1.74267
F42A6.9	46.97	51.92	31.57	94.74	91.41	102.18	2.16042	55.41	58.13	52.72	104.37	110.23	112.71	1.93377
H31G24.4	2.48	5.27	1.66	8.5	8.03	6.46	1.85254	2.68	3.04	2.12	18.78	8.51	18.76	4.24815
W04E12.9	6.95	9.83	8.35	19.7	19.99	19.42	2.10132	12.08	13.07	10.77	19.8	23.87	21.49	1.6742
C27A2.3	9.2	21.27	9.41	24.67	30.05	31.69	2.01516	14.74	10.36	7.77	65.06	40.38	56.62	4.51798
Y45F10A.3	5.56	5.92	8.25	15.91	16.29	14.8	2.06775	5.15	6.87	6.88	9.9	9.92	10.38	1.379
C47D12.1	7.59	11.8	8.29	20.2	22.42	21.63	2.0942	7.4	7.23	6.86	24.55	22.17	24.3	2.89996
Y116A8C.23	0.06	0.06	0	1.66	0.83	1.53	1.28846	0.15	0.39	0.06	0.65	1.04	0.61	0.638889
M28.1	5.59	13.8	10.25	20.42	22.13	23.27	2.01654	10.77	9.22	8.79	21.29	23.29	24.56	2.17558
W07A8.2	12.85	14.41	14.51	35.21	30.59	30.7	2.15546	13.01	11.3	11.04	17.38	19.33	18.63	1.44302
C41H7.6	38.98	52.5	38.66	94.35	89.91	106.07	2.18064	48.88	37.61	40.83	138.06	120.59	129.49	2.97836
F57G4.8	0.37	0.69	0.5	2.18	2.51	2.4	1.55482	0.3	0.36	0.16	1.69	1.68	1.82	1.35864
Y38C1AA.8	8.9	9.29	2.41	13.31	15.45	15.12	1.85932	10.04	11.48	8.35	14.39	15.94	12.05	1.28932
F56A8.3	105.41	122.31	92.56	232.07	234.03	243.77	2.19584	104.93	85.99	94.72	224.87	211.63	216.47	2.26223
R04D3.2	2.16	4.36	1.53	6.74	6.3	7.28	1.83891	2.2	1.82	1.01	11.91	6.1	10.08	3.49813
C38D4.6	8.99	17.61	15.03	30.06	32.89	29.87	2.07977	12.36	11.25	11.88	43.2	38.05	43.47	3.24032
K06A5.1	5.6	7.31	6.64	14.66	16.62	15.53	2.07583	7.55	7.39	7.66	17.41	19.41	18.44	2.15859
T23D8.3	92.83	96.24	88.13	206.98	213.63	196.88	2.20375	103.41	91.73	96.93	243.54	243.08	243.52	2.47446
F52C6.11	0.91	1.68	0.92	3.79	3.84	3.6	1.72504	2.24	1.95	1.31	4.93	4.2	4.97	1.65882
ZK867.1	66.59	99.32	86.59	185.49	180.21	189.62	2.17346	95.39	93.67	91.05	156.98	185.06	173.23	1.82003
F58F6.2	1.27	1.93	1.07	4.45	4.12	4.35	1.77717	3.27	3.43	2.75	4.24	4.06	4.23	1.00643
F13E9.13	3.34	2.58	1.98	6.7	7.59	6.58	1.91468	2.32	1.71	2.67	6.85	8.18	6.52	2.22165
K01G5.9	34.38	32.87	28	70.31	76.35	67.17	2.17639	34.09	30.63	36.12	97.67	94.51	100.24	2.81606
R151.5	23.52	30.72	30.19	64.88	63.21	61.05	2.16333	31.79	35.15	32.33	44.86	46.5	46.54	1.34839
T09F5.17	0	0	0.07	1.5	1.27	1.04	1.24104	0	0	0	0.23	0.31	0.43	0.323333
T22A3.3	15.16	21.88	15.22	36.56	40.09	41.03	2.12957	19.88	14.35	13.96	53.55	49.37	55.41	3.09299
F41E6.5	4.94	6.97	19.83	19.72	21.85	21.44	1.81376	7.03	6.51	5.93	19.9	19.69	19.82	2.64397
F54B11.10	7.87	11.31	16.69	26.27	26.9	26.34	2.04554	14.82	15.97	14.85	29.28	22.75	24.71	1.57771
Y43F4B.7	15.98	17.73	18.17	39.97	40.28	37.74	2.14996	16.73	15.45	15.41	47.26	41.12	47.01	2.67622
F48C1.5	8.27	9.06	6.86	18.92	20.26	17.6	2.08827	10.19	9.94	12.36	21.86	17.19	21.65	1.71034
T05B4.13	0	0.24	0.31	1.94	2.12	0.9	1.39718	0.62	0.21	0.24	0.75	0.81	0.28	0.452088
W01C9.4	0.11	0.27	0.45	2.28	2.01	1.22	1.43864	0.49	0.35	0.55	2.27	2.54	1.75	1.49431
C01H6.5	13.96	19.52	18.19	36.67	40.68	39.23	2.13243	17.83	17.41	16.16	40.8	47.73	43.65	2.42978
F31C3.1	473.91	586.32	548.28	1087.62	1163.11	1293.84	2.19953	532.34	442.65	449.43	1380.55	1270.64	1173.96	2.67976
F20C5.1	10.25	10.44	9.55	23.17	23.29	23.75	2.11221	11.52	9.79	11.75	26.9	25.93	28.2	2.24709
T25B2.1	0.51	0	0	1.45	1.16	2.05	1.32764	1.23	0.2	0.51	2.26	1.63	1.17	1.02429
Y48A6B.11	9.28	13.77	7.5	21.2	23.81	24.04	2.05812	10.1	8.01	8.07	38.15	30.94	36.19	3.60795
C05D2.10	28.67	34.66	27.73	65.89	64.92	72.54	2.16192	32.53	31.37	29.84	78.82	74.44	75.03	2.35983
C49C3.11	0.4	0.8	0.36	2.9	1.84	2.3	1.54386	0.55	0.96	0.74	1.86	3.73	2.42	1.52571
K05F6.7	2.13	5.33	1.2	5.79	7.91	6.67	1.747	1.74	1.16	0.99	11.56	5.38	10.68	4.00871
C23H4.2	3.94	6.24	8.68	14.72	14.69	13.92	1.98216	6.06	7.67	7.44	7.41	8.42	7.46	0.963591
W08E12.8	3	5.72	2.52	7.19	9.51	10.65	1.92065	4.18	3.51	4.91	5.79	5.4	6.03	1.10385
K06A5.7	6.04	9.29	5.14	14.91	15.64	16.78	2.01662	6.83	5.7	6.48	23.01	18.23	23.7	2.95048
C01G6.4	54.15	62.28	44.52	121.69	120.8	111.49	2.15907	53.73	57.96	55.91	143	135.08	139.33	2.44672
Y43B11AL.1	1.84	3.8	1.21	5.34	6.66	5.56	1.78274	1.39	0.74	0.73	9.6	8.69	9.06	4.66724
F23D12.5	2.48	5.5	2.28	7.44	9.26	8.06	1.86727	2.09	1.53	1.3	15.87	8.27	12.51	4.62753
Y9D1A.2	0.16	0.29	0	1.29	1.53	1.73	1.31884	1.05	1.67	1.83	3.43	1.44	1.95	0.903311
R03E9.3	5.07	4.37	3.91	11.7	10.41	10.62	2.00183	4.64	5.18	4.88	6.85	8.03	7.73	1.2774
K10D2.2	30.45	47.61	31.05	79.06	82.3	76.04	2.11756	39.05	37.46	35.34	106.59	96.13	112.67	2.7461
R11E3.2	1.53	2.45	2.11	5.84	5.48	5.41	1.84048	2.72	2.15	2.17	6.66	6.77	7.07	2.04183
Y75B12B.3	1	1.15	1.33	3.36	4.74	3.19	1.74228	1.34	3.41	2.03	4	4.02	4.22	1.25153
C54D10.9	2.24	1.94	1.71	5.5	5.19	5.71	1.84477	2.38	2.24	2.56	6.8	10.89	7.22	2.44695
ZC155.4	1.77	3	2.66	6.31	7.3	5.99	1.87919	2.22	2.16	2.18	10.08	5.33	11	2.76255
C50B6.2	24.44	38.31	15.15	47.92	60.54	55.07	2.02138	21.77	16.99	15.21	111.2	60.97	102.92	4.82868
F26A1.17	0	0	0	0.67	1.65	1.36	1.22667	0	0.35	0	0.79	1.18	1.7	1.09552
ZK637.11	1.96	4.99	1.06	6.36	7.68	4.96	1.7257	1.23	1.32	0.7	16.7	7.49	15.22	6.3056
F58A4.2	1.79	4.84	2.96	8.16	6.85	8.34	1.85465	4.12	3.47	4.12	10.68	7.78	8.12	1.80693
K08F4.11	11.58	10.76	14.98	30	29.69	24.86	2.09697	14.23	11.25	13.68	10.56	9.66	10.09	0.718928
F08H9.10	0.46	0	0	1.2	2.56	0.94	1.35838	0	0	0.97	0.81	0	0.4	0.304786
Y35H6.3	0.34	0.93	0.34	2.54	2.06	2.32	1.50108	0.56	0.68	0.43	2.58	3.74	2.42	1.87152
F10G7.4	6.93	10.32	6.5	16.32	20.78	17.52	2.04187	8.15	6.3	6.51	34.23	24.37	31.69	3.76836
C33C12.10	38.96	44.86	39.23	89.99	92.04	89.31	2.15264	48.77	46.38	46.65	80.59	87.84	88.61	1.77514
Y45G5AM.7	7.64	14.08	7.92	20.42	24.54	20.99	2.02053	10.03	7.6	8	36.2	28.19	34.31	3.44743
T05A12.4	6.88	9.93	9.8	20.39	20.88	19.55	2.05404	8.88	8.84	8.63	21.94	23.6	25	2.40341
F58H1.2	25.21	39.45	49.3	79.16	83.06	80.79	2.07772	45.26	50.06	45.95	65.08	62.84	60.98	1.30935
T01C8.1	61.11	62.03	50.27	133.4	125	121.48	2.15339	56.64	51.95	54.21	77.69	83.97	82.55	1.47292
F53F4.14	36.7	41.06	34.2	83.04	86.94	77.04	2.14875	40.8	37.86	41.4	97.68	97.15	94.39	2.35024
C52D10.7	7.01	16.31	4.71	16.22	22.48	19.22	1.86658	8.13	3.41	4.7	41.55	14.47	28.98	4.41788
K07E3.3	46.67	57.33	56.02	112.09	118.14	120.28	2.1501	48.63	42.44	46.1	102.03	106.34	101.53	2.21089
T05A12.3	25.63	33.25	26.2	63.44	63.29	60.63	2.12716	34.48	32.09	32.05	67.2	64.65	67.37	1.96044
B0546.4	67.08	71.07	66.11	153.78	149.04	144.85	2.15994	71.19	71.53	76.6	146.03	160.44	150.74	2.05654
T10C6.10	0.77	1.58	0.5	3.77	3.05	2.64	1.61709	0.56	1.11	1.2	4.38	2.14	4.77	1.92334
F57B10.12	0.96	2.93	1.02	3.54	4.36	5.56	1.70164	1.75	1.4	1.34	10.31	5.31	9.86	3.40187
D2023.2	39.64	45.28	43.24	93.57	94.46	93.49	2.14639	32.5	24.4	24.66	83.97	77.44	82.56	2.88517
K02B9.1	1.26	3.9	0.61	3.91	5.09	5.11	1.60889	1.65	1.5	1.05	16.09	8.98	16.13	5.72222
R11B5.1	27.73	38.3	26.19	66.94	65.07	69.07	2.11174	34.55	33.74	31.93	70.62	74.45	74.34	2.12565
F57C2.3	1.76	3.32	1.63	5.79	6.3	5.48	1.80947	1.54	1.9	1.33	10.74	6.59	9.79	3.49035
F21D5.4	5.02	7.23	5.88	12.55	16.63	13.61	2.02508	5.94	6.57	6.06	19.01	16.3	18.75	2.50626
ZC328.1	22.92	36.88	59.32	80.01	82.59	81.53	1.9991	45.37	43.24	48.37	93.07	100.98	91.94	2.04308
F39H2.4	2.04	2.57	2.07	5.85	6.5	5.62	1.8564	1.87	2.75	3.06	9.72	8.78	8.46	2.52434
M153.1	17.58	26.79	20.04	46.39	48.38	46.38	2.0939	24.79	26.47	24.12	50.57	50.23	47.64	1.89385
F21A3.2	1.6	1.91	1.88	4.9	4.77	5.53	1.81168	1.55	1.02	1.38	4.29	4.82	5.25	2.06619
Y40B1B.7	96.17	90.93	98.19	200.11	209.29	212.66	2.15776	117.25	109.29	128.27	260.22	211.31	224.2	1.94441
F35G12.9	22.35	22.37	17.47	38.43	50.26	49.75	2.12364	22.04	22.03	23.72	59.54	46.58	59.97	2.34624
M7.2	4.11	5.52	4.02	11.25	10.54	11.01	1.96997	5.27	5.54	6.24	18.42	12.28	17.39	2.3985
M176.11	14.98	14.36	13.69	32.89	32.4	31.29	2.0982	12.03	13.06	13.66	26.31	27.16	25.85	1.89988
K11D12.7	25.91	28.12	32.16	57.21	65.21	67.3	2.12714	33.72	32.7	31.63	64.64	62.42	60	1.85116
Y47G6A.13	2.34	2.59	2.31	6.96	5.88	6.34	1.87305	4.9	4.51	4.2	7.65	6.85	6.2	1.24624
K07F5.3	0.11	0	0	0.94	0.95	1.97	1.24116	0	0	0	1.22	0.81	1.42	1.15
F44F1.5	2.46	5.36	2.77	7.11	9.57	8.79	1.87417	3.22	1.75	1.75	12.4	8.51	12.56	3.44342
F26F4.6	18.21	25.06	22.8	45.1	50.39	49.66	2.10149	24.15	20.89	22.58	68	60.5	64.77	2.73676
F59B2.6	3.32	6.36	2.63	10.17	8.95	9.46	1.86675	3.16	3.35	3.25	21.85	12.87	22.31	4.46944
Y43F8B.8	0	0	0	1.09	0.92	1.51	1.17333	0	0.19	1.02	0.88	2.16	2.12	1.22565
F52G3.1	54.61	81.86	53.13	131.06	132.64	141.02	2.10135	67.69	66.4	57.33	130.37	145.78	143.5	2.15847
W04C9.3	6.48	11.58	9.49	20.02	20.94	20.45	2.01015	13.15	11.74	10.56	20.32	22.88	19.52	1.63121
Y43F8B.18	0.43	0.58	0.2	1.86	1.46	2.86	1.46793	0.59	0.86	0.22	1.23	1.62	1.95	1.02784
T23E7.6	0	0.64	0	1.44	1.52	1.67	1.27198	0.26	2.05	0.68	1.74	2.3	3.09	1.19032
C05C8.7	51.17	64.3	61.46	126.39	129.77	126.73	2.12799	61.96	56.49	59.2	133.75	150.82	146.66	2.3871
Y39B6A.10	1.06	1.98	0.76	2.86	4.63	3.97	1.68529	0.76	0.84	0.5	9.94	3.84	8.58	4.38431
F58H1.6	0.11	0.22	0.61	1.63	1.79	1.97	1.36802	0.55	0.44	0.17	0.8	0.81	1.26	0.689904
Y55D5A.1	24.62	29.13	17.22	47.45	52.46	53.25	2.07057	24.5	22.03	25.08	60.52	69.29	66.79	2.63504
F10D11.4	0.33	0.44	0	2.24	1.52	1.34	1.35279	0.27	0.18	0.22	0	0	0	0
F46E10.9	127.58	172.76	126.96	284.46	318.3	311.76	2.12531	147.85	146.78	145.28	372.01	351.65	361.62	2.45034
R52.1	3.61	11.14	3.36	9.88	15.37	12.66	1.79583	3.11	1.79	2.34	24.53	10.74	22.8	5.6709
Y42H9B.2	18.17	32.7	28.36	56.52	56.43	56.16	2.05655	24.13	26.67	25.46	50	54.72	54.77	2.01224
Y108G3AL.1	24.99	33.33	20.42	55.74	56.18	57.61	2.07402	29.98	28.06	23.12	67.92	66.77	71.29	2.44748
T23D8.6	1.73	1.62	1.47	5.27	4.09	4.5	1.77238	1.32	1.2	1.54	7.77	6.82	7.41	3.11615
F18E3.7	12.49	12.08	12.01	25.67	26.67	29.85	2.07655	14.08	12.53	14.31	34.43	36.63	35.99	2.43739
T20D3.6	29.46	24.67	33.69	64.05	58.13	68.83	2.10317	31.67	33.52	34.78	60.21	59.49	55.06	1.69719
C09E7.4	8.27	13.61	9.85	21.39	24.96	24.03	2.02649	12.23	10.14	11.95	32.63	30.72	30.78	2.52224
Y59A8B.10	43.01	69.8	41.66	101.91	112.7	111.44	2.07055	54.29	48.19	49.03	143.8	132.67	143.22	2.71626
C10F3.2	3.9	7.04	7.29	12.5	14.11	14.82	1.95148	8.3	7.19	8.02	13.59	14.72	15.13	1.63863
K08A2.1	68.78	80.74	60.9	146.02	144.4	162.17	2.12065	79.28	70.36	76.17	206.55	208.86	195.98	2.67204
Y51H4A.15	36.75	36.63	40.87	79.53	86.48	82.32	2.11795	42.29	35.95	40.38	106.45	100.49	97.42	2.50255
M03B6.1	4.74	4.04	2.34	9.3	9.67	7.67	1.88669	4.71	4.59	5.14	4.33	6.08	4.58	0.859518
F59A3.4	21.84	26.21	25.27	54.22	52.18	53.66	2.09722	27.21	24.72	25.41	66.45	66.16	69.1	2.5107
F55C12.5	24.31	30.82	36.05	71.25	64.24	61.21	2.08855	29.97	30.76	30.98	39.03	43.32	40.69	1.29912
C06E1.8	7.73	12.17	11.12	23.06	23.03	22.67	2.02116	11.61	10.74	12.07	20.78	26.77	25.48	1.95163
K12H6.7	0.93	3.32	1.43	4.78	5.72	4.12	1.68433	0.9	1.23	0.78	6.78	3.78	5.65	2.74281
B0416.4	0.98	1.68	0.29	3.3	2.59	3.35	1.55294	0.92	1.23	0.78	5.06	3.51	5.09	2.30354
T14F9.4	9.77	20.67	14.29	31.65	30.48	33.02	1.99351	18.68	16.85	15.21	26.25	30.31	29.06	1.59323
R13G10.1	33.4	50.18	35.85	80.12	87.9	86.99	2.0829	44.7	38.89	38.9	124.94	124.27	125.96	2.98964
F32E10.2	26.29	37.78	29.28	64.64	69	67.19	2.08438	37.89	26.16	31.91	96.72	70.49	83.27	2.53112
Y55F3BR.10	0.74	0.29	1.4	3.14	2.73	2.41	1.52486	1.44	0.47	0.6	2.25	2.69	1.88	1.23775
F13E9.11	100.46	158.31	147.23	277.92	273.68	304.68	2.09359	153.87	146.66	158.39	264.02	312.13	283.26	1.86052
C26C6.1	61.42	79.41	55.55	134.72	140.24	143.44	2.09851	68.14	60.84	58.94	179.63	169.77	185.63	2.80238
C27A2.1	7.61	11.28	9.16	19.41	22.14	21.17	2.01997	8.81	7.19	7.32	34.6	26.21	32.72	3.55357
Y105C5B.19	7.11	10.39	9.44	18.3	20.82	21.29	2.0177	12.34	10.49	13.19	22.66	21.03	22.62	1.69938
C02F12.4	8.71	13.13	10.03	21.78	24.8	24.04	2.02524	9.95	9.5	8.58	31.91	28.24	31.26	2.94586
T06E4.12	1.27	1.4	0.46	3.2	3.01	3.59	1.59869	1.37	1.81	1.35	1.8	2.3	2.14	0.828685
F23F1.6	3.14	2.53	2.63	8.43	6.1	6.7	1.87876	2.63	2.38	3.07	4.38	4.31	4.43	1.18412
T22C8.6	17.96	16.94	21.68	45.79	43.12	35.29	2.08459	18.13	20.4	18.71	13.48	14.75	14.97	0.717131
ZK930.3	24.5	31.03	25.48	54.21	57.14	64.34	2.0913	31.47	30.89	32.02	64.47	61.82	64.19	1.95605
Y65B4BR.8	7.89	10.33	6.51	15.84	21.44	18.41	2.00829	7.34	6.06	7.17	33.83	21.64	29.16	3.59058
F54H12.2	0.29	0.12	0.17	1.6	1.66	1.37	1.2933	0.3	0.39	0.49	1.62	1.62	2.1	1.27751
K11H3.1	117.8	91.95	108.78	228.87	223.88	226.29	2.1119	87.64	84.5	96.53	292.2	333.02	288.3	3.36261
B0546.2	26.81	30.94	25.91	60.26	59.03	61.97	2.09162	33.2	32.04	33.17	75.63	76.2	75.58	2.24248
M01E11.5	4.73	9.71	3.41	11.37	14.55	12.63	1.84892	6.89	5.67	5.44	31.15	14.82	25.77	3.41619
Y51A2D.13	15.37	14.46	14.28	33.68	32.55	31.19	2.06793	18.88	17.33	20.18	26.17	28.07	25.93	1.34989
Y51B9A.4	1.93	4.52	0.64	4.68	6.89	4.73	1.61546	1.62	0.98	0.43	12.43	4.41	7.89	4.10116
Y48G8AL.13	58.85	66.5	60.83	131.85	131.6	136	2.11148	72.79	61.73	64.2	164.09	163.7	155.49	2.3958
ZK1055.5	0.59	1.13	1.24	3.41	3.08	3.07	1.60403	1.39	2.06	1.14	2.56	3.61	4.45	1.39921
C32D5.12	9.74	19.52	19.5	30.11	37.29	35.58	1.98957	19.9	15.04	17.42	36.82	32.62	32.99	1.85025
Y77E11A.7	24.3	31.57	18.21	50.63	54.16	52.59	2.04177	26.23	23.03	24.52	73.19	68.67	71.78	2.7825
F53C11.7	27.77	38.77	35.13	72.29	73.88	71.62	2.08073	32.83	33.12	33.08	99.49	98.7	103.26	2.95452
Y45F10B.59	3.84	3.42	3.63	9.15	7.09	10.62	1.93377	6.92	4.89	3.62	4.01	8.24	6.28	1.00543
DC2.7	2.33	4.31	2.46	6.36	7.66	8.23	1.83884	3.55	2.27	2.7	8.4	6.5	8.36	2.0191
T13F2.3	17.33	23.09	15.1	38.75	39.19	41.73	2.04494	20.66	20.18	16.86	53.52	51.39	57.41	2.67414
F45D11.5	2.35	4.62	2.23	5.43	10.35	7	1.86721	1.57	0.74	0.58	14.47	6.43	10.32	5.30051
F15B9.10	48.34	46.46	43.58	101.42	103.67	92.38	2.10405	48.51	53.52	54.38	60.21	59.59	64.27	1.1547
H02I12.5	0.46	1.12	0.17	2.14	2.14	2.52	1.43158	1.02	0.8	1.21	4.93	2.92	4.92	2.11774
F15H10.1	113.62	101.45	105.02	247.26	217.1	219.28	2.11594	113.13	128.54	122.38	104.3	130.04	103.86	0.9214
F57C2.2	0.58	1.22	1.16	3.34	3.17	3.01	1.59732	1.04	1.48	1.07	2.44	1.87	2.59	1.04704
F46H6.5	5	10.21	6.46	15.88	17.75	14.18	1.93798	11.69	8.36	9.59	15.83	13.32	14.86	1.34835
Y53F4B.18	31.96	29.25	19.85	58.01	56.73	57.4	2.04782	20.75	19.08	21.06	59.32	58.93	59.67	2.78479
R07C3.10	0.09	0.56	0.24	1.68	1.66	1.83	1.32905	0.14	0.1	0.17	1.75	1.7	2.54	1.7566
R107.8	2.94	5.13	3.87	9.2	10.21	8.84	1.8909	3.86	3.68	3.51	11.1	10.8	11.59	2.38363
Y67H2A.10	15.79	23.12	12.5	35.46	36.22	37.5	2.00662	19.03	16.78	17.07	56.16	52.24	62.24	3.05369
C32B5.12	8.01	5.96	3.53	13.23	11.72	13.98	1.89902	8.02	5.6	6.54	14.02	12.3	13.76	1.73057
W05H5.3	0.85	3.33	2.11	5.51	4.59	5.53	1.68245	2.69	2.49	2.17	5.68	4.8	4.92	1.48792
T09B4.7	0.49	0.66	0.72	2.52	2.34	2.45	1.50103	0.31	1.16	0.97	2.82	2.55	2.35	1.41912
R10E4.2	243.82	320.47	204.28	532.5	517.2	555.13	2.07995	265.59	236.9	239.56	586.53	605.12	603.43	2.40934
C32B5.14	1.54	4.22	1.61	4.22	7.21	6.67	1.74542	1.4	0.88	0.45	12.37	7.92	11.38	5.52705
T26E4.15	0.26	0.04	0.18	1.85	1.36	1.18	1.26149	0.3	0.36	0.44	0.35	0.42	0.57	0.326829
T27C4.4	50.12	69.37	42.56	107.96	108.86	123.06	2.05925	60.11	56.5	51.93	131.62	130.72	127.78	2.27422
F09E5.17	17.7	18.29	17.85	36.33	40.21	40.85	2.06527	22.6	20.64	22.98	56.94	44.07	54.64	2.24863
W03A5.6	4.29	5.4	2.65	9.08	8.2	11.61	1.88331	3.3	4.01	4.37	15.04	13.53	13.27	2.85014
W06B4.1	1.63	3.69	1.1	5.2	5.49	5.09	1.67516	2.15	1.45	1.38	15.15	8.72	14.92	4.8609
F49H12.1	29.66	37.74	35.76	73	72.5	74.94	2.07649	37.12	33.19	34.29	76.2	71.44	79.33	2.10939
F58D2.1	0.09	0.68	0.43	2.16	1.48	2.16	1.38095	0.26	0.15	0.22	2.88	2.31	2.67	2.16529
B0361.7	19.52	16.87	16.19	42.2	37.89	34.47	2.06117	20.23	18.8	19.05	25.06	27.48	25.52	1.278
R10D12.15	0.3	0.11	0.31	1.41	1.84	1.61	1.30645	0.22	0.42	0.34	0.95	0.94	0.23	0.532663
F58D5.9	2.86	3.1	2.33	7.09	6.99	6.7	1.84057	3.47	2.99	2.64	8.14	8.29	9.02	2.10331
K07C5.2	12.98	10.31	17.53	29.96	30.73	27.16	2.00479	10.73	9.99	12.01	33.46	29.56	35.58	2.75959
T05G5.3	26.47	36.26	27.72	57.37	68.63	67.27	2.06816	27.14	21.77	21.32	103.52	76.32	95.99	3.76663
C18D11.8	1.52	1.5	0	4.35	3.57	1.43	1.55316	2.02	1.38	2.02	3.11	1	0.73	0.574822
Y43D4A.10	0.34	0.34	0	1.95	1.41	1.38	1.28804	0.83	0.27	1.58	1.67	1.04	0.58	0.579225
T24E12.1	0.11	0.56	0.08	1.55	1.45	1.82	1.28533	0.65	0.27	0.68	1.87	1.31	2.42	1.21739
T17A3.6	0.51	1.44	0.38	2.11	2.53	3.35	1.49906	0.42	0.22	0.28	6.38	2.56	5.1	3.58163
T26H2.3	0.63	1.27	0.25	2.38	2.99	2.22	1.47379	0.48	0.39	0.41	3.61	2.54	3.88	2.34346
T06D4.1	0.69	2.06	0.43	3.18	2.89	3.27	1.51133	1.05	0.58	0.46	8.06	3.96	8.34	4
F53C11.8	27.77	38.75	33.43	66.48	73.04	72.83	2.06265	32.27	29.96	30.44	95.52	83.41	95.28	2.86621
F46G11.6	4.64	10.57	12.27	20.01	19.42	17.87	1.87992	11.63	13.31	10.55	14.87	14.6	12.91	1.10107
Y56A3A.4	25.51	29.43	16.53	45.81	50.78	53.54	2.01598	25.87	25.64	27.16	61.01	56.8	61.41	2.19444
F02E9.4	15.48	18.49	17.82	36.23	39.94	36.01	2.04745	18.57	16.93	16.94	48.25	47.49	50.01	2.62897
C25G4.2	41.89	43.71	42.51	90.95	88.34	93.76	2.0826	39.47	39.18	43.9	96.66	109.1	96.47	2.40725
F23H11.1	30.75	38.42	28.67	65.35	71.81	70.58	2.0601	31.22	30.21	28.37	94.41	82.12	90.69	2.87953
T08A9.13	4.79	3.48	4.7	10.95	9.59	9.86	1.90357	5.55	4.91	6.5	4.27	5.52	4.46	0.713928
T05C12.10	10.13	18.81	14.67	29.07	31.42	31.91	1.98241	22.89	22.41	21.24	31.35	32.27	33.12	1.39114
R01H2.4	0.07	0.03	0.23	1.61	1	1.41	1.20721	0.35	0.19	0.1	0.89	1.5	1.39	1.03846
C24A11.8	47.33	49.87	53.53	111.18	105.89	102.62	2.07956	41.57	39.26	39.62	76.04	84.36	81.87	1.96249
C06A6.2	15.09	19.84	15.53	32.8	40.54	35.58	2.03741	17.34	15.93	16.86	51.63	49.88	51.8	2.88556
W09G3.2	18.78	24.02	13.5	39.44	41.04	38.11	1.99983	20.82	19.83	19.35	40.37	51.13	49.99	2.24587
C56A3.2	85.76	82.45	81.79	192.52	182.16	155.58	2.09589	62.69	66.53	62.95	60.09	59.39	57.69	0.907773
F41H10.4	18.69	19.13	23.39	47.05	44.79	39.63	2.0475	22.22	22.44	21.55	40.64	39.75	41.39	1.75957
F55C9.13	1.26	3.6	1.31	4.58	5.14	5.48	1.65758	1.57	1.58	2.12	9.29	5.06	7.18	2.60339
T20D3.11	28.04	37.98	37.79	74.44	73.72	70.82	2.05018	32.98	34.51	34.84	63.21	72.33	70.3	1.95424
Y38C1AA.4	12.65	16.01	14.13	29.62	29.57	33.53	2.0249	15.25	14.03	13.47	39.37	45.1	39.89	2.71825
R12H7.5	28.26	33.18	33.81	66.95	69.09	66.13	2.05771	34.08	31.56	30.95	85.42	77.3	77.04	2.40747
F08F1.5	1.2	3.64	2.54	5.22	6.42	6.19	1.71773	2	1.82	1.6	7.93	5.27	6.8	2.3753
C03C10.9	0	2.4	0.79	3.78	2.31	2.53	1.39257	2.91	0.48	0.66	3.83	5.53	1.08	1.48085
Y47G6A.1	1.08	1.42	0.91	3.64	3.21	3.51	1.61622	1.78	1.98	1.79	4.94	3.36	4.53	1.50058
W04A8.5	1.12	3.5	0.97	2.75	5.99	5.57	1.66589	1.59	1.18	0.41	8.52	3.37	6.9	3.04045
C36E6.1	28.32	34.97	24.14	61.32	58.83	64.14	2.03793	32.09	28.4	29.5	69.58	75.71	72.12	2.33799
F31A3.3	19.28	15.06	13.28	34.35	37.3	30.45	2.01699	15.78	19.02	17.96	6.09	8.15	9.18	0.420014
D2005.7	2.61	4.54	1.93	7	7.82	6.58	1.77152	3.11	5.17	3.92	13.87	7.89	14.58	2.39079
Y48E1B.12	13.76	21.04	7.79	25.53	30.5	30.23	1.89208	13.54	12.36	9.06	45.28	30.46	38.59	3.01185
T24F1.3	32.38	42.12	36.32	77.69	77.15	78.7	2.05184	44.2	40.57	41.84	80.82	84.43	82.23	1.90942
Y106G6D.2	1	3.29	1.04	3.23	5.62	4.7	1.62665	1.35	0.75	0.71	9.41	4.04	10.54	4.12909
F58D5.2	37.88	39.13	49.71	90.19	86.19	89.67	2.05096	55.16	45.96	48.93	67.06	65.96	72.61	1.34355
F15B9.7	18.5	35.97	39.25	62.91	62.21	64.43	1.95978	29.45	35.68	31.33	50.23	62.12	53.06	1.66308
B0432.6	9.72	13.31	8.03	21.25	22.81	22.81	1.9633	13.2	13.96	13.08	22.47	21.19	22.41	1.52798
B0454.1	10.81	13.41	9.93	23.6	24.34	26.16	1.99462	14.49	13.16	12.07	29.39	31.55	27.06	2.05993
F47B8.4	0	0.06	0.45	2.02	1.27	1.04	1.23362	0.22	0.3	0.06	0.68	0.51	0.56	0.488827
C44B7.7	17.87	16.61	21.11	40.86	39.97	37.98	2.02782	21.34	24.23	24.68	32.77	33.1	32.25	1.33952
Y66D12A.12	20.16	22.14	15.21	38.34	40.69	42.99	2.01653	18.44	16.55	16.54	65.04	49.93	54.84	3.11407
T26A5.7	55.56	82.56	59.27	127.63	155.08	127.89	2.049	55.69	49.38	48.58	222.33	175.8	204.15	3.84475
Y47D7A.13	668.31	710.69	548.32	1443.87	1177.04	1394.64	2.08025	815.29	993.26	797.45	836.21	969.28	809.66	1.00236
DY3.8	7.76	13.23	5.28	16.93	20.3	17.58	1.87257	9.58	7.92	7.12	43.16	23.53	37.73	3.78059
B0491.1	14.57	15.91	14.29	32.85	32.43	31.22	2.0201	14.51	12.49	14.24	34.31	34.83	33.04	2.30967
Y111B2A.14	9.5	15.3	9.24	24.2	24.3	23.88	1.9541	12.23	11.76	10	26.65	30.58	31.49	2.39849
ZK682.2	23.15	24.32	23.48	51.78	51.4	47.97	2.04395	20.9	22.49	22.07	40.9	40.57	44.12	1.8345
C44E4.7	4.19	7.81	9.03	14.9	16.54	13.86	1.88514	0.32	2.09	0.85	0.69	0.67	0.55	0.305112
Y63D3A.11	0.22	1.39	0.6	2.41	2.27	2.78	1.43186	0.52	0.5	0.57	3.13	2.97	3.46	2.08279
C52D10.3	7.41	6.17	3.55	10.54	14.04	13.28	1.88077	3.81	3.9	3.94	13.15	13.84	11.94	2.65734
C06A6.5	30.95	37.63	60.31	88.27	87.9	85.1	1.98097	39.97	35.7	40.37	105.07	101.21	97.58	2.55259
F23F1.10	10.43	9.84	7.43	18.53	19.36	22.67	1.97264	11.55	10.75	8.23	21.16	21.1	22.66	1.93618
T07C4.5	504.44	399.36	543.52	1090.98	969.91	935.39	2.06594	572.84	541.98	606.82	569.28	508.53	511.36	0.92145
F01G10.9	4.21	6.7	7.32	12.82	14.94	12.63	1.9025	6.88	6.99	6.77	10.03	11.96	11.31	1.40863
Y116A8C.32	29.67	40.04	24.57	62.14	66.17	67.24	2.01018	38.03	31.2	31.78	88.91	78.07	88.19	2.45332
C44E4.2	2.14	4.56	3.96	6.91	9.95	7.99	1.81918	0.19	1.02	0.19	1.28	0.53	0.84	0.602273
H04D03.1	6.16	6.64	5.15	12.83	13.56	14.02	1.92888	7.83	7.94	8.17	17.92	17.15	19.92	2.0412
F02C12.3	2.53	1.3	2.3	5.13	4.51	6.13	1.72727	4.4	3.64	4.46	5.13	5.41	5.37	1.02645
F26G5.1	0.54	1.63	0.16	2.5	2.32	2.63	1.39775	0.61	0.57	0.34	8.41	4.44	6.49	4.27876
F56H9.4	1.35	1.05	1.91	4.3	3.61	4.15	1.64979	1.08	1.08	1.58	4.41	5.81	6.2	2.4362
F49B2.5	10.34	12.84	9.63	22.82	22.69	25.52	1.98352	14.56	14.8	13.42	24.63	28.76	27.32	1.763
D2062.12	5.24	8.1	7.3	15.11	16.53	13.97	1.92936	6.58	7.65	7.55	16.7	18.6	17.6	2.13479
Y69A2AR.32	3.41	3.48	2.68	6.8	7.66	8.65	1.8385	3.55	3.15	2.58	10.44	9.09	8.74	2.30212
C24H11.5	13.2	9.19	4.37	14.89	18.11	21.93	1.84577	15.86	17.49	12.82	20.91	16.37	18.66	1.13769
W03G9.3	2.83	3.9	2.06	7.08	6.18	7.87	1.7922	4.73	4.57	4.04	8.51	8.56	8.63	1.57283
Y80D3A.5	14.04	25.05	18.54	37.42	44.87	37.9	1.98235	21.58	20.33	21.97	45.81	43.49	45.58	2.01675
F36F2.8	0.68	0.54	1.47	4.95	2.27	1.94	1.60984	1.11	0.76	0.14	2.2	1.77	1.62	1.11577
ZC204.9	0.69	2.76	0.29	2.45	4.15	3.12	1.44214	0.57	0.47	0.27	6.41	1.78	4.34	2.90719
T07C4.2	2.18	5.26	1.62	5.93	8.03	6.44	1.69154	2.88	2.69	1.58	10.46	6.97	9.78	2.68079
Y48C3A.8	55.8	92.41	60.27	132.62	143.98	148.79	2.01149	78.57	75.98	70.42	143.83	146.24	151.1	1.93521
F35E2.2	0.78	0.58	0.27	1.9	2.45	2.18	1.41037	0.27	0.57	0.13	4.74	1.29	4.11	2.55416
Y95B8A.8	2.2	1.82	0.4	4.44	2.79	4.45	1.57412	2.88	2.49	3.01	2.4	3.52	5.81	1.03076
F49E12.1	1.09	1.18	1.53	4.22	3.44	3.42	1.62941	2.13	2.2	1.6	4.35	4.72	4.4	1.5084
T19C4.1	30.45	35.6	34.81	66.45	72.3	73.08	2.03957	35.5	30.77	33.62	69.74	84.57	82.29	2.29954
F54H12.7	0.65	0.32	0.29	2.01	1.79	1.97	1.35446	0.7	0.26	0.33	3.1	1.68	2.56	1.71096
T04D1.4	37.31	66.21	47.04	100.98	101.23	104.26	1.99577	50.36	48.77	41.93	110.18	120	118.94	2.42343
C01B10.4	0.94	1.38	1.73	4.15	3.95	3.38	1.62837	1.34	1.1	1.21	2.17	2.95	2.86	1.2
W06D4.3	1.04	1.88	1.77	4.71	3.46	4.66	1.6684	1.7	1.34	1.5	4.49	4.51	3.55	1.66446
F11A5.13	1.47	0.58	0.27	2.94	2.61	2.08	1.43421	0.4	0.47	0.3	0.18	0.08	0.33	0.141487
B0250.4	6.88	10.79	8.05	18.56	18.76	18.2	1.93315	11.37	10.56	10.89	19.73	21.66	23.07	1.79955
R11A5.4	293.76	264.28	304.98	600.28	601.06	582.2	2.05947	202.07	185.55	191.23	544.53	586.42	539.97	2.87174
F53F8.3	3.09	6.9	1.94	7.39	8.17	9.88	1.70395	3.18	2.31	2.62	17.6	8.43	16.27	3.80738
Y71F9B.9	14.01	22.54	20.82	35.7	41.72	42.32	1.98344	24.72	27.23	22.85	40.07	41.66	36.16	1.5153
C46A5.6	3.42	5.48	4.54	10.08	10.89	9.61	1.8601	5.53	4.92	5.68	12.66	9.01	11.67	1.74281
Y17G9B.9	0.59	1.39	0.54	2.57	2.52	3.1	1.4837	1.08	1.4	1.24	4.43	2.45	4.94	1.75893
F35G12.8	14.7	20.86	12.89	31.35	36.09	33.96	1.97085	15.22	13.18	13.26	57.74	45.07	55.83	3.55217
Y71F9B.7	1.51	2.32	1.46	4.91	4.59	4.46	1.68396	1.7	1.98	1.7	7.64	5.09	7.08	2.36396
F58B3.6	50.1	47.53	53.97	107.59	106.4	101.74	2.04224	49.96	45.88	48.15	86.63	79.81	82.24	1.69182
Y54F10BM.14	41.94	52.52	42.67	96.09	95.31	93.31	2.03176	42.19	35.97	46	131.54	113.85	131.42	2.96327
C42D4.2	3.18	2.44	3.99	7.03	9.33	6.6	1.82078	3.02	2.71	2.95	9.87	8.04	8.92	2.29709
Y75B8A.8	30.42	38.97	25.24	63.83	64.83	66.8	2.00205	34.76	37.86	32.35	76.03	82.61	81.02	2.21969
C36E8.4	11.96	12.18	15	27.82	27.99	27.72	1.9822	12.98	11.56	13.38	25.87	31.06	30.24	2.13025
Y46G5A.35	8.01	7.16	8.72	16.76	17.59	17.97	1.9457	10.01	7.45	8.02	28.06	25.4	25.47	2.77142
C41D11.9	4.26	8.58	4.13	10.25	13.56	12.82	1.83425	7.15	5.18	6.42	19.81	14.48	17.19	2.3669
ZC376.3	1.17	1.27	1.01	2.78	3.99	3.59	1.6062	0.93	0.66	0.72	3.86	2.39	3.3	1.79849
C09H6.1	18.61	29.98	24.71	49.21	52.34	49.97	1.98585	24.78	23.39	20.97	58.93	56.45	62.37	2.46396
F44D12.1	12.87	19.87	20.04	34.8	37.65	37.45	1.97024	21.12	19.97	19.3	35.18	39.44	39.93	1.80707
T20F5.7	13.36	18.89	12.32	30.36	32.21	30.87	1.96426	16.85	16.63	15.94	39.63	34.31	38.7	2.1488
F13A7.14	4.66	6.43	5.52	10.27	12.9	14.27	1.90923	7.17	5.6	4.89	22.97	15.22	21.95	2.91094
F45C12.5	0.72	2.21	0.44	2.56	4.04	2.86	1.48509	0.68	0.41	0.13	6.15	2.42	4.93	3.19905
F13H8.7	84.25	62.1	89.94	171.32	158.59	153.75	2.02123	71.08	63.17	72.89	131.48	151.25	141.46	2.01861
R03H10.2	55.26	65.83	47.72	108.39	115.07	124.38	2.02456	61.54	60.99	62.86	123.43	144.62	131.93	2.12315
C08A9.11	0.28	0.69	1.88	2.79	0.79	6.97	1.80342	1.7	0.88	0.57	0.5	1.21	0.12	0.297561
C46C2.1	33.4	50.01	38.95	83.08	83.98	84.11	2.00359	40.61	40.53	37.18	92.25	103.89	102.47	2.46134
Y56A3A.13	19.3	20.5	18.75	38.88	40.92	43.72	2.00682	21.07	18.79	20.71	49.43	50.93	46.54	2.31084
R10F2.1	12.52	22.75	15.79	34.63	34.29	36.17	1.94395	20.88	20.53	16.34	30.25	38.55	34.97	1.70815
T01C3.11	4.68	2.78	6.96	10.74	10.83	9.66	1.79277	5.94	6.29	6.91	5	2.4	2.88	0.464318
C14F5.1	85.1	108.87	95.23	202.64	191.81	199.71	2.0334	98.92	95.37	93.5	197.77	221.77	209.72	2.16397
Y51H7C.15	0.43	0.84	0	2.04	2.2	1.34	1.30679	0.98	0.38	0.49	1.61	2.13	2.51	1.28866
R12G8.1	13.22	7.26	13.31	29.13	20.52	21.41	1.9315	9.76	10.51	8.37	23.56	22.76	22.22	2.16625
Y26D4A.2	0.25	0.31	0.17	1.82	1.31	1.54	1.25201	0.23	0.27	0.37	1.45	1.75	1.33	1.17054
Y71H2AR.3	5.24	6.86	5.21	11.84	14.09	12.52	1.89316	7.54	6.47	8.77	16.29	16.07	16.93	1.91195
F01E11.1	14.84	20.71	18.11	35.9	37.06	39.24	1.98023	19.34	14.79	18.07	42.76	46.41	41.04	2.35888
F57B7.3	2.29	3.14	3.06	7.24	7.06	6.16	1.78068	3.98	4.13	3.82	2.06	2.24	2.2	0.435365
C56A3.10	3.15	3.75	3.19	7.32	8.38	8.1	1.81818	3.53	4.11	4.95	11.06	13.62	11.75	2.33675
C05E4.7	0.13	0.52	0.18	2.24	1.8	0.92	1.29504	0.11	0.1	0.26	2.45	3.82	2.09	2.40922
F44E5.3	0.04	0.6	0.31	1.79	1.75	1.44	1.26076	0.28	0.12	0.23	2.05	1.76	1.69	1.51515
Y15E3A.5	88.69	84.41	63.07	167.15	167.9	147.4	2.01718	81.97	69.82	84.89	204.49	235.41	214.68	2.73106
C40H1.3	1.59	1.52	1.16	3.95	4.13	3.76	1.62861	1.22	1.67	1.63	0.76	0.9	0.65	0.307181
T02E9.5	236.09	313.62	304.37	571.4	576.52	589.63	2.02729	269.24	271.11	266.7	630.08	749.54	672.21	2.53297
Y49E10.14	3.04	5.88	1.1	6.35	7.24	7.26	1.60138	2.65	3.11	2.29	20.37	11.53	18.32	4.5448
T04A8.4	30.39	23.74	27.41	63.96	60.37	46.35	2.01893	29.34	27.27	27.87	30.27	29.3	33.36	1.0623
ZK616.5	2.35	1.8	1.07	4.7	3.98	4.85	1.64599	2.49	2.54	2.92	4.27	3.88	4.88	1.18995
F39B2.1	20.63	35.82	24.59	52.31	53.87	58.57	1.96038	28.37	25.77	25.06	69.77	62.48	71.48	2.47847
Y42H9B.3	2.55	5.74	3.74	8.31	9.32	9.09	1.77778	3.75	2.72	2.94	16.57	11.16	17.2	3.62047
T06E4.11	9.75	12.21	6.28	21.04	18.39	19.67	1.89181	12.7	16.22	10.74	15.86	21.16	19.17	1.31716
C52E4.6	52.19	56.47	41.09	100.62	106.27	99.82	2.00792	60.46	53.99	59.03	143.89	136.37	141.99	2.39262
R53.6	3.77	4.97	2.8	8.07	8.96	9.23	1.80605	5.82	4.65	4.31	17.64	9.62	16.01	2.43363
F40H3.4	9.35	11.38	11.84	22.48	23.3	23.6	1.95052	12.59	11.94	11.66	26.5	28.12	23.79	2.00077
C47D12.5	1.05	1.49	1.28	4.7	3.05	3.3	1.62023	1.22	1.41	1.11	1.49	2.47	1.81	0.856083
K10B3.5	8.83	9.85	8.02	18.82	19.6	19.06	1.93535	9.17	8.68	9.09	17.3	19.67	19.84	1.89746
ZC434.8	3.49	5.63	2.51	7.93	9.28	8.69	1.77033	3.01	2.71	2.31	14.99	11.14	14.08	3.64551
C14B9.2	112.88	126.45	130.75	245.88	253.34	258.24	2.03029	119.52	92.03	106.01	299.23	342.53	305.46	2.95489
H19N07.4	28.3	28.79	34.64	69.18	61	59.77	2.00517	27.22	29.58	26.99	34.44	38.39	38.09	1.27803
C15H11.4	44.98	44.31	41.81	89.56	94.48	86.56	2.0179	39.29	36.75	40.71	74.58	77.03	82.24	1.95282
F39D8.2	4.71	7.63	6.29	12.29	14.24	14.04	1.87564	7.72	8.1	7.34	14	16.62	16.11	1.78631
ZK512.3	8.61	13.55	10.34	21.86	24.28	22.23	1.92592	10.76	12.63	11.75	24.04	21.83	24.46	1.844
F46F11.2	8.36	13.05	5.51	16.85	21.22	17.27	1.8496	8.68	8.04	6.77	37.97	18.85	34.94	3.46395
F33E2.10	1.81	1.81	2.13	5.84	4.24	4.83	1.704	1.36	3.06	1.88	3.27	4.14	3.23	1.14409
F54E7.3	24.19	37.05	30.32	62.55	62.01	62.36	1.97673	37.07	33.18	30.44	66.39	70.75	72.52	2.02199
Y44A6C.1	49.99	52.96	65.92	115.9	120.52	108.12	2.00465	53.62	50.33	52.58	99.69	98.39	101.17	1.87582
K08E7.2	68.67	88.34	78.11	156.9	161.44	160.62	2.01142	99.72	84.93	98.54	157.46	149.33	155.47	1.61522
F27C8.6	4.24	7.98	2.45	8.16	11.64	10.78	1.73062	5.12	4.61	3.39	26.74	12.25	23.13	3.8536
F48E8.8	5.56	5.93	3.83	10.88	12.17	10.79	1.84716	6.91	6.61	6.09	11.6	12.8	13.2	1.66298
F43G6.1	3.39	4.88	3.23	8.63	8.58	8.93	1.80276	4.38	3.17	3.38	15.58	13.6	13.76	3.08256
VW02B12L.3	35.41	54.65	38.64	80.39	85.77	94.39	1.97836	46.85	48.51	44.43	90.96	84.16	89.41	1.85258
Y111B2A.19	4.64	6.56	4.78	12.4	11.43	11.4	1.85616	5.53	5.17	4.69	14.27	12.84	17.11	2.40457
Y111B2A.24	6.2	8.38	5.63	14.35	14.06	15.23	1.88022	6.72	5.89	6.57	20.99	15.41	21.69	2.61903
D2030.2	30.48	30.34	37.37	71.59	66.74	63.47	1.99427	33.6	31.9	32.14	51.47	54.34	50.59	1.55405
T14G8.1	24.31	39.84	26.33	57.01	62.54	63.14	1.95432	29.67	23.44	23.71	73.79	68.19	74.1	2.70709
Y51H1A.1	15.74	14.64	12.2	30.29	28.59	30.22	1.9548	16.1	14.93	13.39	35.96	32.44	35.09	2.18241
H24K24.5	15.86	14.15	13.04	29.83	29.64	30.71	1.95831	13.07	13.45	13.08	54.59	43.28	55.17	3.59249
Y54F10AR.2	24.33	26.94	22.82	49.78	54.94	48.49	1.98742	26.08	24.37	27.14	58.21	57.31	57.4	2.14568
K02F3.6	9.06	9.58	11.65	20.22	19.45	24.87	1.93872	9.31	7.72	10	26.78	30.76	25.91	2.77889
F38E11.9	5.08	6.8	8.2	14.53	16.77	12.17	1.88345	6.2	5.2	6.17	18.33	17.66	16.28	2.54108
C37C3.1	11.01	12.08	9.91	22.95	23.9	22.94	1.93861	12.38	11.74	12.36	30.25	30.67	30.71	2.32092
AH10.4	0.37	0.18	1.99	2.46	1.89	3.02	1.33032	1.05	0.68	1.14	3.65	2.09	2.52	1.40716
F13G3.6	12.41	12.4	13.2	27.22	27.19	25.66	1.95245	13.68	11.23	10.85	34.3	34.39	33.89	2.64654
F41H10.11	10.41	12.22	13.96	25.41	26.86	24.49	1.93887	10.45	8.97	11.08	30.2	26.28	30.45	2.59493
C27B7.4	16.17	23.46	18.98	38.91	42.42	39.23	1.95683	18.22	17.7	18.38	53.7	52.2	56.6	2.83595
F15A4.10	2.9	5.3	1.23	4.98	6.88	8.66	1.65084	2.22	3.14	2.17	10.49	6.99	9.02	2.51662
Y54G2A.41	17.23	11.83	17.37	36.39	33.23	26.89	1.95246	15.12	19.71	18.4	5.71	9.25	5.28	0.35995
F19C6.5	3.04	5.1	4.14	8.71	10.7	8.26	1.81086	3.55	2.84	3	9.3	7.89	9.8	2.17837
ZK616.4	26.29	35.63	28.43	59.58	64.06	60.98	1.97772	30.51	24.53	24.9	95.07	76.53	86.08	3.10682
C06A5.9	2.55	4.66	2.62	6.79	7	8.68	1.75136	4.52	3.18	3.65	9.55	6.57	8.85	1.74007
ZK822.1	9.1	16.41	12.94	26.64	26.53	25.7	1.90277	18.45	16.34	17.12	24.17	25.95	26.68	1.39865
W06D11.3	0.22	0.89	0	1.65	1.64	1.73	1.22141	0.43	0.24	0.3	3.07	0.83	3.38	1.83375
C32H11.7	0.82	1.19	0.22	3.19	2.1	2.1	1.413	1.11	1.76	3.15	2.32	2.38	2.43	0.790466
Y43H11AL.3	15.59	21.68	18.05	36.51	38.54	38.98	1.95525	20.28	19.23	18.72	51.62	51.71	54.68	2.5806
K01D12.7	0.95	1.6	0.44	4.54	1.69	3.05	1.54925	2.29	2.21	1.66	1.61	0.93	2.07	0.503275
F33H1.2	8.75	13.59	7.85	19.58	19.56	23.59	1.89003	8.91	9.65	6.91	34.16	21.85	29.2	2.99298
Y5F2A.2	464.14	376.02	464.57	952.74	935.13	753.89	2.02011	331.1	405.88	420.58	477.58	477.72	479.32	1.23614
K08E7.3	1.4	2.71	1.95	4.53	5.01	5.52	1.66225	3.12	2.24	1.87	7.5	5.8	7.34	2.0176
Y27F2A.8	2.01	3.86	1.66	4.99	6.73	5.93	1.67616	1.57	1.55	0.93	10.97	3.94	7.9	3.23546
Y53F4B.3	14.91	13.72	11.57	24.12	29.24	30.95	1.95162	16.08	13.49	12.57	41.32	33.02	40.06	2.53434
C33H5.15	5.41	7.7	5.2	12.52	14.42	12.67	1.85875	6.98	5.66	5.89	21.91	18.37	21.09	2.85044
T04B8.5	27.38	37.67	29.57	60.95	63.78	67.8	1.97224	34.2	32.52	30.78	76.02	82.16	78.01	2.35015
Y39G8B.2	4.88	6.84	3.67	9.6	12.87	11.05	1.82273	4.22	4.34	4.59	15.38	13.22	13.17	2.58638
Y39G10AR.17	7.37	8.99	3.1	13.49	12.08	13.88	1.75646	8.52	9.7	7.68	11.45	12.1	12.87	1.26021
T05A7.11	3.43	6.77	6.37	11.59	11.32	12.44	1.80634	7.07	5.97	7.4	11.28	13.85	12.52	1.60623
Y39A1B.3	13.64	18.96	16.31	32.74	34.8	33.39	1.94433	14.77	13.84	14.14	44.83	43.58	44.85	2.91279
F54F11.1	2.77	5.02	5.12	8.24	9.55	10.7	1.7907	5.96	5.48	5.18	6.13	8.78	7.24	1.12895
Y54F10BM.1	9.77	14.25	7.9	21.19	21.87	22.65	1.88173	9.51	8.85	10.26	32.44	25.42	33.94	2.90323
F08D12.9	1	1.91	1.18	3.55	4.47	3.18	1.57969	0.97	0.8	0.82	5.32	3.36	5.05	2.45617
C16C4.18	0	0.75	0.67	1.77	2.79	1.28	1.32127	1.62	1.19	1.3	2.46	1.54	0.65	0.654008
Y116A8C.34	53.89	63.27	43.6	100.71	112.54	110.57	1.97741	65.65	54.14	55.15	161.66	150.07	150.81	2.59942
T23B3.2	140.2	132.79	142.21	281.17	285.55	272.92	2.00775	143.66	131.79	151.7	247.42	255.76	250.57	1.7523
T21C9.13	3.38	5.78	3.69	9.65	8.38	10.41	1.79432	3.93	4.27	3.84	21.63	10.99	22.21	3.64561
K10C9.8	0.05	0.2	0.27	1.42	1.19	1.47	1.15909	0.16	0.28	0.45	1.14	1.89	1.64	1.20051
C36B1.14	19.92	24.55	23.08	39.18	51.16	49.15	1.97718	27.6	21.6	24.68	62.78	43.21	54.93	2.09313
Y75B8A.29	20.51	20.9	17.91	37.68	43.06	41.66	1.96406	25.03	24.46	24.68	47.91	52.42	52.88	1.98536
ZK1307.6	24.7	40.49	31.57	62.95	67.38	63.8	1.94597	33.8	30.9	29.13	80.7	83.28	81.58	2.53599
T12F5.1	6.8	10.07	5.87	15.66	16.8	15.3	1.85548	8.61	7.43	6.99	25.93	15.39	23.77	2.50058
T25E12.5	7.37	10.95	2.86	13.03	13.14	14.84	1.69603	4.66	4.65	4.27	30.53	17.07	30.13	4.68818
T04A8.8	20.21	25.85	21.69	42.98	49.64	46.2	1.96212	22.95	21.71	23.62	53.63	42.28	54.84	2.1149
F40F9.5	10.18	13.4	14.96	27.42	25.43	26.81	1.91767	13.83	14.58	15.14	20.24	19.89	19.71	1.2855
C54F6.9	1.35	2.2	1.23	4.03	4.41	4	1.59897	1.68	1.52	1.71	6.93	6.56	6.98	2.58786
C14F11.6	54.7	94.93	104.84	153.32	172.36	170.37	1.92663	106.66	99.91	97.77	162.4	172.87	150.91	1.5819
C01G6.1	1340.69	1605.9	1519.5	2968.64	2804.43	3185.13	2.00448	1691.76	1604.26	1591.71	2695.68	3081.6	2704.8	1.73432
C32D5.9	736.91	761.1	921.34	1666.68	1628.32	1543.76	1.99755	783.3	776.83	872.83	1705.03	1737.02	1734.73	2.12515
H17B01.1	113.74	142.42	99.3	229.12	235.49	244.42	1.97799	135.15	117.61	120.25	241.38	242.82	230.98	1.90202
C50F2.6	36.7	55.88	54.56	84.58	99.13	111.4	1.96557	59.87	47.99	51.56	114.74	109.59	107.96	2.04587
F12A10.1	9.86	6.25	23.9	24.51	25.3	22.58	1.6831	6.77	9.76	7.71	15	11.41	15.37	1.53377
F17A9.6	1.25	3.1	0.76	4.06	3.83	4.36	1.51048	1.56	1.29	1.26	8.99	4.21	8.44	3.0436
B0393.3	8.4	13.44	6.64	17.94	19.84	20.16	1.84053	7.8	6.38	6.45	41.28	27.4	42.62	4.71011
Y71A12B.11	4.33	11.12	1.9	7.31	13.28	11.71	1.58722	4.3	1.96	2.27	19.16	7.03	16.66	3.71639
F08G2.2	1.53	1.15	0.51	2.76	2.67	3.79	1.4895	1.53	0.51	0.45	1.7	3.59	3.26	1.55738
ZK131.6	1.53	1.15	0.51	2.76	2.67	3.79	1.4895	1.53	0.51	0.45	1.7	3.59	3.26	1.55738
Y63D3A.4	4.13	4.26	2.69	8.11	8.6	8.16	1.76634	4.18	3.3	4.71	11.99	10.68	10.15	2.16063
T09F5.2	0	0.1	0	0.8	1.11	1.33	1.04516	0	0	0	0.27	0.35	0.17	0.263333
C41D11.4	4.33	6.55	3.43	9.73	10.65	10.47	1.78221	3.87	5.32	4.11	17.29	17.55	20.73	3.4092
R05D3.9	14.64	16.6	21.28	34.53	37.1	35.42	1.92813	16.46	13.56	15.2	39.94	39.51	38.64	2.44898
C48D1.2	4.79	8.1	4.91	11.93	12.66	13.15	1.81442	6.32	4.72	4.3	21.38	18.38	21.2	3.32388
B0250.12	11.85	16.21	12.85	27.3	28.3	28.63	1.91824	17.05	14.1	18.21	34.08	39.29	33.83	2.04736
Y80D3A.7	3.33	5.05	5.03	10.65	9.9	8.96	1.79829	5.19	3.71	4.94	5.5	5.84	6.69	1.07067
T06A4.2	0.36	0.44	0.97	2.13	2.3	1.99	1.34591	0.87	0.92	0.81	2.64	3.22	2.4	1.475
F11C1.2	23.12	23.91	20.13	41.83	49.39	46.06	1.95667	24.45	23.32	25.51	52.54	44.32	48.25	1.90233
Y47G6A.24	15.2	17.32	8.77	24.97	27.35	30.48	1.8695	12.03	13.02	10.77	45.63	32.21	45.13	3.1677
JC8.4	5.97	7.19	3.26	10.93	13.01	10.61	1.77909	8.02	6.82	9.87	16.99	16.33	13.08	1.67449
F17C11.4	25.65	17.45	24.01	51.44	41.98	42.52	1.93895	20.24	21.77	25.97	26.27	28.86	29.22	1.18836
H06O01.3	27.05	29.47	33.12	58.7	63.02	59.8	1.95941	31.08	26.3	29.78	65.05	69.62	66.72	2.2337
C42D8.5	59.2	112.85	95.69	166.16	179.23	174.21	1.91918	115.71	108.43	109.09	173.2	187.33	185.15	1.62294
Y56A3A.18	75.29	72.96	55.19	126.32	142.53	137.17	1.96677	85.45	81.17	84.57	150.22	140.31	136.52	1.68004
Y105C5A.2	0.18	0.48	0.34	1.76	1.36	1.86	1.245	0.59	0.69	0.41	2.12	2.63	3.18	1.69083
F53G2.4	12.87	17.42	11.38	27.21	26.91	30.97	1.90486	17.46	17.92	19.08	25.26	30.35	25.58	1.41298
T21B4.2	0.05	0.3	0.07	1.89	1	1.01	1.14035	0.28	0.48	0.25	0.85	1.24	0.92	0.750623
F21H7.2	2.72	2.07	1.94	6.29	5.4	4.72	1.68654	1.13	0.94	0.96	0.65	0.46	0.36	0.243781
C18A11.5	0.16	0.73	0.28	1.67	2.08	1.48	1.2542	0.13	0.1	0.17	2.27	1.67	2.71	1.95588
F42G8.7	2.43	4.06	3.57	7.18	7.91	7.64	1.74043	3.04	3.01	3.96	9.46	8.63	9.28	2.10377
K01A2.8	87.72	118.39	110.61	209.7	203.25	217.04	1.97044	127.65	128.4	134.12	210.68	223.64	217.9	1.65888
Y46E12BL.3	2.89	4.23	2.06	6.61	7.52	6.61	1.70279	3.36	4.13	3.28	13.94	7.6	12.68	2.48511
Y116A8C.3	13.84	15.78	24.45	37.1	34.1	36.53	1.88768	21.7	21.61	23.77	29	33.35	31.19	1.33476
C37A2.2	26.54	40.23	22.29	58.01	57.84	59.3	1.90256	32.77	35.3	28.45	76.68	87.26	87.93	2.53085
K09H9.7	6.15	9.52	5.09	16.58	13.33	13.38	1.82197	10.81	10.62	9.43	19.27	15.31	18.38	1.56409
B0336.1	12.74	17.42	15.63	30.27	30.86	32.41	1.9172	15.87	14.75	14.07	38.44	33.76	38.74	2.32627
Y71F9AL.2	0.83	0.93	1	2.98	2.57	2.93	1.47222	1.31	0.82	1.1	2.43	3.34	2.27	1.29053
T27B1.2	37.03	56.81	48.07	92.56	94.41	94.48	1.94224	46.11	49.26	43.91	113.5	120.66	114.4	2.44982
B0222.3	3.43	4.29	6.44	10.94	10.49	9.03	1.77506	5.08	4.49	5.04	8.27	9.54	8.64	1.50199
T07F8.3	2.57	5.68	1.93	7.22	8.1	6.37	1.64568	3.24	3.58	3.19	18.67	11.67	20.77	3.92852
F45C12.13	0.52	1.41	0.57	2.37	2.79	2.55	1.40182	0.43	0.25	0.53	3.06	1.44	3.79	1.96912
Y47H9C.5	29.3	42	31.86	63.92	69.67	72.52	1.9415	37.07	29.52	32.39	85.79	83.51	83.1	2.475
W09C5.1	164.52	167.43	175.75	326.31	350.04	336.71	1.98367	177.06	154.51	161.59	397.03	395.44	380.82	2.36474
F49B2.2	0.53	1.16	0.51	2.2	2.72	2.3	1.38846	0.65	0.51	0.64	4.28	3.49	4.44	2.54375
F44B9.6	20.62	30.55	21.86	46.29	50.05	49.82	1.9224	25.21	23.85	23.08	66.72	62.16	67.28	2.61059
F31A3.5	8.29	14.5	9.26	21.65	21.14	22.17	1.85335	13.45	13.88	11.89	22.02	20.16	22.16	1.52392
Y54G9A.9	11.38	6.9	11.65	17.54	22.54	21.29	1.86365	9.58	10.98	10.46	22.84	23.35	22.87	2.02998
K12H6.12	6.99	8.36	7.4	16.47	15.03	16.6	1.86796	8.87	9	8.65	16.58	18.86	19.21	1.85129
C03A7.12	0.11	0.51	1.01	1.92	1.47	2.66	1.3067	0.98	1.05	1.15	1.34	2.06	2.12	0.893204
Y54E10A.9	81.6	121.63	89.71	193.19	187.87	195.03	1.94664	107.5	94.7	83.14	211.76	223.35	229.41	2.30464
C33E10.1	2.18	5.73	3.16	7.5	8.97	7.22	1.68372	2.52	1.61	1.59	12.53	6.96	9.93	3.37385
T24A11.1	62.27	86.93	70.62	144.55	149.19	141.55	1.95355	70.9	70.68	69.38	174.22	179.23	185.31	2.51804
ZK632.6	88.08	116.2	97.16	192.29	211.4	194.05	1.96341	108.92	98.52	104.93	250.2	236.44	241.45	2.30869
C15H11.11	2.23	1.72	0.59	4.31	2.2	5.42	1.58223	2.68	1.93	1.37	1.98	1.35	2.65	0.665924
F16H6.11	0.37	0.44	0.1	1.84	1.91	1.05	1.22762	0.12	0.06	0.22	1.8	1.15	1.87	1.41765
M142.6	33.41	42.71	29.55	71.58	66.29	72.44	1.93531	37.99	36.81	32.92	64.96	70.88	70.33	1.86208
T24G10.2	38.46	48.42	32.91	78.78	79.94	78.81	1.93444	39.35	36.18	40.66	108.13	103.55	115.92	2.74855
C18D11.2	20.47	14.59	13.8	35.69	31.52	31.32	1.89992	14.88	14.6	15.5	28.35	33.65	31.86	1.95623
F47D12.5	1.16	2.22	1.66	3.6	5.03	4.19	1.59453	1.19	0.74	1	5.77	5.55	6.15	2.94604
C16A11.4	5.08	7.12	5.63	11.95	12.42	13.62	1.82381	8.17	7.72	7.21	17.2	15.53	16.95	1.90345
C56G2.6	62.8	47.1	55.99	104.46	104.57	120.89	1.95346	51.45	40.87	42.26	133.09	127.74	119.92	2.76748
T12A2.1	5.97	8.15	9.17	15.58	14.92	18.05	1.84671	9.45	8.89	9.23	14.49	14.81	13.89	1.41282
Y39B6A.37	9.28	11.22	7.96	19.17	19.56	20.04	1.86809	10.47	11	8.98	28	26.44	27.8	2.45859
F44F1.7	2.58	6.51	1.18	5.03	8.61	6.84	1.54333	2.27	1.19	1	14.68	6.51	11.85	4.42895
F47G4.2	7.47	11.15	9.27	18.42	19.2	19.88	1.86144	10.71	9.01	9.38	24.19	24.42	23.69	2.25234
T05E11.9	738.72	899.76	851.6	1670.53	1533.87	1714.79	1.97314	919.13	924.82	913.1	1530.35	1757.98	1615.29	1.77664
T22C1.3	12.6	13.48	14.93	27.64	27.41	28.86	1.90661	13.23	13	12.38	39.56	35.88	40.44	2.78491
Y71H2AM.20	21.61	26.81	20.05	42.61	48.74	46.23	1.925	22.64	19.84	20.47	59.63	58.64	61.26	2.72221
T28A8.7	5.79	7.63	5.39	12.26	13.56	14.01	1.82623	6.9	5.64	5.69	18.38	17.01	16.92	2.46397
K09F6.8	0.95	5.63	1.8	4.16	7.79	5.17	1.50439	2.03	1.08	0.87	10	4.34	6.98	3.05444
Y113G7B.24	22.33	27.26	16.4	40.71	45.49	44.71	1.89752	22.63	18.27	16.06	60.57	54.68	58.7	2.9011
Y46G5A.27	0.5	1.77	0.35	1.95	3.17	2.52	1.35943	0.5	0.37	0.14	5.08	1.76	5.07	2.97007
R05G6.9	0.28	0.04	0.33	1.55	1.31	1.32	1.14521	0.55	0.25	0.4	1.07	1.26	1.33	0.871429
T01G9.5	16.67	26.76	17.38	38.77	40.41	41.25	1.88732	20.88	20.54	17.55	57.43	47.56	53.76	2.56172
R04D3.9	0.05	0	0.14	1.02	1.06	1.22	1.03448	0	0.08	0	0.28	0.49	0.22	0.321429
R06B9.6	16.96	23.57	15.25	35.06	38.04	38.29	1.89503	17.25	16.64	15.62	39.01	33.03	36.74	2.07161
K07A1.1	4.25	4.47	6.84	9.31	11.09	12.93	1.7958	4.99	5.05	6.95	15.9	10.04	15.12	2.05403
T09F3.3	8.95	16.42	8.3	21.45	21.98	23.05	1.81293	8.81	9.32	7.48	51.29	23.37	45.05	4.1842
Y37D8A.13	20.09	32.2	21.87	45.74	49	51.64	1.8971	31.2	29.21	25.86	57.94	54.24	56.69	1.89168
Y47G6A.12	3.07	5.32	2.85	7.87	7.93	8.59	1.71278	3.77	2.93	3.39	12.2	9.38	13.05	2.64553
T07D10.8	0.6	0.95	0.62	1.9	2.66	2.65	1.39458	1.11	0.74	0.96	3.55	2.9	3.9	1.78141
F56A3.5	6.27	11.45	10.59	20.17	16.29	20.96	1.83392	12.28	14.03	11.91	17.44	23.91	22.03	1.5376
Y53F4B.15	20.69	22.8	19.29	41.39	41.95	43.07	1.92171	22.56	21.22	22.8	56.8	51.05	50.83	2.28054
T09A12.1	0.23	0.14	0.19	1.4	1.53	1.1	1.13202	0.41	0.4	0.18	1.18	1.51	0.99	0.922306
Y71H2AM.6	6.65	6.76	5.92	13.22	12.84	14.93	1.83565	7.79	6.78	6.23	13.63	16.03	13.1	1.79664
C35E7.1	3.06	7.2	2.46	7.14	10.06	8.75	1.65076	3.13	2.2	2.66	17.37	8.87	15.24	3.77434
C34F6.6	5.58	7.84	7.14	12.13	16.4	14.75	1.83701	6.23	6.46	6.64	19.96	20.21	20.94	2.73668
Y51F10.3	30.57	45.25	27.41	67.23	65.74	68.2	1.89372	38.99	37.16	36.9	69.78	77.8	71.39	1.88686
ZK1058.4	98.72	109.49	104.18	201.4	207.07	207.97	1.95453	103.58	99.51	104.85	240.06	231.69	239.87	2.28861
C04F12.3	18.18	22.5	23.32	43.47	42.64	41.88	1.9103	24.48	23.84	24.89	43.47	50.3	47.71	1.85645
DY3.7	23.46	33.96	26.88	54.82	55.34	56.53	1.90939	28.36	27.35	25.01	73.27	73.94	75.24	2.65707
Y87G2A.1	12.23	13.8	10.39	23.09	24.86	26.14	1.8795	12.66	11.37	12.36	35.26	29.24	34.43	2.51155
Y77E11A.10	0.41	0.91	0.26	1.75	2.17	1.95	1.28166	0.5	0.33	0.13	2.51	2.31	3.01	1.97727
Y116A8C.19	0.37	1.02	0.1	1.88	1.48	2.23	1.24499	0.78	0.23	0.3	4.35	2.02	4.08	2.42459
F56C9.3	1.91	3.3	2.41	5.69	5.42	6.52	1.66008	3.2	2.89	3.41	9.54	7.92	10.69	2.252
F49E7.1	8.06	9.85	9.25	18.25	19.48	18.32	1.85842	10.81	11.1	8.47	20.06	22.63	21.92	1.93559
T13F3.2	1.21	3.22	2.46	4.6	6.07	5.16	1.60061	2.81	3.04	2.15	4.55	4.09	4.74	1.21636
M106.2	18.89	22.54	16.43	37.69	39.65	38.2	1.89846	17.54	19.19	19.33	52.15	50.78	57.23	2.71182
F45H11.1	7.61	12.15	8.42	17.35	19.79	20.09	1.83547	8.62	7.42	7.27	25.73	19.12	23.14	2.58419
AH6.5	3.64	8.58	1.85	8.68	8.86	9.01	1.55536	3.74	4.17	2.33	29.14	14.79	32.07	5.74018
F39C12.3	34.92	59.22	41.5	86.79	85.81	89.97	1.8939	49.76	50.01	46.41	87.14	101.52	91.83	1.88021
F48C1.4	4.66	9.42	3.36	11.44	12.87	10.23	1.68982	6.72	5.96	1.59	14.17	9.08	15.65	2.25246
Y43F8C.3	40.52	57.14	37.12	87.12	86.16	89.18	1.90492	50.02	51.54	46.57	76.92	89.58	79.25	1.62608
C53B7.2	0.71	0.16	0	1.19	1.46	1.77	1.14212	0.19	0.57	0.32	0.36	0.34	0.07	0.188725
Y49A10A.2	18.7	26.89	13.95	33.88	41.8	40.38	1.85577	19.45	19.69	19.88	49.01	45.02	47.26	2.27814
Y43F11A.1	0.58	1.3	0.13	1.75	2.4	2.3	1.28743	0.59	0.31	0.24	3.42	2.21	3.38	2.17633
Y43F11A.4	0.58	1.3	0.13	1.75	2.4	2.3	1.28743	0.59	0.31	0.24	3.42	2.21	3.38	2.17633
F42E11.2	56.99	86.82	86.74	145.48	147.22	153.62	1.91103	87.97	81.48	76.11	133.26	139.01	136.03	1.64266
F44A6.5	5.05	5.05	5.36	10.58	13.04	9.75	1.80769	4.23	5.66	5.58	7.93	8.36	7.73	1.30049
F47H4.1	3.21	10.3	1.66	6.95	9.34	10.55	1.47716	3.98	2.54	1.73	19.06	10.37	18.32	4.24444
C03D6.6	0.75	0.67	0.34	2	2.23	2.03	1.31513	0.61	1.06	0.76	4.05	2.37	5	2.10313
K05F1.5	16.41	25.42	26.84	44.08	46.66	43.59	1.87428	26.94	23.36	21.89	52.04	44.71	45.21	1.88802
C15B12.9	0.53	0.66	1.53	3.44	2.24	2.34	1.4021	0.97	0.42	0.4	2.07	3.74	2.22	1.67641
F40F8.9	41.43	47.6	44.08	80.46	91.67	91.01	1.93329	45.93	47.92	54.55	123.21	97.61	106.25	2.1603
R10E4.1	45.77	56.39	57.85	100.91	109.69	103.51	1.92694	50.53	50.15	49.46	120	121.13	120.31	2.36019
C44B9.1	7.22	8.93	8.7	16.65	16.67	17.91	1.8395	10.28	9.47	8.69	18.84	20.6	19.52	1.87532
T27B7.7	5.04	7.85	7.03	14.75	12.66	13.85	1.80017	8.87	8.75	9.43	14.01	15.99	15.95	1.52912
Y32G9A.5	0.26	0.13	0.09	1.59	1	1.23	1.0977	0.1	0.41	0.06	0.12	0.27	0	0.109244
F23A7.1	0	3.18	0.3	3.03	3.18	1.4	1.17438	1.11	0.18	0.47	0.82	0.4	1.17	0.502101
F56F10.4	7.69	12.95	10.94	20.89	20.88	21.45	1.82822	12.63	10.77	11.41	23.42	23.91	24.12	1.88971
F09G2.3	0.76	0.54	0.96	3.07	2.01	2.22	1.38783	0.42	0.32	0.27	0.05	0.14	0.25	0.109726
Y71H2AM.1	24.17	25.46	20.87	47.67	46.99	45.28	1.90395	28.33	27.87	26.11	55.08	55.32	56.72	1.95897
R166.2	17.66	19.27	19.23	36.79	39.96	35.62	1.89943	18.9	14.82	16.54	55.44	55.71	60.06	3.21461
M05B5.4	7.68	8.81	6.84	15.31	16.29	16.53	1.82795	6.68	5.4	6.26	21.69	17.6	20.24	2.7896
W01C9.2	1.42	1.65	1.59	4.37	4.37	3.26	1.56658	2.43	2.53	2.5	1.2	1.09	1.22	0.335564
F41C3.6	1.55	1.03	2.09	4.97	3.05	3.89	1.5528	1.78	1.69	1.79	1.34	1.57	1.59	0.544794
C05E11.1	19.27	25.61	17.87	37.95	45.75	40.29	1.88578	18.76	15.19	15.32	57.19	44.81	47.78	2.86551
F52D2.4	1.61	3.69	1.64	5.05	4.97	5.6	1.57143	2.23	1.64	1.67	8.27	5.64	9.36	2.72482
W03A5.5	12.28	12.23	6.42	19.75	20.1	20.96	1.79222	11.82	12.6	10.47	27.4	28.3	27.16	2.18686
C32F10.6	3.56	9.28	1.89	7.34	10.98	9	1.54089	3.13	2.04	1.8	19.27	8.63	17.45	4.54865
Y47D3A.28	4.1	4.29	3.2	7.66	8.9	8.74	1.73406	4.6	3.82	3.65	14.48	10.81	13.47	2.572
T06D10.2	15.47	18.09	12.04	29.31	32.15	29.07	1.86276	15.58	12.08	13	52.07	39.94	48.86	3.22652
Y49E10.19	22.55	29.71	16.85	40.69	46.26	47.13	1.85938	21.38	17.43	16.35	72.51	58.45	73.65	3.51805
T13H5.6	35.25	43.41	43.03	79.34	78.24	80.77	1.91154	50.3	49.99	50.72	70.93	79.92	76.8	1.47815
F13E6.3	1.39	2.29	1.97	5.73	3.78	4.33	1.6	1.93	1.11	2.15	3.56	2.85	3.73	1.2381
R144.12	18.78	18.51	24.42	40.59	41.64	39.59	1.88255	23.2	19.13	20.52	44.54	42.01	43.39	1.97327
C16A11.6	1.01	1.22	1.89	3.3	3.61	3.77	1.5	2.44	2.29	2.68	5.54	3.47	5.09	1.35447
Y66D12A.16	1.23	1.56	0.43	3.22	3.06	2.49	1.40997	2.53	1.55	1.93	4.48	3.94	5.12	1.50277
Y41C4A.10	36.58	31.21	19.11	53.26	50.6	62.67	1.85239	42.67	39.93	45.76	65.49	52.61	59.53	1.35224
C17H1.6	0.28	0.28	0.26	2.09	1.56	0.91	1.19372	0.27	0.26	0.43	0.47	1.22	0.6	0.578283
F46B6.5	15.64	21	16.14	35.01	36.03	33.43	1.87289	19.14	18.5	18.39	44.64	44.93	47.47	2.32153
T19B10.1	14.96	12.82	15.69	29.46	29.6	27.88	1.87088	14.25	14.42	15.14	42.65	40.34	43.76	2.70775
F10C5.2	14.25	15.47	9.85	24.69	27.05	26.65	1.84144	11.89	10.47	11.04	46.11	32.94	43.12	3.35632
F56E10.1	2.56	4.2	2.45	6.56	5.69	8.23	1.67731	4.24	3.47	2.53	10.96	8.88	12.73	2.45997
D1007.7	25.33	32.13	23.65	49.9	55.08	54.03	1.8905	26.44	25.69	24.52	78.04	78.28	78.94	2.95367
C47D12.2	22.75	25.03	20.3	42.78	45.16	46.52	1.89167	23.46	24.19	25.81	62.42	63.85	64.79	2.49882
C46H11.10	26.84	26.72	40.26	65.17	61.99	54.69	1.87823	34.93	40.2	43.33	31.17	33.2	36.43	0.829903
C09H10.5	17.37	19.99	20.92	40.1	36.99	38.46	1.88561	18.54	16.52	18.89	42.96	34.67	35.85	1.99263
Y75B8A.28	1.59	1.39	1.74	4.17	3.53	4.27	1.55052	1.14	1.34	1.15	3.68	4.95	5.09	2.06938
F18F11.3	6.52	12.66	11.26	20.24	19.72	19.81	1.78738	12.82	13.58	12.42	16.67	20.29	20.15	1.36561
T06A10.3	19.67	19.82	19.78	39.02	39.2	39.42	1.88919	24.04	22.8	22.89	56.59	53.92	52.75	2.24474
C02C2.1	11.06	10.95	13.68	26.01	24.63	21.2	1.85681	11.63	11.12	12.51	9.22	9.85	11.03	0.786722
H14N18.3	37.78	27.21	51.29	76.13	74.17	70.64	1.85228	26.94	29.31	29.09	26.22	26.31	25.6	0.884424
Y32F6A.1	1.94	2.76	1.58	4.5	5.53	4.76	1.59375	1.79	1.83	2.2	7.53	4.86	7.7	2.27778
Y44E3A.6	31.31	38.14	29.14	63.83	64.53	63.99	1.8934	30.46	28.73	28.28	80.88	80.34	82.03	2.68874
F13B12.1	33.1	43.22	34.11	67.36	75.27	72.54	1.89694	39.61	35.4	35.77	96.41	79.69	89.35	2.33301
C11E4.1	64.98	64.1	74.31	135.97	135.52	124.19	1.91715	65.09	68.55	68.72	83.15	90.82	95.93	1.31428
K08D9.3	1.96	3.53	1.2	4.82	5.16	4.95	1.54076	2.43	2.53	2.1	9.65	6.81	9.88	2.61829
Y54E10BR.4	65.28	62.73	70.51	129.16	129.48	127.53	1.91629	77.69	66.89	72.53	151.69	145.48	135.47	1.96556
F20B10.1	22.52	33.96	36.01	59.66	57.78	60.62	1.8647	33.69	33.9	33.92	48.59	58.18	54.83	1.54626
Y23H5A.5	58.3	80.37	58.36	124.4	123.34	131.6	1.89642	81.36	73.05	68.99	129.88	144.55	134.87	1.80786
D1086.1	1.34	2.2	2.82	6.57	3.75	4.74	1.60897	2.02	1.28	1.95	0.42	0.46	0.45	0.161212
F39H12.4	15.09	24.85	23.05	37.63	43.06	41.37	1.84967	26.28	26.81	26.37	42.69	43.08	44.79	1.58331
C01G6.9	14.67	26.41	26.98	42.03	44.12	43.61	1.82606	27.81	33.57	27.64	38	36.27	34.9	1.18637
T27E9.7	196.49	201.06	176.73	377.71	366.48	366.19	1.92347	198.76	184.92	192.51	354.41	384.63	379.9	1.9319
F54D10.6	5.74	4.18	6.91	12.52	10.63	11.65	1.75492	5.86	7.37	9.55	11.55	12.5	10.88	1.35493
T04C9.6	40.42	54.72	47.41	90.14	92.2	93.57	1.89564	53.49	52.04	50.01	88.87	107.01	103.78	1.89012
M162.5	2.76	4	4.21	7.9	8.37	7.44	1.69721	4	2.76	3.99	7.89	5.41	6.55	1.44364
E01A2.7	5.66	3.6	4.08	11.07	9.6	7.74	1.73868	3.31	2.56	3.45	6.8	5.5	6.72	1.54383
C49H3.9	19.58	25.33	22.86	42.28	46.84	43.83	1.87862	22.91	24.75	22.53	60.75	58.32	60.7	2.45621
Y55B1BR.3	10.48	21.64	9.74	21.93	31.39	25.98	1.76772	13.1	10.34	10.97	41.61	26.69	36.47	2.80059
R09D1.1	0	0	0	1.15	0.94	0.72	0.936667	0	0	0.04	0	0	0	0
T20F10.1	12.98	19.69	17.84	31.83	32.75	34.27	1.84732	18.75	16.39	17.66	41.19	46.66	45.61	2.39176
ZK1067.6	31.28	42.13	38.4	70.75	72.63	73.4	1.88816	42.89	38.99	40.01	72.45	84.53	77.15	1.87469
C16C10.6	19.96	21.33	15.53	33.75	39.71	38.16	1.86593	24.62	25.75	23.23	54.65	48.76	55.44	2.07376
F59E10.3	115.87	129.32	133.06	232.9	250.06	247.73	1.91656	134.15	123.05	129.67	310.1	273.65	270.14	2.19019
C48B4.8	2.11	2.42	1.13	4.58	3.19	5.92	1.58083	2.69	4.11	3.57	6.73	4.55	5.8	1.27749
C17D12.9	0	0	0	1.01	0.84	0.93	0.926667	0.18	0	0	0	0.2	0.58	0.245283
F59A1.7	2.16	1.87	3.09	5.54	4.88	5.88	1.61067	2.42	2.98	3.12	5.35	5.53	6.2	1.48264
F08D12.8	0.68	1.62	0.72	2.23	2.94	3.24	1.39701	0.56	0.21	0.32	3.72	2.02	4.23	2.43765
ZC247.1	14.12	16.81	13.4	30.78	30.82	26.32	1.8576	19.88	21.4	19.91	18.64	21.4	20.95	0.950148
C54D1.5	39.29	60.12	50.41	89.37	101.41	96.36	1.87894	45.67	39.17	41.93	116.35	106.76	112.28	2.5845
Y39G10AR.15	3.02	2.84	1.98	5.56	5.9	6.23	1.63192	3.28	3.28	2.87	7.69	5.87	7.21	1.67096
R07C3.6	2.26	5.24	1.64	5.67	6.94	6.21	1.55025	1.75	1.63	0.72	9.63	5.6	9.67	3.50704
F18H3.1	18	16.82	16.54	30.57	36.4	34.75	1.87123	19.4	18.61	16.23	43.21	36.8	34.73	2.00454
T07C4.8	18.26	28.51	14.29	32.47	42.29	41.53	1.81533	25.1	19.61	21.03	59.92	49	54.02	2.37038
C09H10.7	3.39	6.07	3.33	8.09	9.51	8.97	1.68271	3.79	3.61	3.58	10.47	8.79	10.53	2.1309
Y51A2D.15	23.92	42.35	29.75	57.62	62.05	62.63	1.84104	38.78	38.83	34.64	58.51	66.92	65.08	1.65302
M28.7	8.22	11.08	10.2	18.31	20.45	20.32	1.81785	12.54	11.63	13.41	18.46	22.33	19.37	1.4825
F11E6.2	7.47	14.08	12.67	21.47	21.52	23.42	1.78426	15.15	14.71	14.96	24.16	23.48	25.15	1.52217
F58D5.1	107.43	142.88	102.37	211.1	224.13	237.97	1.89271	130.11	115.35	115.23	290.57	265.25	287.94	2.32
K01A2.7	2.97	3.75	2.57	6.12	6.5	7.92	1.67128	5.7	5.9	5.06	5.78	7.8	5.4	0.965412
Y44A6C.2	0.64	1.87	0.87	2.36	3.22	3.38	1.40439	1.04	0.67	0.52	4.62	2.39	4.21	2.14532
ZC374.1	0.65	0.74	0.66	2.51	2.16	2.03	1.32673	0.79	0.63	0.7	1.69	1.94	2.05	1.10937
VF36H2L.1	15.34	19.75	18.63	33.19	36.47	35.63	1.85631	17.18	16.65	16.22	46.58	47.52	45.3	2.62771
F54E7.8	8.57	9.23	5.55	13.88	15.72	17.16	1.77457	8.12	6.93	7.24	27.76	20.48	26.63	2.96046
Y59A8B.8	50.36	60.79	46.73	101.15	100.44	101.83	1.886	58.89	58.59	55.92	125.77	113.3	119.76	2.03418
F42F12.3	20.96	14.81	12.6	31.14	30.67	31.62	1.81877	11.61	9.93	10.57	33.8	36.28	34.24	2.97123
B0361.9	50.9	37.46	51.94	96.98	88.63	83.53	1.87816	41.05	39.82	45.57	42.32	41.96	42.8	0.981768
T12D8.7	30.9	37.64	28.42	60.36	61.66	65.23	1.87325	31.55	31.55	33.68	77.78	80.45	78.74	2.37492
R09E10.7	13.7	24.72	17.37	33.78	36.22	36.64	1.81391	19.41	17.73	17.09	36.98	37.93	39.58	2.00052
C16C10.4	39.18	40.97	36.05	69.92	73.88	81.48	1.88993	41.48	39.77	40.24	97.17	83.16	90.39	2.17463
F40H6.6	3.25	2.99	3.42	7	6.45	7.81	1.6793	4.6	4.92	3.77	13.56	10.12	10.9	2.12277
T13B5.8	23.39	24.63	13.42	38.4	36.3	41.95	1.81021	28.32	27.55	26.41	42.31	40.51	39.98	1.43996
R02D3.1	40.5	38.62	39.29	78.4	76.66	74.12	1.88765	35.97	38.24	37.41	82.21	94.18	86.51	2.29367
ZK337.4	0	0.22	0.3	1.32	0.75	1.73	1.07955	0.3	0.3	0.15	1.33	1.28	0.94	0.946667
Y95D11A.3	9.13	11.73	7.68	18.15	20.45	18	1.79455	6.88	6.37	8.36	31.74	26.56	28.67	3.53393
Y71H2AM.19	59.18	76.42	55.9	117.93	123.42	123.82	1.87748	70.18	64.32	62.3	133.16	141.48	145.28	2.1017
T10B5.6	11.4	15.03	9.77	20.35	25.5	25.33	1.81582	13.24	10.77	9.85	37.35	24.81	34.34	2.61801
F11C1.5	21.48	26.01	22.53	42.69	47.92	45.51	1.86415	20.6	19.62	20.42	56.79	47.74	56.97	2.53771
Y50D4A.4	6.58	6.7	7.39	13.49	14.17	14.49	1.78074	7.65	7.25	7.29	16.74	16.53	17.27	2.00635
C17G1.5	11.54	14.2	14.77	25.85	27.59	26.22	1.83084	13.84	13.99	12.76	29.76	30.11	29.47	2.04955
T05B4.2	12.97	19.37	16.19	31.28	32.08	30.83	1.82787	16.16	11.18	14.12	36.63	28.21	34.82	2.24157
Y47D7A.8	8.99	18.99	5.29	16.5	22.88	19.87	1.63358	7.34	4.51	3.03	39.86	14.78	26.77	4.55313
C01G5.9	2.41	4.7	5.16	9.25	7.43	8.62	1.65684	6.21	5.65	5.03	7.62	7.52	8.19	1.17295
T27F6.4	10.04	14.46	8.21	21.8	19.94	21.84	1.78045	15.32	15.17	13.11	40.84	26.43	37.41	2.24635
F56F11.4	2.92	3.8	2.63	6.63	6.91	6.85	1.65101	3.94	3.64	3.03	15.12	8.49	14.99	2.83615
ZC53.7	0.86	3.67	0.86	2.95	3.96	4.72	1.38617	1.13	1.01	0.7	6.82	3.26	6.05	2.76199
F32D1.11	5.43	8.62	8.87	15.76	15.92	13.92	1.75926	11.42	10.19	9.77	15.76	12.33	13.37	1.20593
Y105C5B.20	0.35	0.35	0.24	1.4	1.62	1.49	1.14467	0.34	0.33	0.36	1.69	1.16	1.63	1.11166
T27F6.2	7.03	7.34	7.2	14.68	14.3	14.85	1.78388	12.19	14.23	12.76	18.43	16.91	19.06	1.28971
H36L18.1	2.29	3.94	3.55	6.93	6.49	7.61	1.64554	4.53	4.72	5.67	6.02	7.13	5.86	1.06083
C02F5.3	51.56	54.39	57.36	101.62	107.64	104.32	1.88552	58.86	54.09	56.1	120.26	116.65	120.43	2.07695
Y39A1A.11	0.59	1.18	0.81	2.05	2.78	2.76	1.36022	1.21	1.18	1.07	3.94	3.2	3.59	1.66099
Y38F1A.5	20.85	25.07	16.16	37.33	41.05	40.89	1.83267	16.66	17.59	16.09	67.6	58.09	61.86	3.51612
C52E2.1	1.13	2.66	0.93	3.62	4.33	3.22	1.44689	1.07	0.36	0.46	7.04	2.24	5.73	3.06953
Y53G8AR.9	32.25	41.79	22.71	55.72	61.2	65.03	1.82406	38.07	38.56	36.39	65.3	62.19	71.58	1.71582
F36H5.10	3.73	5.59	4.07	8.73	9.25	9.94	1.70348	4.39	6.74	5.41	6.95	12.02	11.07	1.53736
Y48G1A.2	3.15	5.08	2.75	8.23	6.75	8.13	1.65308	2.57	2.75	2.57	10.71	6.96	11.59	2.68687
M02D8.3	6.2	10.16	7.46	14.19	17.02	16.14	1.76547	8.37	6.25	7.52	20.49	17.39	20.71	2.33055
M01E5.6	3.6	9.13	1.95	7.13	10.11	9.5	1.51244	3.11	2.26	2.07	19.15	7.9	17.46	4.26341
ZK632.10	38.61	38.6	37.79	72.15	72.09	77.45	1.87873	35.63	35.66	38.31	64.91	60.92	65.9	1.70275
T23D8.5	0.63	1.76	0	1.9	3.02	1.66	1.22078	0.31	0.45	1.03	4.86	2.51	3.95	2.36326
Y111B2A.13	37.29	38.08	42.11	78.15	80.38	68.02	1.8804	45.19	41.06	45.88	77.17	86.28	80.05	1.80197
F09B12.2	33.14	32.81	29.75	61.57	59.54	63.52	1.87062	33.34	31.6	33.32	50.59	47.39	48.83	1.44983
T07G12.6	1.3	1.79	1.07	3.67	2.87	4.06	1.48045	2.16	1.83	1.49	4.71	3.68	5.81	1.67453
K01A11.2	15.74	16.94	17.82	31.96	32.99	33.69	1.84374	22.68	18.55	19.35	39.75	41.79	36.04	1.84932
F02A9.6	2.33	4.68	2.49	6.68	6.43	6.95	1.6048	3.94	4.26	3.49	13.02	8.66	13.58	2.40027
Y56A3A.12	13.23	17.38	12.35	28.14	27.6	27.77	1.81701	16.01	13.5	13.78	33.8	30	31.84	2.0661
F17B5.2	0.9	1.2	1.17	2.93	3.73	2.35	1.437	1.03	1.72	1.35	2.56	2.76	1.86	1.01127
K03A1.6	0.56	0.92	0	1.47	1.71	2.07	1.17187	0.6	0	1.14	1.82	2.42	1.89	1.29325
K11E4.4	9.44	14.91	12.53	22.72	24.81	24.18	1.79814	13.43	12.2	12.69	28.7	28.5	29.05	2.08737
F41A4.1	11.98	20.59	21.46	34.4	33.65	34.19	1.79274	26.24	23.89	23.06	30.93	30.7	32.99	1.2419
M03A8.2	31.89	51.39	38.69	78.1	79.1	72.91	1.84132	43.19	43.62	39.58	58.92	66.56	63.98	1.46426
C32H11.16	0	0	0	1.1	0.33	1.45	0.96	0.14	0	0.55	0.8	1.86	1.37	1.09214
K10C9.3	20.35	25.44	16.63	36.09	42.31	41.38	1.83094	17.21	12.95	12.93	55.94	40.34	50.38	3.18204
H32K16.1	5.88	5.53	6.12	12.61	13.35	10.2	1.76132	6.11	5.47	6.74	10.99	14.75	14.51	1.8879
C38D4.10	0	0	0	0.31	1.35	1.22	0.96	0.37	0.62	0.88	3.03	0.02	1.66	0.967146
Y59A8B.21	7.93	7.24	8.17	15.71	15.8	15.42	1.7817	7.96	8.33	8.58	13.05	13.81	14.33	1.47793
F37A4.4	0.28	0.69	0.55	1.79	1.92	1.81	1.22124	0.42	0.44	0.28	1.18	1.64	1.4	1.01932
Y37E11AR.6	25.52	29.44	22.09	47.75	48.67	51.54	1.84834	38.36	35.54	33.31	47.96	53.42	49.62	1.37011
C08E8.5	0	0	0.56	1.15	1.62	0.89	1.02809	0	0	0.46	0.39	0	0	0.112717
C29E4.2	19.25	27.39	18.67	38.22	44.15	42.58	1.82916	21.57	19.22	18.85	67.52	54.46	66.89	3.01517
T20F10.8	0.53	0.93	1.88	3.03	2.85	2.74	1.35962	1.16	0.39	0.63	4.11	2.21	3.51	1.89768
Y17G7B.17	67.88	80.57	48.47	119.2	126.25	122.84	1.84219	69.34	65.37	64.64	142.71	134.82	137.21	2.04962
ZK593.5	29.37	37.1	28.38	58.92	64.42	58.05	1.85376	33.37	30.59	31.37	78.89	79.91	82.54	2.45439
K02E10.4	19.44	37.98	31.58	52.73	56.07	56.64	1.79826	39.54	32.79	39.57	53.07	58.15	54.44	1.44178
Y50D7A.3	24.45	29.1	29.58	52.39	56.47	50.98	1.8558	29.11	30.3	32.54	66.83	71.46	70.51	2.19905
W01C8.3	20.49	38.06	30.03	52.99	55.5	57.13	1.80847	35.95	31.85	28.15	52.32	57.9	59.5	1.71521
C52B9.3	40.16	50.97	40.33	87.81	84.08	78.62	1.86308	48.45	58.25	49.36	75.74	85.99	77.7	1.50528
F44B9.5	17	17.65	22.3	37.04	36.61	36.2	1.83236	18.14	16.98	16.97	43.58	42.39	44.15	2.36195
T08B6.5	0.82	2.37	0.56	2.69	3.32	3.08	1.34667	0.8	0.72	0.41	8.33	2.76	5.19	3.30223
T03F6.3	13.05	16.44	11.29	26.79	27.38	24.94	1.80699	12.71	12.63	10.79	34.05	20.91	31.38	2.20649
M01H9.2	3.39	4.47	4.44	8.79	8.01	9.06	1.6902	6.11	6.07	5.47	8.58	9.99	9.76	1.37191
Y94H6A.12	8.49	8.53	14.04	20.55	17.4	22.28	1.76835	14.41	14.67	17.89	27.84	20.09	21.52	1.38983
F44E5.2	0.1	0.43	0.16	1.35	1.27	1.32	1.06775	0.21	0.11	0.2	2.15	1.74	1.74	1.59943
R09B3.1	5.48	7.17	3.22	9.42	10.54	11.6	1.6725	6.3	5.19	6.34	19.06	14.55	19.37	2.54345
Y38H6C.16	17.32	25.15	21.93	36.61	41.29	45.83	1.83576	22.65	17.99	21.34	41.96	51.58	46.35	2.15282
F42A6.7	176.68	243.47	180.13	352.3	374.36	401.19	1.86953	197.29	173.32	184.79	481.65	442.03	470.64	2.49699
T24D1.2	12.24	14.81	11.79	22.73	26.75	26.5	1.81597	14.38	12.78	14.06	39.46	35.85	40.46	2.61805
F43G6.4	19.6	29.04	16.21	38.36	39.84	43.77	1.79764	23.84	22.43	23.94	46.01	50.1	44.81	1.92487
F36A2.8	24.99	27.79	32.44	52.6	55.87	54.45	1.84675	32.42	31.82	34.22	62	49.4	53.89	1.62911
Y18H1A.2	23.45	23.87	18.62	41.17	41.43	43.98	1.83609	28.01	23.24	26.59	48.8	48.36	46.25	1.774
T14B4.5	4.25	5.96	8.9	10.72	12.49	14.43	1.7024	6.55	5.54	6.29	13.52	13.8	16.35	2.04256
Y51A2D.11	173.2	114.53	146.76	300.86	259.1	254.22	1.86103	137.94	116.8	145.42	73.93	85.83	76.68	0.586467
T05H4.11	39.25	53.8	52.33	84.98	96.99	93.08	1.85369	44.28	43.24	42.3	128.95	117.66	136.74	2.88624
T24C2.2	0.28	1.35	0	1.2	2.29	1.8	1.14255	0.81	0.45	0.5	2.81	1.04	2.94	1.42647
R02F2.8	8.73	5.57	5.11	15.36	12.26	11.13	1.72914	6.07	5.68	5.92	2.6	3.19	3.56	0.452346
C17C3.4	2.29	0.23	0.3	2.21	2.11	2.55	1.18041	0.55	1.44	1.41	1.63	1.79	4.09	1.17344
Y82E9BR.15	66.73	88.57	66.42	135.89	139.93	141.82	1.85849	76.84	73.5	73.19	138.83	144.84	150.73	1.91763
ZK131.2	3.28	5.89	3.09	7.26	8.54	9.31	1.64548	5.79	2.87	5.29	11.08	9.73	12.01	1.93628
F54C4.2	35.12	37.48	20.02	50.77	61.35	59.91	1.7991	35.7	28.76	33.96	73.02	66.38	74.69	2.11092
Y69H2.9	3.03	5.02	5.49	9.29	8.97	9.32	1.66747	5.17	4.54	4.35	7.92	7.74	7.34	1.34818
B0511.6	111.91	121.31	109.01	208.43	221.49	218.22	1.87742	111.19	100.43	105.35	253.73	267.91	253.89	2.42376
T11F8.1	0.47	1.94	0.4	2.41	2.71	2.21	1.26162	0.63	0.8	0.89	5.84	3.14	5.11	2.6485
F52C6.8	0.78	1.71	1.28	3.54	2.86	3.21	1.4195	1.96	2.86	1.46	3.83	3.76	3.06	1.14763
C32B5.16	1.35	3.44	1.08	3.43	5.31	4.2	1.45885	1.15	0.82	0.47	8.09	2.8	6.89	3.26838
F13G3.9	16.5	20.27	23.42	39.65	38.16	37.23	1.82054	17	17.64	20.15	39.56	35.45	36.73	1.93355
F22B8.4	1.2	0.89	1.27	4.01	2.73	2.38	1.43396	1.6	1.84	1.87	1.88	3.2	2.94	0.965102
ZK669.2	3.76	3.82	4.21	8.09	8.26	8.5	1.68019	3.97	4.46	4.89	6.47	7.45	5.43	1.18566
T07C4.10	6.84	10.48	5.25	14.1	14.69	14.88	1.70786	8.91	6.99	7.16	22.99	19.93	22.85	2.52379
F18A1.2	57.01	73.56	64.13	119.73	122.93	124.82	1.85878	68.2	77.78	72.95	134.33	148.49	143	1.91871
Y49F6B.7	1.12	2.75	0.49	2.9	4.27	2.85	1.36141	0.92	0.33	0.31	6.98	1.75	5.03	3.01754
K04G7.10	28.12	30.73	25.1	52.24	53.13	54.86	1.84278	47.81	42.37	48.7	82.46	64.58	74.29	1.55998
Y39H10A.2	0.14	0.18	0.06	1.07	1.42	0.9	1.00296	0.21	0.15	0.14	1.62	1.28	1.54	1.26857
D2030.11	6.81	5.19	2.66	9.23	9.18	10.33	1.62741	7.82	4.47	5.5	7.48	11.37	12.39	1.50265
F41C6.7	1.49	1.19	2.4	3.74	5.01	3.34	1.49629	1.33	1.44	1.64	2.06	2.26	2.88	0.97166
T19H12.6	3.41	5.81	4.83	9.28	9.38	9.94	1.67742	7.05	6.97	7.4	8.38	9.47	9.5	1.11998
Y53H1C.1	10.44	14.83	8.58	21.17	22.28	21.39	1.75957	12.72	11.21	11.37	27.09	27.78	29.51	2.20313
Y57E12B.3	4.15	7.16	4.93	11.08	11.01	10.44	1.69075	8.95	9.29	8.9	9.21	8.08	9.69	0.895156
C10C6.9	1.32	1.71	2.84	4.28	4.24	4.81	1.50282	3.22	2.12	3.83	4.06	3.01	3.8	0.89318
C06E1.1	18.91	34.93	28.11	44.88	56.42	51.6	1.79988	20.62	13.74	16.83	78.92	63.92	76.41	4.04595
M151.5	0.16	0.52	0.36	1.06	2.2	1.42	1.15842	0.22	0.25	0.21	3.07	0.89	2.02	1.625
D1069.2	44.21	79.94	57.89	103.14	115.59	117.04	1.81458	81.61	74.85	70.64	121.71	113.4	115.57	1.52403
M18.6	8.88	8.92	9.43	17.84	18.58	17.42	1.78101	8.78	9.21	9.2	18.01	16.83	18.94	1.78138
K04G2.8	19.36	27.34	26.08	44.17	47.15	46.63	1.8204	22.8	20.4	20.51	55.67	54.91	59.41	2.54819
F22B8.7	16.41	13.59	14.48	28.71	27.04	30.29	1.81213	11.89	9.02	11.24	28.97	24.93	26.51	2.28762
F55G1.3	3.74	4.84	3.35	8.59	7.28	9.05	1.66912	4.1	3.45	5.42	10.77	9.74	10.83	1.96243
K10D6.3	0	0.13	0.17	1.36	0.71	1.17	0.981818	0.52	0.41	0.26	0.46	0.33	0.76	0.369928
F45F2.4	1.18	1.81	0.92	2.76	3.54	3.56	1.42692	1.42	0	0.82	4.41	5.24	4.76	2.75
Y105C5B.13	6.18	13.24	4.31	13.3	16.05	13.71	1.61092	5.04	3.45	3.46	28.04	12.5	23.93	4.31237
Y51A2D.20	37.61	69.98	42.04	82.45	98.28	92.96	1.79316	50.82	44.03	44.22	103.81	96.9	94.05	2.07475
F57B1.2	1.81	3.44	2.15	5.73	5	5.42	1.55288	3.34	2.43	1.98	10.95	7.12	12.2	2.81581
T14G10.2	18.97	29.13	24.84	45.62	44.55	47.23	1.80932	26.27	26.42	25.04	46.68	52.18	51.87	1.86709
C52D10.6	4.51	13.12	3.79	11.14	13.66	12.79	1.53931	5.12	4.21	3.1	19.23	7.71	15.22	2.73234
T07H8.6	3.56	5.31	5.98	9.31	10.03	10.63	1.67899	6.57	6.24	5.93	7.93	8.9	8.51	1.16559
F29A7.2	1.34	2.35	0.81	2.8	4.24	3.69	1.43067	1.23	1.24	0.65	5.06	4.51	4.06	2.22712
R02C2.6	0.42	1.84	0.65	2.52	2.96	2.14	1.28934	0.6	0.38	0.42	3.51	2.63	4.97	2.525
C05D11.13	15.88	15.75	12.2	28.74	27.17	28.29	1.79799	19.29	23.49	20.15	27.48	28.81	29.66	1.30366
R06C7.8	15.57	22.39	14.02	28.9	35.51	34	1.78992	15.92	12.05	12.15	59.31	42.97	53.19	3.60552
T08G2.2	5.4	8.51	7.87	12.23	15.58	15.15	1.73366	9.47	10.91	10.1	14.98	12.54	14.87	1.26613
C50E3.12	0.36	0.92	0.05	1.59	1.69	1.58	1.1224	0.36	0.54	0.4	5.14	2.19	4.36	2.7186
F22B7.10	7.92	9.2	10.83	17.87	18.46	18.21	1.7622	9.47	7.74	9.41	17.84	20.11	18.91	1.91965
C17D12.2	27.05	45.43	32.04	64.43	63.34	65.95	1.80171	41.24	45.1	36.26	52.52	71.35	64.36	1.49865
T05H10.3	347.58	522.41	568.95	912.75	830.5	895.29	1.82985	574.62	693.79	608.67	699.12	684.85	654.06	1.08401
C05E4.13	0.49	0.25	0.4	1.31	1.8	1.64	1.14734	0.44	0.24	0.44	1.1	0.97	0.99	0.742718
F54E7.9	13.62	13.03	10.3	20.48	24.47	26.73	1.79424	13.36	14.56	12.06	37.09	31.97	33.5	2.38623
K06A5.4	14.03	20.58	14.12	27.75	34.01	30.87	1.79064	14.29	11.85	12.14	50.72	37.94	44.61	3.22844
W09B6.2	5.84	7.89	4.43	10.95	11.66	13.24	1.69423	7.48	6.09	5.67	17.85	15.39	15.16	2.17626
K08H2.2	0.41	1.43	0	1.45	2.95	1.31	1.17975	0.61	0.6	0.21	4.29	1.7	3.79	2.21267
F22D6.1	2.69	3.16	4.5	5.94	7.77	8.05	1.62996	4.38	4.2	5.25	5.97	8.02	6.19	1.19905
PAR2.3	3.41	2.82	4.09	7.32	6.15	8.4	1.64189	4.11	3.29	3.33	7.75	8.31	7.27	1.6992
T05F1.10	8.07	4.94	10.63	14.37	16.71	14.01	1.69257	4.68	4.51	3.77	12.52	12.31	12.95	2.36717
Y65B4BL.1	90.82	142.9	93.59	192.06	192.09	217.6	1.82177	126.67	140.84	114.72	182.99	225.03	192.47	1.55878
Y49E10.20	31.74	29.34	32.04	61.15	59.06	56.32	1.83656	30.69	30.14	34.59	57.38	53.7	57.82	1.71611
Y71A12B.2	1.91	2.87	0	3.19	5.04	1.9	1.30206	0	0.61	0	9	5.28	10.2	6.78116
F28F8.5	25.95	30.94	26.12	52.9	48.77	55.62	1.82874	31.19	31.45	27.65	63.75	62.76	58.72	1.98553
C01H6.8	15.28	17.35	29.09	36.58	39.18	37.71	1.75324	21.46	18.86	21.65	35.36	31.4	32.51	1.52794
F36A2.2	23.02	24.95	20.66	42.84	45.35	42.2	1.82033	23.73	24.28	23.38	57.45	55.85	55.98	2.27557
Y104H12D.3	25.81	23.52	20.65	44.81	42.35	45.59	1.81899	3.85	3.47	3.4	2.57	1.93	2.34	0.498542
F02E9.7	14.23	15	15.2	27.9	29.77	27.85	1.80308	15.02	14.25	14.48	31.94	29.15	32.4	1.99979
R53.3	25.37	34.46	31.48	56.1	56.47	59.14	1.8207	35.36	34.88	32.31	58.61	71.53	70.39	1.89986
T22C1.11	14.24	14.94	14.62	27.37	28.25	28.68	1.80128	16.52	16.02	18.46	31.42	31.12	32.91	1.76759
ZK1098.8	3.85	4.65	3.13	8.21	7.98	7.88	1.64525	4.2	3.71	3.67	12.61	9.26	12.8	2.37791
F56A12.1	6.64	7.92	6.75	13.93	14.61	13.7	1.73756	6.85	6.29	6.17	17.64	17.68	17.24	2.35589
Y54G2A.11	137.01	140.34	142	275.91	265.85	243.64	1.8596	144.99	161.54	159.43	260.68	285.49	287.52	1.77774
K02F2.3	18.42	23.48	20.48	37.45	41.06	39.91	1.81126	21.2	18.96	19.13	55.47	52.38	55.2	2.6176
F45E4.2	173.96	202.29	175.43	326.66	344.07	358.38	1.85532	188.06	166.33	180.55	396.06	399.04	394.39	2.21119
K02F6.7	0.37	0.92	0.08	1.33	1.99	1.64	1.13501	0.55	0.24	0.21	3.66	2.36	3.85	2.4675
Y53H1A.5	11.44	11.8	9.45	21.23	21.43	20.6	1.77249	13.35	14.27	13.89	25.91	20.57	24.68	1.59874
K02E7.12	1.32	0.82	0.88	2.91	2.12	3.21	1.36877	1.34	1.31	1.7	3.62	3.28	3.21	1.37551
F55C9.8	0.94	2.07	0.86	3.56	3.06	2.87	1.38137	0.51	0.8	0.57	6.84	2.65	5.24	3.01844
Y67H2A.1	18.01	21.33	18.6	34.87	39.15	36.36	1.81129	19.88	17.31	19.1	46.29	44.22	50.41	2.37679
ZK652.6	21.77	26.19	23.38	44.18	47.85	43.18	1.81881	24.5	24.74	22.88	65.75	63.59	63.69	2.56962
C03D6.8	231.21	212.85	232.83	410.55	433.28	417.47	1.85515	260.95	247.43	269.98	485.04	456.56	440.14	1.76838
Y2H9A.6	0.21	0.1	0	1.19	1.33	0.68	0.966767	0.13	0.04	0.21	0.7	0.44	0.43	0.464497
F21H11.2	14.22	18.3	19.55	31.87	32.42	34.38	1.79172	18.63	16.51	16.45	38.91	42.8	41.85	2.26342
ZK355.3	0	0	0.91	2.2	0.7	1.26	1.06394	0.08	0	0	0.09	0.08	0.32	0.159091
C53A5.2	44.76	69.32	112.13	131.79	132.04	131.6	1.72519	85.07	92.93	100.05	126.87	130.38	131.83	1.38438
F11H8.4	10.45	14.82	12.28	23.72	24.04	23.95	1.76843	14.17	12.64	11.9	22.3	21.7	23.25	1.61232
ZC132.4	0.66	1.29	0.78	2.56	2.05	3	1.3281	0.83	0.55	0.63	3.56	3.11	3.94	2.11776
T10C6.6	20.03	19.4	16.63	34.56	35.37	36.48	1.80173	19.76	17.28	18.14	43.45	40.71	39.75	2.12977
F39B2.4	9.73	13.61	10.25	20.68	22.05	21.58	1.75758	11.21	11.12	10.15	28.65	28.3	30.44	2.46308
Y47G6A.29	3.91	7.33	5.83	11.39	11.19	10.82	1.66418	3.19	6.13	4.17	3.81	6.21	2.98	0.788357
F43E2.12	0.12	0.25	0.33	0.76	1.7	1.5	1.07027	0.4	0.88	0.25	1.88	1.38	1.98	1.15673
F01G10.7	7.92	11.48	8.74	16.7	17.87	19.7	1.74277	7.43	6.58	6.95	21.69	20.3	20.28	2.59891
F44F1.4	4.29	6.08	3.94	8.94	9.51	10.29	1.66031	5	4.17	4.94	11.41	10.26	12.3	1.98539
ZC84.6	3.83	7.11	6.05	10.75	11.13	11.35	1.66233	7.97	7.31	6.95	10.43	12.35	11.49	1.3583
F55C9.5	0.52	0.64	0.35	1.83	1.55	1.97	1.18625	1.16	0.82	0.79	4.64	1.34	2.3	1.43501
Y24F12A.1	11.71	12.5	9.93	20.55	21.59	23.53	1.76817	12.15	10.21	11.41	31.05	27.45	31.04	2.43514
F41H10.6	14.67	12.95	14.66	27.47	29.4	24.18	1.78997	15.31	12.56	13.46	30.99	28.86	29.33	2.01173
T05E11.5	70.78	80.23	67.09	127.73	144.09	134.26	1.83664	68.16	61.43	64.45	198.21	175.2	190	2.85937
C50E3.13	0.22	1.75	0.2	1.94	1.74	2.18	1.13346	0.84	0.61	0.51	5.91	2.31	5.85	2.83669
K02A6.2	3.09	1.06	1.73	4.24	4.71	3.89	1.44595	1.21	1.72	2.27	2.29	2.85	2.34	0.912195
F14F4.3	23.28	32.77	25.87	48.85	52.03	52.01	1.8004	26.27	22.39	22.01	71.14	66.41	69.01	2.80386
B0393.6	1.57	2.94	0.7	3.73	3.58	4.05	1.38368	1.38	2.57	1.51	8.71	5.95	9.93	2.90662
Y48G1C.10	2.17	3.47	2.33	5.45	6.14	5.51	1.5588	2.91	3.44	3.56	4.47	5.63	5.69	1.22308
C03B8.4	24.98	34.96	29.31	54.28	56.1	55.98	1.80336	29.53	30.18	30.71	72.26	75.24	76.22	2.39478
F15A4.12	20.34	14.61	19.83	32.58	36.37	34.08	1.78314	28	26.77	28.84	38.09	34.8	34.75	1.24281
R144.9	17.19	19.78	24.17	36.49	40.05	38.22	1.78921	22.48	22.25	27.03	44.84	38.35	39.29	1.63831
Y48G10A.2	6.5	8.78	8.93	14.16	15.56	17.4	1.73172	8.67	7.27	9.32	22.43	18.2	19.28	2.11996
B0432.7	4.13	8.33	7.16	11.72	13.77	12.17	1.6649	7.23	7.99	6.41	11.14	11.43	11.9	1.39951
T26C11.7	6.49	9.84	5.04	13.86	14.06	12.87	1.67378	7.05	6.83	6.69	19.88	16.23	21.17	2.43021
C15A11.5	0	0	0.26	1	1.29	0.74	0.929448	0.34	0.26	0	1.77	1.45	0.62	1.06667
C10C6.6	25.2	33.21	31.12	54.39	57.78	54.87	1.80525	27.28	26.14	26.72	71.1	71.69	74.5	2.61354
F15B9.9	6.25	9.95	10.5	17.46	18.19	15.25	1.7138	8.48	9.34	10.68	10.56	16.82	14.71	1.33619
F10F2.1	23.1	31	28.71	51.4	51.26	51.71	1.79897	28.24	28.69	28.19	48.77	53.89	51.08	1.74467
B0207.4	12.27	16.43	9.19	22.27	24.66	23.84	1.73074	10.26	9.43	8.31	44.29	29.67	39.09	3.64677
C34D4.14	56.68	81.82	65.64	125.61	126.41	123.17	1.81129	67.77	65.48	59.75	111.59	125.03	113.14	1.78449
C13F10.5	13.82	16.15	12.33	27.7	26.91	25.6	1.77064	21.53	18.89	18.43	36.23	28.75	31.74	1.56378
ZK1290.5	6.66	4.36	6.98	11.86	13.43	10.1	1.68524	5.62	5.83	6.85	12.78	15.03	14.95	2.00751
F08G5.1	1.19	2.38	0.89	3.02	3.52	3.84	1.39142	1.75	2.11	1.54	7.58	3.32	7.24	2.15952
W09G12.1	4.11	10.2	2.71	8.69	13.26	8.65	1.52847	4.5	3.77	2.61	19.43	6.67	15.04	2.96398
R07C3.13	0	0.17	0	0.98	0.75	1.12	0.899054	0.33	0.23	0.29	2.33	0.85	1.14	1.12208
C06G3.6	54.47	73.18	78.12	122.66	132.22	123.02	1.81013	71.64	69.19	74.85	136.6	154.04	150.18	2.01582
F59B2.3	10.31	10.84	11.21	21.01	20.4	20.76	1.7582	12.18	11.62	12.84	17.6	16.64	18.19	1.32265
F56A11.3	15.98	24.05	21.13	38.37	39.63	35.87	1.77478	24	21.68	19.67	39.42	39.92	41.89	1.77366
F11C3.1	0.75	1.43	1.37	3.6	2.67	2.74	1.37557	1.57	1.27	1.28	1.11	2.29	2.67	0.852528
Y37E11B.3	11.1	11.62	9.7	18.81	21.81	21.64	1.75776	14.27	13.53	14.38	26.67	20.82	26.27	1.63258
F08B4.2	13.78	27.35	25.52	38.65	42.11	39.67	1.72907	26.38	27.17	26.11	36.19	39.43	38.92	1.38568
Y39B6A.33	80.32	79.32	67	131.05	149.5	138.77	1.82599	83.29	76.29	82.03	163.31	165.24	170.46	2.04002
R05D7.7	6.48	11.41	9.61	14.73	19.55	18.05	1.71574	13.06	13.47	12.31	15.88	14.64	14.19	1.06859
C10G8.6	34.39	45.98	36.98	74.45	72.57	70.1	1.80407	47.89	46.17	47.6	87.3	90.87	85.47	1.82248
F59F3.1	11.36	18.7	18.26	28.85	30.26	30.4	1.74415	15.28	12.8	14.29	31.89	31.12	34.03	2.13886
T12A7.5	6.35	6.97	15.69	18.4	15.99	17.51	1.62137	8.72	8.34	10.54	14.78	15.14	15	1.46797
F26G5.9	60.96	83.85	59.75	121.21	124.73	128.64	1.80468	67.28	59.46	56.84	142.32	133.91	141.94	2.24124
F54C1.3	17.41	26.1	21.84	39.87	42.96	38.48	1.77484	22.69	20.55	22.15	46.62	44.91	51.81	2.09592
T19H12.2	29.82	60.65	20.2	54.83	64.33	67.71	1.64397	30.84	22.38	20.96	139.39	68.06	112.57	4.14641
Y97E10AL.2	36.78	41.72	40.46	76.12	75.47	69.51	1.81289	35.65	40.47	39.83	70.09	69.07	69.02	1.75015
Y14H12B.1	27.87	31.97	24.65	49.48	53.84	53.79	1.79575	33.18	34.1	33.6	56.31	54.9	59.87	1.6469
K07H8.8	0.8	1.15	1.78	3.19	3.22	2.78	1.36553	1.97	1.79	1.66	3.33	3.69	2.35	1.11283
F11D5.3	18.78	29.46	26.71	45.86	45.73	46.35	1.7696	27.56	27.67	27.29	48.34	50.95	49.72	1.7424
Y73B6A.6	0.06	0.32	0.35	1.38	1.19	1.25	1.02413	0.32	0.31	0.39	1.22	1.84	1.58	1.15423
F26A1.1	10.43	11.06	11.02	20.47	22.44	19.44	1.75584	10.89	11.48	9.99	34.62	28.95	33.04	2.73218
C14B1.5	16.5	16.66	18.19	32.27	32.59	31.92	1.78068	19.48	16.41	18.59	46.3	39.53	41.72	2.21903
F35G2.4	42.04	96.33	49.94	80.85	142.77	111.44	1.7514	66.03	35.86	31.83	165.8	110.67	140.08	3.04674
T05E11.3	309.23	346.39	338.49	582.16	607.59	637.91	1.83296	299.54	260.69	283.47	717.96	793.34	728.1	2.64486
F15H10.2	4.06	5.49	4.21	10.38	7.57	9.87	1.6599	4.01	4.71	5.22	5.09	9.28	8.64	1.35832
ZK546.15	0.98	3.3	0.71	3.11	3.75	3.62	1.31164	1.99	1.11	1.09	7.85	4.62	8.47	2.91238
R02D3.3	16.63	21.36	19.08	34.72	37.4	34.74	1.77892	21.25	17.13	18.42	48.01	42.3	45.05	2.26355
M02H5.11	0.16	0	0.07	1.2	0.95	0.79	0.910217	0.13	0.25	0.37	0.42	0.71	0.52	0.44
F55A12.4	13.69	13.76	11.65	25.86	26.23	22.2	1.76461	10.83	10.21	10.07	25.55	24.54	26.73	2.25213
C06A12.5	0.92	0.68	0.36	1.42	2.08	2.64	1.2379	0.32	0.29	0.32	0.24	0.47	0.42	0.287532
C05C8.4	21.56	28.64	21.01	42.23	44.93	44.83	1.7786	28.17	26.75	26.56	61.91	60.07	62.83	2.18762
C35A5.3	6.91	5.23	7.92	15.08	13.01	11.06	1.69775	3.53	3.55	4.22	5.24	4.87	6.68	1.17413
T02C12.2	5.92	6.73	8.7	12.86	14.37	14.04	1.69487	5.85	7.33	6.53	20.62	17.58	20.03	2.56407
C34B2.1	2.86	4.78	4.96	9.47	7.91	7.8	1.6141	5.65	3.11	3.38	4.3	4.58	2.99	0.784016
F22E5.3	2.53	2.38	2.38	5.07	5.74	5.08	1.54422	2.55	2.32	2.41	6.77	5.44	6.03	1.77432
C33E10.7	1.08	1.52	1.35	3.38	3.22	3.11	1.39712	1.99	2.15	1.72	2.46	3.43	3.85	1.09932
F36F2.2	12.77	10.26	11.68	25.38	21.63	19.31	1.75868	12.55	14.88	14.2	9.3	10.62	10.25	0.676003
Y53C12B.3	20.63	28.79	17.96	40.35	40.36	43.01	1.75789	27.99	27.09	23.1	51.14	54.94	56.66	2.00468
C01A2.2	24.58	30.77	29.25	52.62	55.69	48.75	1.79292	38.15	33.51	30.02	38.84	33.66	34.44	1.02159
W01C9.3	46.84	87.88	78.56	123.62	128.23	128.13	1.75689	88.82	94.42	92.8	116.65	128.83	126.69	1.33375
C05G5.5	2.69	5.47	4.87	7.86	9.47	8.28	1.59763	4.53	3.39	3.45	11.26	9.89	10.1	2.17467
F35H12.3	15.93	20.9	16.55	29.49	35.87	34.55	1.77208	21.19	18.57	18.53	44.41	39.06	39.95	2.01371
K12D12.1	26.3	44.89	22.77	49.41	60.14	58.33	1.73144	28.52	21.44	20.04	102.21	68.49	93.09	3.61356
F57B9.2	38.46	61.61	49.77	88.9	92.06	90.86	1.77846	49.31	48.86	47.07	103.82	109.62	111.23	2.19016
R07E3.2	13.27	13.56	20.88	30.15	29.09	28.71	1.73437	35.27	36.7	28.7	26.8	15.51	16.18	0.564194
Y53F4B.19	0.25	0.15	0.14	1.45	1.41	0.7	1.00565	0.33	0.28	0.25	1.03	0.77	0.75	0.660622
Y111B2A.22	28.68	43.8	28.29	59.68	60.12	63.29	1.76438	36.72	33.43	27.84	72.57	75.52	77.83	2.23705
Y39A1C.4	11.18	14.53	12.16	21.99	26.54	23.05	1.75141	13.11	13.5	13.02	28.91	25.65	30.26	1.98968
ZK430.5	0.86	1.67	0.56	2.34	3.11	2.45	1.29721	0.85	0.79	0.83	3.82	2.65	3.65	1.85009
F08B6.3	15.51	19.73	22.99	35.65	36.52	35.47	1.75796	23.25	24.21	26.38	41.78	41.01	38.22	1.57483
Y5F2A.4	9.5	12.89	12.65	21.41	23.26	21.36	1.7358	11.75	9.89	12.8	31.25	27.9	30.3	2.38916
T04H1.1	0.84	0.8	1.61	3.02	3.09	2.21	1.3312	0.86	1.22	1.44	2.16	2.89	3.11	1.25153
ZK632.8	10.67	10.72	12.89	19.91	24.27	20.95	1.74705	13.7	13.65	10.94	27.96	26.38	27.55	1.98329
Y18H1A.13	0.61	0.96	0.21	1.62	1.82	2.15	1.16946	0.79	0.81	0.71	1.09	1	1.07	0.595104
Y54E10A.15	8.93	15.74	7.57	17	21.12	20.79	1.67168	7.8	5.87	5.8	36.61	23.26	34.19	4.18603
F22B7.1	6.02	9.18	9.53	15.39	17.4	14.19	1.69419	8.99	10.77	11.91	12.89	16.47	16.68	1.32795
F58F6.1	149.39	179.85	121.4	267.23	271.95	275.49	1.79585	173.37	216.32	168.1	216.08	238.78	213.31	1.19148
R12C12.6	20.67	24.11	32.78	46.91	46.97	47.61	1.75633	30.5	25.25	25.97	54.36	47.45	49.41	1.78494
F59F4.2	340.94	377.04	327.62	614.03	616.81	678.36	1.82071	412.01	423.19	380.36	678.25	572.31	555.9	1.48245
F22B7.9	39.67	40.5	56.54	87.21	85.89	75.97	1.78276	38.06	39.2	42.52	41.09	33.15	36.91	0.905278
T20D3.8	16.78	20.22	21.88	35.44	37.78	36.1	1.76665	16.83	15.64	17.41	28.35	27.18	30.59	1.62859
C28H8.2	0.71	0.55	2.03	2.44	3.18	2.39	1.27345	1.09	0.94	0.64	3.74	3.05	4.04	1.91005
R11.1	17.31	15.59	11.58	27.86	27.36	27.33	1.73863	11.78	10.23	11.41	17.13	13.04	19.04	1.35118
K09A11.1	5.9	8.71	7.52	13.14	14.85	14.45	1.68882	7.64	7.01	7.63	17.66	16.4	17.17	2.0265
W05H9.3	151.71	145.23	184.98	304.6	299.56	273.22	1.80933	131.31	131.65	136.76	247.31	261.08	270.51	1.9341
E04F6.16	0	0.38	0.5	1.36	1.44	1.18	1.02577	0	0	0.41	2.06	0.68	1.67	1.29326
W04G3.1	55.53	99.41	90.56	134.64	149.49	153.29	1.76024	115.66	115.27	112.17	135.06	134.45	132.08	1.16033
ZK1055.1	9.37	14.29	9.24	18.29	21.75	21.42	1.71198	9.01	6.6	7.39	33.4	23.77	29.98	3.35192
F46B6.7	279.56	278.7	289.08	549.79	514.61	484.71	1.82175	275.52	277.8	279.54	395.79	462.08	450.29	1.56505
EGAP9.4	0.18	0.27	0.73	1.75	1.24	1.55	1.08612	0.29	0.57	0.91	0.97	1.39	1.21	0.748428
F47A4.2	13.87	23.93	13.66	30.86	30.84	31.45	1.71043	17.16	18.99	14.18	28.97	31.31	30.93	1.71029
K10D3.3	1.91	2.96	1.25	3.96	4.73	4.52	1.44846	3.77	3.09	2.89	11.44	6.1	11.65	2.28941
F57G9.3	1.33	2.73	0.43	1.86	5.32	3.16	1.38051	0.78	0.25	0.45	4.63	1.75	3.96	2.30804
T03F1.9	9.74	13.34	7.79	16.97	21.37	19.37	1.70387	9.37	8.17	8.12	28.16	21.03	26.27	2.63294
DY3.6	27.54	33.55	43.61	67.45	62.9	59.78	1.76537	31.14	37.41	36.11	42.65	47.86	47.47	1.28163
T04D1.2	0.32	1.04	0.99	2.69	2.25	1.7	1.24112	0.37	0.58	0.36	3.87	2.42	3.35	2.23666
B0222.9	3.52	3.02	3.61	7.76	6.98	6.24	1.59544	2.9	2.27	2.6	3.32	3.33	3.5	0.942433
Y39B6A.41	1.5	0.7	0.7	3.06	2.2	2.36	1.29153	0.68	0.74	0.67	0.14	0.33	0.29	0.149312
C01G6.8	60.9	95.54	71.36	129.07	139.94	141.49	1.7786	81.07	77.94	76.88	152.65	161.13	157.23	1.97166
F14H12.4	49.43	63.77	56.42	96.61	107.93	105.53	1.79626	67.08	56.86	64.44	137.32	123.71	128.28	2.03423
Y37E11AM.2	11.43	11.11	11.03	21.25	20.68	21.65	1.73858	11.14	9.75	9.54	28.46	27.02	30.35	2.56745
F56A8.4	4.64	7.07	6.45	11.55	10.65	12.99	1.66304	5.36	4.37	5.24	14.48	12.02	12.77	2.18531
Y43F4B.6	11.33	15.89	9.93	21.25	24.06	23.61	1.71656	11.23	10.29	9.51	35.05	28.51	31.91	2.80547
W08E3.2	52.66	60.38	38.14	88.68	89.66	94.51	1.76968	53.92	50.61	49.79	106.14	110.8	111.32	2.08658
C52E2.7	0.63	2.68	0.08	1.93	2.94	2.38	1.13459	0.84	0.32	0.12	4.53	2.11	3.71	2.41822
Y66A7A.5	3.98	4.89	5.63	8.98	10.09	9.58	1.63714	5.76	4.53	5.06	10.26	10.81	10.12	1.69973
W02B9.1	81.03	131.61	88.71	174.01	178.12	186.38	1.76938	121.29	115.36	103.81	178.52	192.36	196.55	1.6521
T22H9.2	30.89	43.87	28.34	58.69	64.17	63.95	1.7607	34.66	34.55	31.49	63.87	67.06	68.07	1.919
F27C1.2	97.24	101.26	78.72	163.8	168.27	171.76	1.79798	94.84	89.91	97.85	197.68	198.3	193.89	2.06537
F56A3.2	7.7	7.34	6.43	14.63	13.83	12.99	1.69391	8.08	7.96	7.64	19.92	17.77	22.95	2.27286
C24A8.3	6.66	12.01	6.03	14.71	15.05	15.71	1.64152	8.29	10.81	8.03	12.85	15.29	14.69	1.42151
Y67D8A.2	8.32	13.44	10.35	18.41	21.31	20.17	1.70578	11.72	10.9	12.06	22.83	24.53	26.6	1.96285
H38K22.5	43.59	54.85	56.99	93.83	97.02	92.23	1.78678	48.59	46.89	46.1	95.54	104	101.57	2.08265
Y18H1A.4	31.7	30.17	23.12	48.98	52.93	53.7	1.7685	29.73	28.32	31.05	48.73	57.07	52.75	1.7215
F01D4.5	6.92	10.02	9.57	16.14	19.33	14.87	1.70586	8.34	8.83	8.95	25.99	22.16	26.37	2.55907
F56A8.5	6.09	5.63	13.12	14.64	15.67	14.26	1.60093	6.28	5.72	5.57	18.18	17.28	18.25	2.61108
F20B6.8	97.64	120.96	79.69	179.22	181.15	175.86	1.77978	98.72	103.03	92.71	174.9	185.34	189.06	1.84663
Y105E8A.25	6.9	14.75	7.73	15.62	18.99	18.52	1.64083	9.25	10.64	7.9	17.72	20.03	20.45	1.89022
Y23H5B.8	16.81	31.27	37.44	45.32	54.09	50.69	1.69566	33.57	35.44	35.3	51.84	52.05	54.81	1.47889
W03D8.11	4.93	5.59	4.57	7.5	10.25	12.59	1.67717	7.08	9.18	6.39	9.57	8.21	8.77	1.03509
M106.8	18.12	19.66	16.06	33.4	32.25	34.15	1.75581	17.3	17.32	15.65	39.43	37.35	39.9	2.19035
K07A1.11	24.49	29.9	18.23	40.1	46.45	45.32	1.74385	22.26	19.95	20.59	71.29	52.65	63.25	2.84483
C32B5.11	4.66	4.07	4.92	9.58	8.04	9.59	1.63423	6.14	5.56	7.8	8.87	8.73	9.59	1.20844
Y74C9A.3	26.51	23.49	22.46	43.18	44.9	45.46	1.76968	25.75	24.36	25.49	67.09	53.97	62.39	2.33397
K07A12.2	6.04	11.56	10.75	16.03	17.73	18.4	1.6638	11.57	10.79	10.51	21.05	16.29	19.83	1.59381
LLC1.1	13.61	16.58	12.82	25.99	27.2	26.77	1.73788	13.22	13.97	13.47	29.14	31.76	30.45	2.0923
F17A2.13	1.49	4.41	1.8	4.69	6.91	3.99	1.45701	1.26	1.75	1.67	8.03	4.62	6.8	2.53255
F20C5.6	82.89	107.28	122.81	181.39	202.45	179.39	1.78249	102.61	98.78	113.28	237.59	267.83	259.28	2.40722
F10E7.2	8.3	6.27	5.04	12.91	11.57	12.9	1.65325	12.28	11.36	11.91	17.53	13.54	15.47	1.20726
C27H5.3	99.52	122.49	69.51	167.01	169.02	181.25	1.75635	132.78	121.45	116.18	174.88	168.91	181.18	1.40588
C10H11.9	27.98	47.77	32.41	61.48	65.52	66.55	1.74118	42.81	38.61	39.35	66.66	66.81	69.93	1.64337
T09E8.1	69.94	96.71	96.81	156.88	162.36	155.21	1.78057	94.38	87.15	88.43	163.45	182.92	173.27	1.90372
F58D2.2	0.13	0.27	0.22	1.01	1.26	1.29	0.983425	0.24	0.11	0.35	1.51	1.41	1.41	1.17027
Y119C1B.6	11.63	3.99	11.73	18.24	13.21	16.43	1.57759	6.91	6.77	5.57	8.39	8	8.07	1.09933
R08D7.7	4.13	5.56	7.18	9.78	12.49	10.24	1.63613	6.24	5.77	6.51	11.77	13.96	12.39	1.77138
Y55D5A.5	22.48	30.4	25.46	50.09	47.82	45.33	1.761	26.43	27.02	24.77	35.31	40.9	40.02	1.43105
F14D2.4	0.61	1.25	1.27	2.49	2.81	2.66	1.29853	1.97	2.33	1.14	3.78	2.45	3.25	1.12322
M02H5.10	0.05	0.1	0.14	0.93	0.96	1.06	0.896657	0.21	0.04	0.42	1.32	1.66	1.67	1.26703
C01G8.2	8	9.22	9.96	16.76	17.02	17.64	1.70378	9.42	8.93	9.43	19.34	21.58	19.59	1.96589
E04A4.6	6.04	9.2	8.18	13.85	14.91	15.51	1.67562	10.47	8.76	9.36	14.03	16.09	16.04	1.46122
Y105E8B.10	0.37	0.37	0.17	1.64	1.14	1.3	1.04348	0.34	0.44	0	1.95	1.82	2.96	1.78042
C14B1.2	3.96	4.52	4.61	9.5	7.94	8.68	1.62337	3.94	4.41	4.07	16.49	10.95	13.4	2.64851
Y54E2A.12	13.93	15.46	10.21	22.11	23.88	27.34	1.72136	13.46	14.38	13.2	31.94	30.59	33.31	2.1762
T08H10.3	0.68	1.16	0.66	1.97	2.68	2.26	1.25636	1.57	0.93	1.67	2.35	1.67	2.54	0.914923
K08A2.4	12.02	11.56	8.82	19.58	18.85	22.23	1.71356	13.49	11.47	12.37	27.62	24.65	26.9	1.96305
F52C12.5	24.21	30.9	21.24	46.18	43.96	48.82	1.75123	31.22	30.07	29.41	44.53	49.92	48.7	1.52775
Y102A11A.8	16.92	29.82	22.9	40.09	42.82	42.31	1.72384	26.07	27.8	26.53	43.26	42.89	45.01	1.57266
C48D1.5	0.72	0.98	0.66	3.02	2.39	1.45	1.27985	0.79	1	0.72	1.99	0.85	1.58	0.802178
F36H1.6	34.15	41.25	40.9	67.03	71.74	73.26	1.77728	45.35	46.83	45.82	74.3	76.26	75.25	1.60149
R07D5.2	1.97	3.21	2.66	5.48	5.02	5.92	1.51476	2.84	2.77	2.56	5.5	7.39	7.17	1.79588
C26C6.7	6.18	7.17	7.3	12.98	13.12	13.54	1.67611	7.8	6.92	7.64	15.37	16.7	15.87	1.89038
T26E4.9	0.16	0.16	0	1.73	0.75	0.66	0.945783	0.4	0.39	0.33	1.17	0.99	0.55	0.657767
F47D12.9	28.15	30.84	33.33	60.36	59.15	49.87	1.77696	27.66	27.81	27.42	46.11	46.36	48	1.63546
K08E7.1	29.84	36.7	29.79	57.31	57.43	60.89	1.76815	38.28	36.58	38.15	69.02	56.81	61.02	1.61064
H27M09.4	810.33	1439.44	1215.32	1927.81	2025.49	2140.49	1.7571	1316.06	1323.75	1213.46	2047.99	2363	2000.06	1.6625
W01B11.6	108.95	66.14	93.16	181.86	153.35	143.99	1.76664	62.78	76.44	74.98	33.4	46.48	37.92	0.542357
C42C1.8	1.21	2.39	1.86	3.94	4.17	3.93	1.42317	1.85	1.97	1.65	8.4	4.38	8.55	2.5183
F10C2.2	23.51	27.52	20.49	40	46.17	44.62	1.7551	30.22	27.71	28.4	60.55	48.74	58.65	1.88
Y65B4BL.4	2.69	3.2	1.59	4.77	4.39	6.58	1.50191	3.23	2.7	2.06	9.98	5.61	8.46	2.18835
C29G2.1	0.37	0.83	0.13	2.61	1.27	1.03	1.13395	0.98	0.51	0.65	1.9	2.23	2.02	1.1965
Y71F9AL.8	2.17	2.36	2.18	4.57	4.74	5.22	1.4964	3.28	3.16	3.59	6.59	5.92	5.92	1.41443
W06H8.6	84.27	143.39	112.85	206.62	194.75	201.37	1.75465	134.46	136.31	106.18	192.16	235.24	216.77	1.69541
F14F9.5	2.45	4.06	4.33	6.53	6.85	8.22	1.56069	4.57	4.06	4.54	6.38	7.58	5.93	1.23006
F48F7.3	1.14	2.23	2.77	4.82	3.64	4.65	1.43435	2.21	2.46	2.08	3.72	3.04	3.62	1.06462
Y15E3A.1	26.02	40.11	25.29	50.96	57.58	55.12	1.73332	40.52	37.16	34.86	57.81	61.29	60.23	1.5521
R13D11.8	6	7.48	6.7	11.54	12.14	15.2	1.67731	9.83	8.84	7.69	12.94	14.13	13.65	1.38692
T04F8.9	4.47	6.17	4.93	10.03	9.78	10.42	1.62789	4.71	3.81	4.63	9.74	11.63	10.1	1.94861
Y60A9.3	0.18	0.18	0	0.87	1.4	0.81	0.916667	0.29	0	0.09	1.2	0.46	1.81	1.02663
T04A8.5	5.5	3.74	3.88	9.33	7.96	8.47	1.59801	3.42	3.88	3.57	5.69	5.25	5.74	1.2026
B0001.6	81.55	102.21	83.41	160.13	163.65	157	1.77955	93.12	85.87	89.22	181.16	212.31	197.23	2.17802
Y11D7A.8	1.72	1.41	2.31	5.41	3.81	3.1	1.45972	1.3	1.56	1.46	2.21	2.54	3.14	1.07787
D2085.1	7.12	11.39	8.47	16.89	17.07	16.15	1.67145	7.84	6.9	6.6	15.05	12.37	15.1	1.74692
C01G6.2	0.23	1	0.32	2.26	1.07	1.8	1.12747	0.32	0.43	0.47	2.01	1.46	2.48	1.40995
F56C9.6	3.08	5.03	2.05	5.8	6.91	7.11	1.50608	4.82	4.37	3.85	13.17	8.3	15.02	2.27494
C25E10.2	0.72	1.1	1.32	2.8	2.52	2.64	1.29642	1.1	0.93	0.93	0.93	0.91	0.98	0.473154
D2085.2	0.94	1.88	1.7	3.9	3.38	3.08	1.37766	1.37	0.92	0.43	6.3	3.98	3.99	2.49476
Y47D3B.3	12.78	20.29	16.4	31.07	28.82	29.97	1.7126	20.43	26.74	18.97	26.23	27.13	24.8	1.13046
R10E11.1	44.18	73.7	55.75	100.55	101.97	105.2	1.74217	68.32	62.93	55.54	117.99	122.93	130.34	1.95616
B0035.1	48.91	55.34	32.71	77.28	82.69	82.88	1.73514	52.59	51.49	49.01	97.36	90.53	97.46	1.82811
R17.1	0.72	1.79	1.68	2.59	4.1	3.07	1.35744	0.76	1.27	1.19	4.71	2.78	4.02	1.85048
Y54E2A.3	43.21	52.01	42	75.12	85.57	87.6	1.77072	46.92	36.79	41.99	108.73	94.07	83.62	2.22549
VW02B12L.2	1.93	3.61	1.84	4.61	5.95	4.7	1.47013	3.78	3.51	2.99	5.28	4.79	6.04	1.2131
D2045.7	6.44	8.11	5.4	12.09	14.52	11.35	1.65403	7.27	4.96	5.94	19.76	19.1	20.03	2.78177
C54D10.14	0.55	0.26	0.53	1.84	1.74	1.22	1.10599	0.36	0.25	0.55	1.21	1.19	1.1	0.841346
F37A4.9	8.32	11.4	8.97	17.81	16.68	19.01	1.68823	9.85	8.27	7.72	30.49	21.21	27.5	2.74619
W08G11.3	21	24.6	18.66	38.45	40.98	37.61	1.74011	25.67	23.13	23.61	46.9	48.63	50.95	1.94245
ZC513.7	678.32	855.33	656.14	1260.31	1323.93	1318.62	1.77986	732.65	657.77	715.41	1594.85	1709.79	1517.96	2.28686
F14H3.5	0.5	0.55	0.15	1.28	1.68	1.52	1.06667	0.45	0.31	0.39	3.15	2.15	2.76	1.94217
C12D5.2	2.42	3.35	2.6	5.56	7.06	4.83	1.53474	2.09	2.36	2.97	7.24	7.46	7.41	2.12188
F54C4.3	9.98	13.99	8.82	19.06	20.85	20.22	1.68008	11.51	10.75	9.36	23.25	23.17	24.34	2.04391
F55C9.10	0.71	1.2	1.56	2.61	3.81	2.19	1.33076	1.21	0.57	0.71	6.08	2.67	4.63	2.43716
F58D5.5	155.72	222.48	137.22	314.59	288.21	304.04	1.74924	186.13	209.37	183.02	265.57	305.28	335.44	1.55848
T11G6.2	22.34	28.92	20.29	45.64	42.9	40.73	1.734	23.87	26.61	24.43	30.7	30.59	30.39	1.17674
B0546.3	21.83	20.9	18.01	37.75	37.81	35.29	1.7391	22.61	23.03	22.42	38.32	39.6	44.8	1.72699
K11G12.4	7.47	9.36	9.01	16.08	15.53	16.85	1.68031	8.31	8	7.68	15.44	12.6	13.14	1.52575
R11A8.7	26.32	35.1	25.73	52.38	53.45	51.01	1.73977	32.12	33.39	29.36	59.82	68.26	66.77	1.99091
B0205.1	8.17	9.77	8.5	17.11	16.25	16.22	1.6841	10.14	8.28	9.33	25.72	23.68	25.83	2.4465
F33H2.7	3.41	6.93	8.57	10.28	12.38	11.71	1.56869	5.72	4.5	4.48	17.19	14.96	16.49	2.74802
F56A8.8	2.16	5.57	1.14	5.81	5.14	5.09	1.35131	2.28	0.89	1.2	10.23	3.96	8.65	3.09905
T07A9.6	9.85	13.79	7.69	19.07	18.68	19.22	1.65948	10.47	10.03	9.75	37.96	27.81	38.03	3.1218
T27E7.10	0.33	0.32	0	1.15	1.35	0.99	0.956164	0.26	0.52	0.17	1.75	1.55	0.97	1.08101
Y106G6H.16	3.8	3	2.41	5.72	6.37	6.56	1.52744	5.09	4.07	3.62	11	5.58	11.97	1.80925
F36H5.4	2.46	6.96	1.96	4.95	7.86	7.84	1.43602	3.53	3.76	2.48	8.94	7.35	9.01	1.98121
Y49F6B.9	1.46	2.91	1.1	3.85	3.99	3.77	1.37072	2.24	2.48	1.94	6.01	4.82	6.09	1.75155
F32H2.1	13.3	17.6	13.35	26.85	25.86	28.16	1.71153	17.15	14.71	14.85	37.56	36.95	37.98	2.26292
Y39A1A.1	55.2	60.43	54.4	99.69	105.18	101.2	1.76888	60.74	54.25	59.69	129.81	120.26	129.91	2.13856
Y41E3.2	0.57	0.36	0.36	1.85	1.3	1.53	1.09091	0.56	0.71	0.21	1.5	1.39	1.23	0.919643
Y59A8B.7	37.29	44.47	40.72	67.94	73.28	80	1.76299	36.2	27.11	37.72	85.74	90.31	88.61	2.54407
F19B10.4	0.3	0.6	0.35	1.29	1.69	1.6	1.07765	0.67	0.69	0.65	1.93	1.65	3.14	1.34132
K08F9.2	13.03	16.87	9.66	20.87	26.42	24.42	1.68492	13.8	10.52	10.64	38.7	30.17	35.64	2.75316
C08F8.6	0.41	0.27	0.68	1.77	1.88	1.15	1.10092	1.01	0.83	0.5	1.84	1.6	1.15	0.859551
C02F12.5	1.25	1.99	2.26	5.08	3.44	3.63	1.42941	2.38	1.72	2.02	2.99	2	2.53	0.824561
F36H9.2	1.99	1.79	2.62	5.45	4.24	4.09	1.46596	2.62	2.86	1.94	4.84	5.45	4.53	1.42226
T23G11.3	4.88	8.97	2.91	9.32	10.01	10.49	1.50911	5.65	6	4.34	27.68	14.76	28.34	3.72722
C44E12.1	5.93	8.5	11.55	15.06	16.11	16.1	1.63112	8.94	8.97	8.52	14.18	15.52	13.61	1.47163
Y43C5A.5	13.04	19.65	17.23	27.4	32.83	30.26	1.70994	16.46	17.19	16.59	39.07	28	35.8	1.93219
F28B4.4	2.19	4.64	3.07	6.12	6.94	6.36	1.50543	3.81	2.7	2.99	9.25	7.28	8.56	2.0072
C54C8.8	0.37	0.19	0.08	1.1	1.37	1.01	0.956044	0.2	0.25	0.25	0.45	0.75	0.68	0.508108
Y54F10AM.11	0.71	1.15	0.52	2.08	2.21	2.21	1.20818	0.67	0.65	0.28	5.7	2.44	5.1	2.87826
EEED8.12	2.74	6.1	2.03	4.67	8.06	7.89	1.48666	4.85	2.23	1.39	12.36	4.2	11.93	2.48387
Y116A8C.51	0	0	0.13	0.87	0.81	0.89	0.821086	0.08	0.08	0.2	0.26	0.59	0.5	0.401786
K10F12.8	0	0.41	0.42	1.27	0.95	1.56	0.986945	1.09	0.33	0.83	0.37	0.35	0.96	0.32
C06G1.4	109.98	150.34	97.87	200.28	208.7	221.59	1.74581	129.94	127.3	116.2	238.91	233.77	236.77	1.88463
Y17G9B.3	0.67	0.98	0.99	2.68	2.5	1.89	1.25355	0.94	1.23	1.02	4.23	3.66	4.08	1.93376
ZK682.7	8.02	13.54	12.39	23.72	21.43	16.91	1.67957	12.26	12.79	12.62	19.79	23.39	21.6	1.59282
T22H9.1	26.71	28.32	16.03	40.77	41.02	43.56	1.69255	30.51	28.74	27.82	52.06	54.53	53.58	1.77828
F54D10.7	0.18	1.18	0.24	1.41	1.57	1.91	1.06304	0.34	0.84	0.18	4.66	2.17	4.95	2.70183
C26G2.1	19.98	30.34	21.62	40.82	43.64	44	1.71417	29.11	31.45	29.29	45.71	50.52	48.65	1.56037
Y37E11AR.2	97.57	118.08	79.69	167.37	172.07	182.56	1.74968	108.59	106.35	94.67	170.73	180.25	175.39	1.68379
M153.2	9.88	14.73	11.06	19.68	22.9	22.58	1.68503	12.74	11.84	10.47	21.68	22.68	24.68	1.81445
C44B9.6	0.54	0.32	0.19	1.44	1.99	0.87	1.06173	0.26	0.14	0.14	2.6	1.74	1.25	1.5791
F47D12.4	180.03	220.62	172.64	317.42	363.65	337.14	1.76684	208.62	189.58	191.66	446.56	436.06	442.16	2.23456
ZC64.2	81.44	83.94	117.82	173.84	171.64	154.16	1.74577	97.22	106.68	105.13	87.78	74.83	77.41	0.769221
F23A7.6	0.5	1.49	0.75	2.09	2.47	2.43	1.21777	0.92	0.35	0.4	2.81	2.24	3.25	1.7773
H02I12.6	5.8	8.34	3.54	8.83	15.16	9.21	1.60542	4.67	1.06	5.72	14.78	11.39	14.25	2.79723
C31H1.8	0.77	2.03	0.81	2.97	2.46	2.97	1.2708	1.42	1.3	1.24	5.55	3.2	5.92	2.10776
R07G3.6	12.83	20.6	16.75	29.6	33.8	26.96	1.69914	20.01	28.71	21.28	28.3	26.12	26.48	1.10822
C28G1.4	0.67	1.81	0.37	1.79	3.16	2.11	1.20684	0.91	0.55	0.47	3.68	2.02	3.48	1.86207
Y49E10.6	658.88	759.71	678.47	1211.67	1177.27	1338.94	1.77513	643.67	591.55	613.58	1494.2	1409.52	1345.69	2.29475
R07B7.11	15.62	18.78	21.76	33.39	35.39	32.55	1.71281	17.84	18.88	21.33	37.6	36.37	35.1	1.78657
C16A3.8	16.34	19.96	18.52	32.8	33.26	33.37	1.71965	19.89	17.05	18.45	42.71	40.64	41.93	2.14557
ZC334.10	0	0.25	0	1.33	0.7	0.77	0.861538	0	0.59	0	0	0.22	0	0.0612813
K08E7.5	19.01	29.5	18.99	41.86	37.11	40.89	1.70014	25.83	34.69	26.26	31.94	37.61	31.91	1.1301
Y73F8A.34	17.28	21.18	17.97	33.55	33.59	35.09	1.72017	21.85	17.92	22.04	52.23	46.83	49.52	2.29255
Y26D4A.10	0.47	0.09	0.34	1.5	1.42	0.99	1.00256	0.21	0.11	0.49	0.12	0.04	0.15	0.0813648
T05G5.7	5.32	7.42	3.17	9.44	9.3	10.57	1.54997	3.63	3.2	2.23	19.3	8.83	17.56	3.78856
C53B7.3	302.79	177.91	242.48	484.4	384.05	395.87	1.74106	243.22	239.86	271.17	114.02	137.09	128.84	0.50175
F12F6.5	35.32	51.22	50.06	76.97	81.31	83.58	1.73252	47.87	44.47	45.62	101.36	97.29	104.97	2.15394
T05B11.1	12.56	18.57	15.72	26.6	28.74	29.27	1.69729	15.42	16.54	15.59	34.29	31.57	35.81	2.01128
C36C9.1	0.36	0.83	0.26	1.29	1.7	1.84	1.08539	0.31	0.48	0.21	3.14	2.22	3.51	2.2175
C54D10.10	14.14	11.49	17.93	27.5	26.08	24.95	1.68664	13.3	15.94	15.33	15.55	13.87	19.08	1.01955
K04C1.2	13.71	17.16	11.25	25.18	25.92	24.97	1.68595	15.3	15.69	14.3	28.25	30.47	28.48	1.80576
F13B9.1	37.97	53.78	38.33	75.15	75.82	79.22	1.72971	47.84	45.17	40.45	85.45	92.01	91.58	1.97157
D1053.1	41.58	32.27	40.17	67.47	69.07	66.94	1.73885	28.29	27.69	33.02	54.56	60.95	62.72	1.93728
Y38F2AR.1	2.49	3.41	1.41	4.62	5.39	4.77	1.43356	3.3	2.04	2.53	8.86	6.08	7.97	2.10764
T25D10.4	33.77	46.63	45.9	71.16	77.03	76.05	1.73426	43.42	50.66	46.93	76.29	81.56	82.62	1.66981
T11F9.11	55.8	36.89	50.46	83.67	93.25	76.42	1.73342	35.59	32.54	43.54	145.46	110.79	143.92	3.48975
C01G8.3	17.57	16.77	18.91	33.68	32.51	30.52	1.71929	17.56	18.07	16.46	41.62	39.92	41.68	2.2367
B0457.1	34.9	50.45	47.31	79.07	75.96	79.71	1.73036	52.77	51.12	49.33	74.94	83.54	87.26	1.57304
VF13D12L.1	148.68	149.52	143.7	266.39	248.93	270.33	1.7659	160.98	162.64	164.9	242.86	267.12	249.27	1.5447
[truncated: 43,462 more rows]
[truncated: 7 more columns]
