# Supplementary material for: Neurohormonal signaling via a sulfotransferase antagonizes insulin-like signaling to regulate a Caenorhabditis elegans stress response
Source: Nat Commun. 2018 Dec 4;9:5152. doi: 10.1038/s41467-018-07640-w (PMC6279808; doi:10.1038/s41467-018-07640-w)
Supplement: Supplementary file 4 — Supplementary Dataset 3 [file 41467_2018_7640_MOESM4_ESM.xlsx]

## Sheet: polar metabolomics
Values represent peak area ratios in which the raw peak area for each metabolite has been divided by the raw peak area ratio of the appropriate internal standard – one of the isotopically labeled amino acids included in the extraction mix, which are highlighted in gray. “NF” stands for “peak not found,” i.e., the metabolite was not detected.
Raw values - area ratios
Genotype	Salt conc	glycerol	trehalose	palmitate	alpha-lipoic_acid	N-acetylphenylalanine	phenylacetyl_glutamine	methylthioadenosine	N-acetylmethionine	kynurenic_acid	nicotinamide	C5_carnitines	N-acetylcysteine	uracil	pyruvate	nicotinic_acid	butyryl_carnitine	adenosine	adenine	acetoacetate	creatinine	pantothenic_acid	cysteine	uridine	3-hydroxybutyrate	hypoxanthine	lactate	phenylalanine	propionylcarnitine	phenylalanine-13C9-15N	cAMP	orotate	cytosine	kynurenine	leucine	acetylcarnitine	inosine	leucine_13C6-15N	isoleucine	betaine	methionine	tryptophan	dihydroorotate	Na_acetylglutamine	acetylserine	isoleucine_13C6-15N	methionine_13C6-15N	cytidine	S-methylcysteine
WT	50 mM NaCl	9.94377	12.0906	0.370988	NF	0.169463	0.0298978	3.82258	1.07092	0.00776097	0.0505663	1.3747	NF	0.175219	0.847429	4.1783	0.797219	1.28698	0.853665	NF	0.0351644	68.4245	0.0110294	0.0840161	0.0992975	2.02183	6.18254	54.3929	1.32716	NA	0.00813549	0.366705	0.151467	0.292306	54.2549	10.9424	0.514672	NA	30.7337	415.949	41.4874	8.91349	0.363812	1.8356	18.1732	NA	NA	0.342058	0.105252
WT	50 mM NaCl	12.5558	13.6892	0.280057	NF	0.20106	0.0283669	5.16605	1.1911	0.00912951	0.100001	1.53067	NF	0.187329	0.769232	5.24925	0.827798	1.35715	0.991112	NF	0.028527	76.0478	0.0173127	0.0875336	0.108125	2.30947	6.59452	59.1297	1.53397	NA	0.0156595	0.380531	0.138542	0.314413	53.3825	11.2147	0.493457	NA	36.6974	483.346	38.89	9.91754	0.472258	2.14368	20.2481	NA	NA	0.346516	0.133881
WT	50 mM NaCl	18.7198	17.4055	2.81754	NF	0.314009	0.0436644	4.44227	2.51222	0.0116799	0.0770072	2.6177	NF	0.260592	1.28426	6.59892	1.33592	1.99062	1.1813	NF	0.066574	108.4	0.0261173	0.121847	0.140782	2.64473	9.90143	82.9895	2.16446	NA	0.0179598	0.286733	0.195517	0.389702	76.3734	15.8376	0.508808	NA	57.0673	731.949	52.491	10.4261	0.441153	2.94446	25.5323	NA	NA	0.460584	0.266327
ssu-1(fc73)	50 mM NaCl	3.54035	6.95222	1.22104	NF	0.0892139	0.0218564	2.576	0.311363	0.0069811	0.0810844	0.693227	NF	0.139198	0.280243	2.92353	0.431979	0.894197	0.77454	NF	0.0223704	38.944	0.00357168	0.0398089	0.0651157	1.00656	2.38079	30.2549	0.933084	NA	0.00555808	0.272037	0.0542055	0.12862	22.8743	5.71573	0.303147	NA	14.188	230.416	17.5994	5.81188	0.268719	0.869178	11.443	NA	NA	0.163435	0.0453088
ssu-1(fc73)	50 mM NaCl	4.17255	7.9114	0.729239	NF	0.106615	0.0253542	3.2082	0.423454	0.00715638	0.047482	0.929959	NF	0.15453	0.372058	2.90074	0.50308	0.95889	0.824303	NF	0.0205869	47.8933	0.00617785	0.0428239	0.0685319	1.04705	2.67123	34.3511	1.16658	NA	0.0060494	0.267055	0.0617127	0.139792	26.0261	6.7185	0.316393	NA	16.9192	243.968	23.7581	6.15527	0.257777	0.99582	12.7525	NA	NA	0.177752	0.0572865
ssu-1(fc73)	50 mM NaCl	5.9178	9.18969	0.733624	NF	0.130871	0.0341323	3.36549	0.555543	0.00721036	0.086399	1.06609	NF	0.211866	0.475114	3.65797	0.595395	1.03782	0.922545	NF	0.023016	55.4923	0.0103931	0.0534614	0.086633	1.31832	3.68234	41.5603	1.17019	NA	0.00684832	0.27347	0.081504	0.185967	33.0239	7.9917	0.383407	NA	19.8019	328.255	27.943	7.34673	0.321344	1.20662	15.0858	NA	NA	0.235312	0.0826484
daf-16(m26)	50 mM NaCl	3.97101	7.3189	0.974966	NF	0.0903086	0.0246772	2.8062	0.327365	0.00555332	0.0475969	0.742567	NF	0.181095	0.309236	2.35607	0.475711	0.892133	0.940954	NF	0.0232594	34.5516	0.00192572	0.0396865	0.0621719	0.969779	2.31898	36.4998	0.974087	NA	0.00436848	0.316785	0.0432268	0.240418	31.9117	4.98657	0.508372	NA	20.023	282.685	20.7346	6.31852	0.197812	0.920692	11.115	NA	NA	0.146262	0.047688
daf-16(m26)	50 mM NaCl	5.10286	9.51076	0.86583	NF	0.141653	0.0387176	3.64014	0.521766	0.00854159	0.0685587	1.04375	NF	0.24054	0.358876	3.32457	0.709034	1.2486	1.18652	NF	0.0236272	44.7133	0.00350752	0.0630938	0.0967465	1.42	2.93096	50.8326	1.33282	NA	0.0103408	0.351331	0.0732955	0.312415	41.7375	6.90741	0.51241	NA	27.8056	369.31	29.7004	8.55998	0.256617	1.18299	14.4383	NA	NA	0.230099	0.0714704
daf-16(m26)	50 mM NaCl	6.89167	10.343	1.11477	NF	0.166126	0.0519867	4.35867	1.02939	0.00758712	0.0826943	1.31818	NF	0.210038	0.519297	4.32918	0.893004	1.33997	1.17982	NF	0.024796	59.6731	0.014838	0.0761375	0.101039	1.75179	3.7534	55.2611	1.78	NA	0.00978212	0.396234	0.0976929	0.372435	46.5248	9.45221	0.357748	NA	31.0331	463.442	42.2548	7.07685	0.305015	1.50129	16.4329	NA	NA	0.257153	0.128969
WT	300 mM NaCl	93.8667	8.23801	4.63573	NF	0.131735	0.0412455	3.71243	1.09289	0.0166431	0.134879	0.642824	NF	0.319719	0.391829	3.61578	0.369622	2.22739	1.30758	NF	0.187286	65.8735	0.00326705	0.06463	0.15096	0.787723	63.0414	41.939	2.70736	NA	0.0130894	0.315718	0.0928926	0.177917	68.8458	8.12053	0.418901	NA	48.7201	2288.67	31.8098	6.39012	0.281947	4.8513	18.1209	NA	NA	0.278342	0.15069
WT	300 mM NaCl	57.0658	5.26384	4.51406	NF	0.0823732	0.0286856	1.83504	0.368611	0.0119329	0.060985	0.375937	NF	0.18673	0.267017	2.33443	0.236306	1.51969	0.859015	NF	0.156332	37.4391	0.000391023	0.0497958	0.0944197	0.494834	34.9761	25.6163	1.5201	NA	0.00785131	0.235704	0.0694977	0.103104	43.4723	5.74995	0.319151	NA	32.5963	1455.4	20.4038	3.94487	0.190467	3.00987	13.7478	NA	NA	0.194426	0.16675
WT	300 mM NaCl	50.541	7.62532	2.65618	NF	0.0662935	0.0102946	3.3613	0.202173	0.00782602	0.0736278	0.563398	NF	0.255173	0.322398	1.60684	0.290101	1.82429	1.09889	NF	0.0922324	42.1316	NF	0.0299936	0.0753637	0.388071	42.626	28.5439	2.22767	NA	0.00222786	0.333939	0.0356247	0.107013	42.9394	7.46659	0.832087	NA	31.3413	3299.75	21.9469	7.55667	0.138775	2.95263	11.3682	NA	NA	0.140897	0.0321517
ssu-1(fc73)	300 mM NaCl	34.4424	4.10623	2.58297	NF	0.0507815	0.0299943	2.13219	0.321813	0.00909564	0.0719718	0.277334	NF	0.164217	0.190722	1.5855	0.263616	0.945034	0.800412	NF	0.142608	25.3298	0.0018371	0.0431159	0.0624844	0.373518	17.8023	17.4984	0.925682	NA	0.00875066	0.252342	0.0455512	0.070493	29.1516	6.79463	0.324092	NA	19.7587	1384.51	15.4709	3.30709	0.116294	2.07477	9.91984	NA	NA	0.157944	0.0504897
ssu-1(fc73)	300 mM NaCl	35.2719	4.32428	2.02677	NF	0.0569862	0.0320701	2.25418	0.465606	0.00905683	0.0566752	0.30297	NF	0.118022	0.219194	1.3823	0.263476	0.983601	0.798051	NF	0.0740534	26.4847	0.00101362	0.0276434	0.0663398	0.350375	18.5659	14.2643	1.03258	NA	0.00531106	0.282913	0.0374219	0.0523427	25.0035	8.31619	0.252876	NA	15.737	1520.43	20.6764	2.90586	0.0967644	2.16637	10.1928	NA	NA	0.112285	0.0569873
ssu-1(fc73)	300 mM NaCl	26.4435	5.05852	5.41914	NF	0.059293	0.024362	2.92953	0.256383	0.00941906	0.103235	0.329558	NF	0.14411	0.200563	1.29452	0.291505	0.992749	0.863457	NF	0.0877283	22.6587	NF	0.0262549	0.0842021	0.296324	14.6051	14.91	0.947133	NA	0.00299179	0.282093	0.0406573	0.0591119	23.8547	7.12946	0.486311	NA	14.5707	2016.94	17.6414	3.82374	0.0655435	1.7526	8.00246	NA	NA	0.126995	0.0227394
daf-16(m26)	300 mM NaCl	35.8078	6.54131	2.14919	NF	0.0544317	0.0248092	3.18058	0.154721	0.0111825	0.0920657	0.347048	NF	0.21297	0.200202	1.49907	0.235828	2.0534	1.29502	NF	0.109949	26.8489	NF	0.0322255	0.0796393	0.240516	28.0526	21.5913	2.52567	NA	0.00437784	0.203172	0.0483675	0.0857613	33.68	6.7373	0.63597	NA	25.8328	2745.57	15.4317	4.76484	0.0901124	2.03472	9.76104	NA	NA	0.144502	0.0266559
daf-16(m26)	300 mM NaCl	31.0233	4.90724	1.17553	NF	0.0492879	0.0241938	2.50038	0.230198	0.00968363	0.0797761	0.252298	NF	0.157971	0.1689	1.716	0.171544	1.45924	1.12199	NF	0.074214	23.5976	NF	0.0202293	0.0677065	0.228494	23.225	17.3934	2.63795	NA	0.00495733	0.181712	0.033017	0.0786845	29.6479	5.78246	0.288402	NA	21.3131	1654.46	14.1303	3.37467	0.102332	1.86637	8.59872	NA	NA	0.1051	0.0361225
daf-16(m26)	300 mM NaCl	29.3752	4.61601	1.93034	NF	0.0479849	0.0237381	2.62879	0.242476	0.0100085	0.0636676	0.236686	NF	0.134139	0.144804	1.36325	0.17878	1.40585	0.985951	NF	0.0714032	24.0844	NF	0.0211563	0.0843389	0.216618	22.8114	15.892	2.077	NA	0.00490947	0.180148	0.0328355	0.0792741	27.6601	5.55765	0.308571	NA	21.1481	1744.41	15.9421	2.98909	0.102087	1.88926	8.72976	NA	NA	0.103092	0.0280407
normalized to histidine
WT	50 mM NaCl	1	1	1	#VALUE!	1	1	1	1	1	1	1	#VALUE!	1	1	1	1	1	1	#VALUE!	1	1	1	1	1	1	1	1	1	#VALUE!	1	1	1	1	1	1	1	#VALUE!	1	1	1	1	1	1	1	#VALUE!	#VALUE!	1	1
WT	50 mM NaCl	1.1403	1.02248	0.681725	#VALUE!	1.07146	0.856833	1.22047	1.00442	1.06232	1.78593	1.00553	#VALUE!	0.965489	0.819742	1.13454	0.937713	0.952312	1.04848	#VALUE!	0.732615	1.00369	1.41754	0.940883	0.983359	1.03155	0.963251	0.981716	1.0438	#VALUE!	1.73827	0.937123	0.826012	0.971371	0.888552	0.925552	0.865848	#VALUE!	1.07831	1.0494	0.846534	1.0048	1.17226	1.05465	1.00618	#VALUE!	#VALUE!	0.914844	1.14871
WT	50 mM NaCl	1.13424	0.867353	4.5758	#VALUE!	1.11641	0.879925	0.700173	1.41337	0.906735	0.917544	1.14728	#VALUE!	0.896059	0.913076	0.951547	1.00962	0.931906	0.833736	#VALUE!	1.14066	0.954499	1.4267	0.873793	0.854213	0.788121	0.964912	0.919257	0.982614	#VALUE!	1.33007	0.471104	0.77772	0.80325	0.848125	0.872036	0.595634	#VALUE!	1.11874	1.06022	0.762298	0.704743	0.730582	0.966461	0.84648	#VALUE!	#VALUE!	0.81127	1.52454
ssu-1(fc73)	50 mM NaCl	0.615848	0.994613	5.69308	#VALUE!	0.910617	1.2645	1.16565	0.502908	1.55592	2.77367	0.872261	#VALUE!	1.37414	0.572019	1.21028	0.937268	1.20182	1.56941	#VALUE!	1.1004	0.984482	0.560143	0.819589	1.1343	0.861135	0.66609	0.962125	1.21612	#VALUE!	1.18174	1.28319	0.619019	0.761114	0.729268	0.903524	1.01883	#VALUE!	0.798519	0.95819	0.73377	1.12784	1.27762	0.819049	1.08915	#VALUE!	#VALUE!	0.826466	0.744612
ssu-1(fc73)	50 mM NaCl	0.622243	0.970321	2.91488	#VALUE!	0.932935	1.25754	1.24456	0.586353	1.36737	1.39245	1.00315	#VALUE!	1.3078	0.651055	1.02948	0.935771	1.10486	1.43189	#VALUE!	0.868157	1.03794	0.830604	0.755848	1.02345	0.767947	0.640699	0.936501	1.30348	#VALUE!	1.10265	1.07993	0.60418	0.709174	0.711345	0.910482	0.911604	#VALUE!	0.816347	0.869766	0.84919	1.02402	1.0507	0.804476	1.04058	#VALUE!	#VALUE!	0.770594	0.807107
ssu-1(fc73)	50 mM NaCl	0.693717	0.885985	2.30509	#VALUE!	0.900206	1.33076	1.02628	0.604692	1.08296	1.99169	0.903985	#VALUE!	1.40946	0.653534	1.0205	0.870564	0.939988	1.25972	#VALUE!	0.762956	0.945353	1.09841	0.741739	1.01699	0.76006	0.694273	0.890655	1.0278	#VALUE!	0.981236	0.869294	0.627241	0.741603	0.709517	0.851337	0.868365	#VALUE!	0.751044	0.919909	0.785108	0.960771	1.02959	0.766243	0.967637	#VALUE!	#VALUE!	0.801897	0.915327
daf-16(m26)	50 mM NaCl	0.586259	0.888664	3.85807	#VALUE!	0.782336	1.2117	1.07771	0.448761	1.05045	1.38184	0.792989	#VALUE!	1.51728	0.535706	0.827805	0.876002	1.01765	1.61816	#VALUE!	0.971034	0.741303	0.256319	0.693458	0.91917	0.704154	0.550642	0.985117	1.07749	#VALUE!	0.78829	1.2682	0.418962	1.20745	0.863476	0.669007	1.45007	#VALUE!	0.956431	0.997708	0.733701	1.04066	0.798208	0.736337	0.897883	#VALUE!	#VALUE!	0.627729	0.665147
daf-16(m26)	50 mM NaCl	0.51822	0.794362	2.35681	#VALUE!	0.844116	1.30774	0.96164	0.492006	1.11141	1.36916	0.766728	#VALUE!	1.3863	0.427654	0.803503	0.898133	0.979723	1.40358	#VALUE!	0.678516	0.659897	0.321143	0.758361	0.983894	0.709243	0.478734	0.943738	1.01415	#VALUE!	1.28357	0.9675	0.488664	1.07931	0.776854	0.637464	1.0054	#VALUE!	0.913625	0.896608	0.722932	0.969786	0.712295	0.650812	0.802302	#VALUE!	#VALUE!	0.679308	0.685719
daf-16(m26)	50 mM NaCl	0.600838	0.741619	2.60501	#VALUE!	0.849859	1.50743	0.98851	0.833313	0.847509	1.41774	0.831285	#VALUE!	1.0392	0.531247	0.898234	0.97109	0.902622	1.19815	#VALUE!	0.611309	0.75605	1.16629	0.785634	0.88213	0.751138	0.52631	0.880766	1.16274	#VALUE!	1.0424	0.93674	0.55915	1.10458	0.743412	0.748869	0.602601	#VALUE!	0.875374	0.965917	0.882965	0.688297	0.726822	0.70904	0.78391	#VALUE!	#VALUE!	0.651742	1.06228
WT	300 mM NaCl	9.48094	0.684328	12.5502	#VALUE!	0.780757	1.38557	0.975423	1.02497	2.15381	2.67901	0.46965	#VALUE!	1.83264	0.464392	0.869148	0.465662	1.73826	1.53841	#VALUE!	5.34925	0.966918	0.297505	0.772614	1.52691	0.391308	10.2412	0.774401	2.04886	#VALUE!	1.61595	0.864715	0.615962	0.611321	1.27447	0.745357	0.81747	#VALUE!	1.59215	5.52629	0.770078	0.720031	0.778362	2.65443	1.00148	#VALUE!	#VALUE!	0.817277	1.43795
WT	300 mM NaCl	8.90072	0.675235	18.8716	#VALUE!	0.753895	1.48808	0.744544	0.533841	2.38469	1.87052	0.424138	#VALUE!	1.65285	0.488692	0.866526	0.459725	1.8314	1.56068	#VALUE!	6.89515	0.84862	0.0549857	0.919244	1.47477	0.37959	8.77415	0.730422	1.77644	#VALUE!	1.49678	0.996898	0.711628	0.547064	1.24272	0.814991	0.961759	#VALUE!	1.64495	5.42679	0.762771	0.686411	0.811974	2.54314	1.17329	#VALUE!	#VALUE!	0.881567	2.45716
WT	300 mM NaCl	8.49966	1.05467	11.9731	#VALUE!	0.65419	0.575812	1.47048	0.315701	1.6863	2.43495	0.685355	#VALUE!	2.43536	0.636205	0.643105	0.608527	2.37045	2.15267	#VALUE!	4.3862	1.02969	#VALUE!	0.597001	1.26921	0.320978	11.5297	0.877565	2.80696	#VALUE!	0.457944	1.52286	0.393316	0.612218	1.3235	1.14109	2.70363	#VALUE!	1.70534	13.2663	0.884638	1.41772	0.637883	2.68992	1.04609	#VALUE!	#VALUE!	0.688828	0.510835
ssu-1(fc73)	300 mM NaCl	9.55556	0.936934	19.2076	#VALUE!	0.826692	2.76766	1.5388	0.829012	3.23319	3.92659	0.556555	#VALUE!	2.58554	0.620885	1.04684	0.912238	2.02577	2.58666	#VALUE!	11.188	1.02125	0.459508	1.41576	1.73599	0.509659	7.94371	0.887501	1.92421	#VALUE!	2.96736	1.89839	0.82965	0.665306	1.4823	1.71304	1.73721	#VALUE!	1.7736	9.18271	1.02876	1.02356	0.881846	3.11821	1.50587	#VALUE!	#VALUE!	1.27385	1.32338
ssu-1(fc73)	300 mM NaCl	9.69857	0.977901	14.9374	#VALUE!	0.919441	2.93286	1.61236	1.18875	3.19073	3.06451	0.602589	#VALUE!	1.84167	0.707222	0.904553	0.903636	2.08967	2.55607	#VALUE!	5.75799	1.05831	0.251277	0.899619	1.82669	0.473824	8.21069	0.717032	2.12731	#VALUE!	1.78495	2.10944	0.675518	0.489606	1.26006	2.07799	1.3434	#VALUE!	1.40002	9.99436	1.36266	0.891366	0.727224	3.22689	1.53353	#VALUE!	#VALUE!	0.897532	1.48039
ssu-1(fc73)	300 mM NaCl	8.72814	1.37318	47.9429	#VALUE!	1.14837	2.6744	2.51533	0.785753	3.98332	6.70071	0.786823	#VALUE!	2.6994	0.776785	1.01686	1.20011	2.53175	3.31976	#VALUE!	8.18823	1.08687	#VALUE!	1.02566	2.78316	0.481033	7.75339	0.89968	2.34229	#VALUE!	1.20698	2.52481	0.880995	0.663728	1.44307	2.13845	3.10125	#VALUE!	1.55603	15.915	1.39563	1.40797	0.591298	3.1337	1.44526	#VALUE!	#VALUE!	1.21854	0.70909
daf-16(m26)	300 mM NaCl	7.07157	1.06244	11.3764	#VALUE!	0.630762	1.62953	1.63395	0.283715	2.82953	3.57541	0.495759	#VALUE!	2.38685	0.463932	0.704549	0.580906	3.13323	2.97905	#VALUE!	6.14012	0.770554	#VALUE!	0.753229	1.57499	0.233608	8.91035	0.779518	3.73716	#VALUE!	1.05673	1.08802	0.627082	0.576159	1.21905	1.20911	2.42658	#VALUE!	1.65061	12.9623	0.730442	1.04976	0.486404	2.17679	1.05476	#VALUE!	#VALUE!	0.82959	0.497337
daf-16(m26)	300 mM NaCl	6.49137	0.844477	6.59287	#VALUE!	0.605151	1.6837	1.36097	0.447244	2.5961	3.28255	0.381861	#VALUE!	1.87584	0.414691	0.854507	0.44771	2.35914	2.73463	#VALUE!	4.39118	0.717555	#VALUE!	0.500977	1.4187	0.235141	7.81607	0.665338	4.13564	#VALUE!	1.26784	1.03102	0.453543	0.56008	1.13698	1.09951	1.16591	#VALUE!	1.44288	8.2759	0.708652	0.787738	0.585241	2.11553	0.984469	#VALUE!	#VALUE!	0.639296	0.714077
daf-16(m26)	300 mM NaCl	6.85565	0.886006	12.0751	#VALUE!	0.657124	1.84258	1.59595	0.525448	2.99275	2.92197	0.39956	#VALUE!	1.77661	0.396548	0.757173	0.520427	2.53505	2.68032	#VALUE!	4.7123	0.816851	#VALUE!	0.584381	1.9711	0.248638	8.56254	0.678036	3.63188	#VALUE!	1.40045	1.14007	0.503088	0.629377	1.18313	1.17869	1.39137	#VALUE!	1.59689	9.73258	0.891757	0.778233	0.651193	2.38854	1.11478	#VALUE!	#VALUE!	0.699428	0.618266
[truncated: 123 more columns]

## Sheet: lipid metabolomics key
P-Choline	LPC	lysophosphatidylcholine
	PAF	platelet-activating factor
	PC	phosphatidylcholine
P-Ethanol Amine	LPE	lysophosphatidylethanolamine
	LdMePE	lysodimethylphosphatidylethanolamine
	PE	phosphatidylethanolamine
	dMePE	dimethylphosphatidylethanolamine
P-Serine	LPS	lysophosphatidylserine
	PS	phosphatidylserine
P-Glycerol	LPG	lysophosphatidylglycerol
	PG	phosphatidylglycerol
P-Inositol	LPI	lysophosphatidylinositol
	PI	phosphatidylinositol
	PIP	phosphatidylinositol
	PIP2	phosphatidylinositol
	PIP3	phosphatidylinositol
P-Ethanol	LPEt	lysophosphatidylethanol
	PEt	phosphatidylethanol
P-Acid	LPA	lysophosphatidic acid
	PA	phosphatidic acid
	cPA	cyclic phosphatidic acid
P-Methanol	LPMe	lysophosphatidylmethanol
	PMe	phosphatidylmethanol
Sphingolipids	SM	sphingomyelin
	LSM	lysosphingomyelin
	phSM	sphingomyelin(phytosphingosine)
Neutral glycerolipid	MG	monoglyceride
	DG	diglyceride
	TG	triglyceride
Fatty Acid	FA	fatty acid
Cardiolipin	CL	Cardiolipin
Sphingoid base	So	Sphingosine
	SoP	Sphingosine phosphate
Neutral Glycosphingolipids	SoG1	Glucosylsphingosine
	CerG1	Simple Glc series
	CerG2	Simple Glc series
	CerG3	Simple Glc series
	CerG2GNAc1	Simple Glc series
	CerG3GNAc1	Simple Glc series
	CerG3GNAc2	Simple Glc series
Glycosphingolipids	Cer	Ceramides
	CerP	Ceramides phosphate
	GM3	Gangliosides
	GM2	Gangliosides
	GM1	Gangliosides
	GD1a	Gangliosides
	GD1b	Gangliosides
	GD2	Gangliosides
	GD3	Gangliosides
	GT1a	Gangliosides
	GT1b	Gangliosides
	GT1c	Gangliosides
	GT2	Gangliosides
	GT3	Gangliosides
	GQ1c	Gangliosides
	GQ1b	Gangliosides
Steroid	ChE	Cholesterol Ester
	ZyE	zymosterol
	StE	Stigmasterol ester
	SiE	Sitosterol ester
	D7ChE	Deuterated Cholesterol Ester
Coenzyme	Co	Coenzyme
Fatty esters	OAHFA	(O-acyl)-1-hydroxy fatty acid
	WE	wax exters
	AcCa	Acyl Carnitine
Glycoglycerolipid	MGMG	Monogalactosylmonoacylglycerol
	MGDG	Monogalactosyldiacylglycerol
	DGMG	Digalactosylmonoacylglycerol
	DGDG	Digalactosyldiacylglycerol
	SQMG	Sulfoquinovosylmonoacylglycerol
	SQDG	Sulfoquinovosyldiacylglycerol
Neutral glycerolipid (deuterated)	D5DG	Deuterated diglyceride
	D5TG	Deuterated triglyceride

## Sheet: lipid metabolomics positive ion
Values represent area ratios normalized to total lipid
LipidIon	Class	N2 - 50 01	N2 50 02	N2 50 03	ssu-1 50 04	ssu-1 50 05	ssu-1 50 06	daf-16 50 07	daf-16 50 08	daf-16 50 09	N2 300-50 10	N2 300-50 11	N2 300-50 12	ssu-1 300-50 13	ssu-1 300-50 14	ssu-1 300-50 15	daf-16 300-50 16	daf-16 300-50 17	daf-16 300-50 18
PE(48:3)+Li	PE	0.000671458	0.000688002	0.000661227	0.000422735	0.000554239	0.000572329	0.000515139	0.000404941	0.000506116	0.000261628	0.000239835	0.000272747	0.000235169	0.000262963	0.000243646	0.000334291	0.000369156	0.000362017
TG(18:3/18:2/20:5)+NH4	TG	0.000656795	0.000696912	0.000679989	0.000326155	0.000545837	0.000585371	0.000531036	0.000496817	0.00048162	0.000255643	0.000256791	0.000288772	0.000228391	0.000257519	0.000273193	0.000241501	0.000252605	0.000256001
TG(15:0/20:5/20:5)+NH4	TG	0.00152433	0.00155718	0.00164426	0.000871523	0.00119998	0.00121613	0.00110508	0.00100059	0.00103649	0.000662425	0.000522918	0.000602416	0.000529173	0.000531769	0.000423479	0.000465972	0.000481749	0.000439296
TG(18:4/18:2/20:5)+NH4	TG	0.000506813	0.000538634	0.000546984	0.000291876	0.000410999	0.000443036	0.000416775	0.000353465	0.000366997	0.000227245	0.000186753	0.00022925	0.000169593	0.000169107	0.000164099	0.000191904	0.000201194	0.000200419
AcCa(14:1)+H	AcCa	8.83642e-05	7.93584e-05	8.46676e-05	6.6469e-05	5.56504e-05	7.04137e-05	6.74076e-05	7.92782e-05	8.4994e-05	2.71961e-05	3.21535e-05	2.49361e-05	3.50362e-05	2.96357e-05	2.68028e-05	2.3329e-05	1.42383e-05	1.63178e-05
PE(18:0e/17:1)+H	PE	3.2866e-05	3.25744e-05	2.84368e-05	0.000218901	0.000174979	0.000169854	0.000186348	0.000273203	0.000366874	0.00014362	0.000150262	0.00015472	0.000161758	0.000147336	0.000224137	0.000161477	0.00019014	0.000145432
TG(16:1/18:3/20:5)+NH4	TG	0.000636575	0.000683299	0.000651759	0.000406411	0.000567974	0.000566269	0.000497895	0.000444123	0.000456981	0.000323624	0.000279004	0.000332702	0.000257477	0.000251138	0.000264048	0.000271577	0.00028354	0.000278825
PE(18:1/20:4)+H	PE	0.000362472	0.000380296	0.000372566	0.000340589	0.000370439	0.000335435	0.000395309	0.000466163	0.000471888	0.00017034	0.000182455	0.000198301	0.000123201	0.000179516	0.00025414	0.000186925	0.00133229	0.000220963
TG(18:3/17:1/20:5)+NH4	TG	0.00186123	0.0020104	0.00189127	0.00105667	0.00139927	0.00130203	0.00124055	0.00111118	0.00110372	0.000666665	0.000622782	0.000703914	0.000681487	0.000762118	0.000703456	0.00056975	0.000642908	0.000624081
PI(31:1)+NH4	PI	0.000104005	0.000104366	9.77088e-05	8.52309e-05	9.31882e-05	9.12156e-05	8.44258e-05	9.62871e-05	9.60923e-05	5.90211e-05	5.93461e-05	6.46004e-05	5.54186e-05	6.25075e-05	3.61743e-05	5.89308e-05	4.84601e-05	4.95886e-05
DG(15:0/17:0)+Na	DG	3.25872e-05	3.35734e-05	3.07127e-05	2.26681e-05	2.95709e-05	2.76047e-05	2.88176e-05	3.09669e-05	3.46965e-05	1.67965e-05	1.50427e-05	1.71238e-05	2.06776e-05	2.10373e-05	2.57685e-05	1.38684e-05	1.21551e-05	1.18212e-05
AcCa(12:1)+H	AcCa	2.79352e-05	2.44427e-05	2.47679e-05	1.95304e-05	1.66023e-05	2.10312e-05	2.17197e-05	2.61092e-05	2.55654e-05	5.16478e-06	3.57256e-06	6.61224e-06	7.04101e-06	7.41036e-06	6.58637e-06	2.24239e-06	2.59609e-06	3.14622e-06
AcCa(14:0)+H	AcCa	0.000101682	0.000100768	0.000111613	7.94045e-05	5.96376e-05	8.36666e-05	5.28722e-05	7.12158e-05	7.34439e-05	4.25302e-05	3.41472e-05	3.77896e-05	5.03546e-05	4.17192e-05	3.54734e-05	2.74801e-05	2.01292e-05	1.93004e-05
TG(18:4/16:1/18:2)+NH4	TG	0.00130333	0.00137572	0.00127406	0.000875124	0.00114419	0.00110742	0.000956622	0.000892301	0.000854948	0.000736167	0.00067098	0.000785017	0.000631001	0.000535123	0.00064608	0.000663712	0.000695273	0.000683357
TG(15:0/18:3/20:5)+NH4	TG	0.000790599	0.000874814	0.000823486	0.000560119	0.000676078	0.000745068	0.000671875	0.000582469	0.000618265	0.000418583	0.000358807	0.000419392	0.000307659	0.000378168	0.000384104	0.000305407	0.000392602	0.000367855
AcCa(9:0)+H	AcCa	1.36259e-05	1.19893e-05	1.30386e-05	8.58908e-06	9.46692e-06	1.0283e-05	8.86854e-06	9.39919e-06	9.82437e-06	3.79505e-06	3.0585e-06	4.88185e-06	6.18495e-06	5.16049e-06	6.30737e-06	2.65716e-06	2.89462e-06	2.31112e-06
AcCa(11:0)+H	AcCa	2.09639e-05	1.94201e-05	2.17346e-05	1.47207e-05	1.22498e-05	1.57118e-05	1.42486e-05	1.57775e-05	1.71011e-05	4.70608e-06	4.28696e-06	5.47766e-06	6.3504e-06	6.82866e-06	7.85808e-06	2.52599e-06	3.33133e-06	3.10431e-06
DG(53:1)+K	DG	0.00214821	0.00223232	0.00209482	0.00199011	0.00252899	0.00241296	0.00245481	0.00189808	0.00196545	0.00142013	0.00146937	0.0015566	0.00161212	0.00161595	0.00212981	0.00152002	0.00216823	0.00191453
PE(48:1)+Li	PE	0.00285696	0.00267217	0.00256123	0.00172669	0.00242934	0.00231872	0.00211342	0.00177895	0.00174185	0.0014754	0.00129736	0.00122408	0.00104713	0.00152464	0.00184182	0.00101638	0.00158759	0.00147617
AcCa(20:2)+H	AcCa	2.4174e-05	2.14075e-05	2.35846e-05	1.60538e-05	1.4545e-05	1.86953e-05	1.42388e-05	1.8938e-05	1.98601e-05	1.07986e-05	9.97677e-06	8.49042e-06	1.13032e-05	1.20551e-05	8.4024e-06	7.88806e-06	7.58898e-06	7.97271e-06
PE(18:0p/17:1)+Na	PE	7.10144e-05	7.50513e-05	6.92978e-05	6.89021e-05	5.26616e-05	5.14314e-05	7.36537e-05	8.67079e-05	8.52603e-05	2.41276e-05	1.623e-05	2.48673e-05	1.99961e-05	2.64168e-05	3.05269e-05	2.15895e-05	2.74652e-05	2.36539e-05
TG(20:5/14:1/18:2)+NH4	TG	0.000298672	0.000329409	0.000322619	0.000185834	0.000262485	0.000278937	0.000226088	0.000206468	0.000210369	0.000177795	0.000155559	0.000176112	0.000122134	0.000126738	0.000128639	0.000153833	0.000149045	0.00014323
PE(18:0p/20:4)+H	PE	0.000337221	0.000314243	0.000317995	0.000338664	0.000335535	0.000318492	0.000306976	0.000448015	0.000493948	0.00014055	0.000113268	0.000149978	0.000154905	0.00017474	0.000175545	0.000132841	0.000156294	0.000157975
AcCa(16:1)+H	AcCa	0.000221069	0.000207157	0.000219656	0.000166741	0.000131018	0.000174907	0.000152196	0.000178845	0.000189454	6.07438e-05	7.69296e-05	4.94572e-05	6.78203e-05	5.80729e-05	4.69371e-05	5.02794e-05	3.49521e-05	3.18247e-05
PC(39:6)+H	PC	0.000421415	0.000439666	0.000441393	0.000367862	0.000392778	0.000413587	0.000376924	0.000458758	0.000423641	0.000344679	0.000335749	0.00032725	0.000368481	0.000353375	0.000311252	0.000424405	0.000416576	0.000413253
TG(20:5/17:1/20:4)+NH4	TG	0.00203066	0.00205152	0.00225121	0.00134618	0.00138963	0.00174257	0.00178941	0.00159957	0.00152682	0.0010772	0.000904276	0.00111569	0.00104025	0.00110151	0.00116199	0.000960977	0.0011969	0.0010186
PC(34:5)+H	PC	0.00406319	0.00444112	0.00400713	0.00382733	0.00338248	0.00357006	0.00275833	0.00334026	0.00349214	0.00166678	0.00174586	0.00216526	0.00128225	0.00160852	0.00132213	0.00139521	0.00172395	0.00184566
TG(20:5/17:1/20:5)+NH4	TG	0.00144572	0.00147142	0.0015532	0.000944905	0.00125115	0.00122589	0.00113344	0.00106659	0.00107697	0.00100006	0.000910301	0.00101976	0.000856017	0.000812841	0.00086087	0.000835767	0.000731954	0.000729682
TG(18:4/20:5/20:5)+NH4	TG	7.89757e-05	8.14526e-05	8.91116e-05	4.71719e-05	6.87981e-05	7.05591e-05	6.44097e-05	6.48515e-05	6.74289e-05	4.20859e-05	3.21385e-05	3.69715e-05	2.44503e-05	2.23395e-05	2.141e-05	2.91718e-05	3.0496e-05	2.812e-05
TG(20:5/14:1/17:1)+NH4	TG	0.000513288	0.00055215	0.00053148	0.000366265	0.000483217	0.000474829	0.000450533	0.000387659	0.000395962	0.000346176	0.000353867	0.000383768	0.000214973	0.000256088	0.000276748	0.000334035	0.000326016	0.000317228
SM(d33:1+pO)+H	SM	7.05764e-06	6.33628e-06	6.35945e-06	6.14126e-06	1.83458e-08	1.71959e-08	3.0102e-08	8.20329e-06	1.11235e-05	1.25177e-05	1.16756e-05	1.29146e-05	1.08493e-05	1.19726e-05	7.72322e-06	1.17569e-05	1.24052e-05	1.18147e-05
LPC(16:0)+H	LPC	0.000111822	0.000149911	0.00017004	0.000195339	7.871e-05	0.000130952	8.49303e-05	0.000134045	0.000129802	0.000390865	0.000460794	0.000426558	0.000318827	0.000263657	0.000152222	0.000334176	0.000181175	0.000217315
PE(18:0/20:3)+H	PE	0.010424	0.0113436	0.0104004	0.0119105	0.0104923	0.0110889	0.00962975	0.00984193	0.0102611	0.0178218	0.0186868	0.0170057	0.0146801	0.0170685	0.0168622	0.0149738	0.0139596	0.0133624
TG(18:1/20:3/20:5)+NH4	TG	0.000598648	0.000632271	0.000636383	0.000412278	0.000554752	0.000518805	0.000573058	0.000486942	0.000472984	0.000310304	0.000276502	0.000346842	0.000341327	0.000367658	0.000700798	0.000303268	0.000345055	0.000328751
PE(15:0/18:2)+Na	PE	0.000219341	0.00020747	0.000192799	0.000204106	0.000183267	0.000169779	0.00020468	0.000230824	0.000260015	0.000103906	8.79491e-05	0.000102147	8.68682e-05	9.30565e-05	9.11161e-05	8.63781e-05	9.10672e-05	9.23901e-05
TG(15:0/16:1/20:5)+NH4	TG	0.00184192	0.00191214	0.00171703	0.00138909	0.00187159	0.00182667	0.00154104	0.00136672	0.00134729	0.00104711	0.0009083	0.00111845	0.000956354	0.000937983	0.00103979	0.000965904	0.00105838	0.00097371
TG(18:4/18:3/20:5)+NH4	TG	7.68234e-05	8.56446e-05	8.62306e-05	4.84071e-05	6.49615e-05	6.98447e-05	6.72437e-05	6.32201e-05	6.36576e-05	2.84144e-05	2.63788e-05	3.10814e-05	2.24799e-05	1.95305e-05	2.01081e-05	2.70039e-05	2.46086e-05	2.34685e-05
PE(18:0p/20:4)+H	PE	0.000257361	0.000251409	0.000226987	0.000282881	0.000264138	0.00025719	0.000284059	0.000411318	0.000438755	0.000117714	9.66801e-05	0.000132713	0.000131197	0.000177779	0.000169191	0.000126907	0.000142902	0.000137032
PE(18:0p/20:5)+H	PE	0.00186704	0.00165548	0.00160001	0.00164524	0.00179398	0.00172816	0.00177879	0.00230924	0.00241275	0.000768484	0.000558193	0.000816004	0.000715092	0.000863143	0.000843365	0.000679518	0.000798131	0.00076775
PE(18:0/18:0)+Na	PE	0.0110043	0.0111366	0.0104413	0.0112309	0.0103052	0.0100347	0.00961721	0.00976777	0.0101669	0.0178076	0.0186868	0.0171382	0.0144756	0.0170685	0.0169862	0.0147035	0.0138106	0.0132201
SM(d39:1)+H	SM	0.00354452	0.00344845	0.00310264	0.00355358	0.00264473	0.00307521	0.00312902	0.00512463	0.00588644	0.00189641	0.00159334	0.00191368	0.00162195	0.00196384	0.00185695	0.00186904	0.00183941	0.001599
AcCa(13:0)+H	AcCa	5.13223e-05	4.70321e-05	5.12062e-05	3.89309e-05	3.02232e-05	4.0977e-05	3.64753e-05	4.48043e-05	4.82606e-05	1.73385e-05	1.86066e-05	1.82675e-05	2.61235e-05	2.01283e-05	1.99703e-05	1.53264e-05	1.25642e-05	1.10986e-05
PE(35:2p)+Na	PE	0.000192376	0.000161066	0.000183486	0.000182219	0.000192745	0.000199081	0.000240199	0.000330821	0.0003451	8.2267e-05	5.7232e-05	7.80615e-05	7.23485e-05	8.38554e-05	6.85079e-05	7.74828e-05	7.51402e-05	8.35954e-05
TG(14:0/14:1/14:1)+NH4	TG	0.000165456	0.000200363	0.00020649	0.000154224	0.000161232	0.000158759	0.000110183	0.000104596	0.000115922	0.000333955	0.000355283	0.000320524	0.000372048	0.00026293	0.000184984	0.000421012	0.000328252	0.000365696
PC(39:7)+H	PC	0.000285335	0.000300097	0.000305418	0.000266092	0.000245918	0.000275541	0.000301454	0.000328612	0.000385803	0.000193435	0.000162042	0.000166227	0.000148469	0.000159285	0.000142577	0.000169681	0.000157519	0.000193407
SM(d39:0)+H	SM	4.67119e-05	4.48453e-05	4.05812e-05	3.81096e-05	2.70279e-05	3.39142e-05	2.85559e-05	7.66632e-05	0.000107612	1.91533e-05	2.54604e-05	2.29201e-05	1.75964e-05	2.23558e-05	1.92484e-05	2.02585e-05	2.23434e-05	1.82711e-05
LPC(16:0)+Na	LPC	5.08889e-06	7.80473e-06	9.15477e-06	9.12254e-06	3.85596e-06	6.32928e-06	3.55231e-06	6.07169e-06	5.40766e-06	2.39697e-05	2.4059e-05	1.98464e-05	9.69256e-06	1.42968e-05	6.67361e-06	1.03699e-05	6.03326e-06	7.99462e-06
LPC(20:3)+H	LPC	2.77765e-05	2.88223e-05	3.95875e-05	3.43885e-05	2.10587e-05	3.22078e-05	1.76943e-05	2.62008e-05	2.42173e-05	7.21208e-05	7.90781e-05	6.94559e-05	6.51497e-05	5.16101e-05	6.06591e-05	5.93786e-05	4.16742e-05	5.01483e-05
PC(34:5)+H	PC	0.000151373	0.000153262	0.000133602	0.000197315	0.000212427	0.000163822	0.000172419	0.000152871	0.000168317	0.000238957	0.000263177	0.000234282	0.00023966	0.000243312	0.000191692	0.00028427	0.000249168	0.000266849
PE(17:0/17:0)+Na	PE	0.00138737	0.00169605	0.0015838	0.000262912	0.00157481	0.00156735	0.000179697	0.000286971	0.00233314	0.000210269	0.000210558	9.69842e-05	0.000106807	9.73624e-05	0.000193788	0.000103664	0.000209978	0.000216055
TG(16:1/18:2/20:5)+NH4	TG	0.00144256	0.0014987	0.00139612	0.000929369	0.00133663	0.00131227	0.00112546	0.00103691	0.0010358	0.000774049	0.000579839	0.000717873	0.000621298	0.000610065	0.00067122	0.000681514	0.000680796	0.000642205
PC(40:9)+H	PC	0.0192586	0.0193726	0.0200805	0.0164353	0.0180294	0.0179568	0.0167556	0.0172274	0.0192167	0.0117724	0.00969767	0.0107192	0.00941165	0.011138	0.00920577	0.0098164	0.00908594	0.0100103
PE(18:0p/17:1)+Na	PE	4.66125e-05	4.22106e-05	4.02464e-05	4.02e-05	4.37219e-05	4.41287e-05	5.7447e-05	8.36493e-05	9.64573e-05	2.07413e-05	1.52636e-05	2.26944e-05	2.28837e-05	1.87873e-05	2.11458e-05	1.9677e-05	2.46423e-05	1.90202e-05
LPE(20:1)+H	LPE	2.88735e-06	3.5978e-06	4.76946e-06	6.96335e-06	2.48418e-06	2.91988e-06	4.29318e-06	5.95484e-06	6.19375e-06	8.92366e-06	1.05122e-05	9.1842e-06	1.04323e-05	1.02235e-05	9.55757e-06	1.47194e-05	1.11978e-05	9.30142e-06
AcCa(19:1)+H	AcCa	0.000119618	9.97642e-05	0.000112895	8.55665e-05	8.20158e-05	9.84926e-05	8.11237e-05	0.00012116	0.000123122	5.82758e-05	4.43426e-05	4.56179e-05	5.0257e-05	4.87996e-05	4.54193e-05	3.89663e-05	3.24729e-05	3.28441e-05
PE(16:0/24:0)+Na	PE	4.29356e-06	2.46763e-06	6.10882e-06	7.41447e-06	4.6539e-06	4.75182e-06	4.35838e-06	5.65434e-06	6.50393e-06	1.43473e-05	1.52374e-05	1.79192e-05	1.10087e-05	1.84073e-05	1.71511e-05	2.07215e-05	1.73058e-05	2.12033e-05
PE(37:5)+Na	PE	0.000197777	0.000205248	0.000228654	0.000237986	8.60282e-05	0.000199188	0.000261592	0.000190127	0.000181156	0.000104285	9.25275e-05	0.000126618	0.000182778	7.46119e-05	7.42388e-05	0.000119148	0.000138013	3.7545e-05
AcCa(18:3)+H	AcCa	2.688e-05	2.64184e-05	3.09828e-05	1.86835e-05	1.64899e-05	2.08168e-05	1.66928e-05	1.84507e-05	1.83801e-05	1.24492e-05	1.40224e-05	1.09004e-05	1.41972e-05	1.24076e-05	9.18525e-06	9.83508e-06	8.98149e-06	8.53757e-06
PE(20:2e)+H	PE	4.06168e-06	5.80065e-06	1.94693e-05	1.05128e-05	3.52156e-06	4.62541e-06	2.21013e-06	4.03584e-06	3.504e-06	5.37691e-05	6.95533e-05	5.7281e-05	4.18104e-05	4.7091e-05	3.1076e-05	6.46442e-05	4.36777e-05	4.60253e-05
PE(34:4p)+Li	PE	0.000206351	0.000200903	0.00019399	0.000233712	0.000179167	0.000211095	0.000246284	0.000295651	0.000309308	0.000160207	0.000169369	0.000164734	0.000142906	0.000152279	0.000134895	0.000186663	0.000184484	0.000172108
LPC(16:1)+Na	LPC	1.55334e-06	2.73847e-06	4.6471e-06	4.30113e-06	1.50903e-06	2.60118e-06	1.31762e-06	1.43193e-06	1.74476e-06	1.14068e-05	1.35096e-05	1.08422e-05	5.82068e-06	6.38271e-06	4.87662e-06	9.42357e-06	5.55781e-06	6.02501e-06
PE(20:0p)+H	PE	3.17565e-06	3.21388e-06	4.54622e-06	6.88711e-06	2.41958e-06	2.72333e-06	5.26121e-06	5.53129e-06	8.00849e-06	9.02796e-06	1.04981e-05	8.55381e-06	1.05476e-05	1.10613e-05	9.83531e-06	1.39079e-05	1.23111e-05	9.42854e-06
PE(18:0p/20:4)+H	PE	0.00040681	0.000380771	0.000371498	0.000323343	0.000298219	0.000282593	0.000333808	0.000472631	0.000516849	0.000209796	0.000215515	0.00022061	0.000181865	0.000219171	0.000174358	0.000192682	0.000184158	0.00018364
So(d17:0)+H	So	0.000131394	0.000142715	0.000141144	0.000218166	0.000143743	0.000142343	0.000155593	0.000171842	0.000193479	0.000103905	0.000100781	0.00010996	0.000137676	0.000125535	0.0001434	0.000109897	0.000106514	0.000103123
TG(18:1/17:1/18:1)+NH4	TG	0.0104175	0.0102589	0.00902462	0.0106081	0.0114687	0.0107953	0.011126	0.00850521	0.00825362	0.00494057	0.00540735	0.00639887	0.00723206	0.00668786	0.0113105	0.00629581	0.00698672	0.00656442
TG(18:0/16:0/18:1)+NH4	TG	0.00287239	0.00274457	0.00261249	0.00266447	0.00310239	0.00296641	0.00345963	0.00231126	0.00246717	0.00192385	0.00175649	0.00206028	0.00279511	0.00235627	0.00362974	0.00264653	0.00317007	0.00266385
LPC(18:0)+H	LPC	9.11856e-05	0.000104968	0.000145674	0.000148827	5.86218e-05	0.000106081	6.31023e-05	0.00010714	0.000113543	0.000270066	0.000322495	0.000266073	0.000215162	0.000186762	0.000116753	0.000217572	0.000132209	0.000155689
TG(18:1/18:2/22:0)+NH4	TG	0.000380394	0.00038555	0.000401089	0.000400914	0.000482261	0.000487261	0.00046471	0.000304457	0.000290138	0.000459897	0.000462513	0.000452054	0.000557175	0.000563341	0.000727629	0.00051181	0.000603061	0.000534557
PE(15:0/17:0)+H	PE	0.000105448	0.000105067	9.57419e-05	0.000108357	9.70985e-05	9.32711e-05	0.000122258	0.000160007	0.000201633	7.21853e-05	6.71576e-05	7.35487e-05	7.12092e-05	6.57885e-05	9.52351e-05	7.54742e-05	9.42739e-05	7.48483e-05
LPE(15:0)+H	LPE	7.81127e-06	9.80945e-06	1.61244e-05	1.63218e-05	6.39765e-06	7.54026e-06	5.44421e-06	9.48747e-06	9.32898e-06	3.60589e-05	4.60941e-05	3.74327e-05	3.26293e-05	3.11828e-05	1.93699e-05	4.62767e-05	3.0164e-05	3.27557e-05
PE(18:0p/17:0)+Na	PE	7.84841e-05	6.717e-05	6.90241e-05	7.55162e-05	7.35661e-05	7.6281e-05	0.00010116	0.000141109	0.000166384	4.05748e-05	3.46565e-05	4.30704e-05	4.54662e-05	5.12936e-05	5.64594e-05	4.19555e-05	3.5072e-05	3.82733e-05
PE(15:0/20:4)+H	PE	6.55969e-05	5.91717e-05	5.79331e-05	5.21094e-05	4.39126e-05	4.81672e-05	4.70737e-05	5.4508e-05	5.55477e-05	2.26888e-05	2.2492e-05	2.42363e-05	2.44236e-05	1.8052e-05	5.74774e-05	2.76068e-05	2.13081e-05	0.000184118
TG(19:1/18:1/20:5)+NH4	TG	0.00167634	0.00156585	0.00172312	0.00134357	0.00102493	0.00146712	0.00131968	0.00156125	0.000945476	0.00105827	0.000976418	0.000803953	0.0012709	0.000816284	0.00177973	0.00119078	0.000955693	0.000823634
PC(35:6)+H	PC	0.00200775	0.00187361	0.00189139	0.00204736	0.00157355	0.00182665	0.00235638	0.00238949	0.00271161	0.00156553	0.00143028	0.00156092	0.0014431	0.00164691	0.00144601	0.00165938	0.00174893	0.00179932
TG(16:1/17:1/18:3)+NH4	TG	0.00271782	0.00278409	0.0028476	0.00221362	0.00281157	0.00274403	0.00241385	0.00209647	0.000149696	0.00168389	0.00150698	0.00182828	0.0017247	0.00155202	0.00208912	0.00166146	0.00193616	0.00176482
LPE(20:2)+H	LPE	4.45491e-06	5.74789e-06	1.94693e-05	1.05128e-05	3.54672e-06	4.92028e-06	2.22193e-06	4.10977e-06	3.504e-06	5.12131e-05	6.95533e-05	5.53085e-05	4.21997e-05	4.7091e-05	3.1076e-05	6.34375e-05	4.42949e-05	4.60253e-05
TG(18:3/20:5/20:5)+NH4	TG	0.000214282	0.00022594	0.00025493	0.000122006	0.000165594	0.000170622	0.000161279	0.000149781	0.000152984	0.000111116	9.15403e-05	0.000104006	7.85133e-05	8.15856e-05	7.92516e-05	8.97883e-05	7.61634e-05	9.1825e-05
PE(38:4e)+Li	PE	0.00960723	0.00938109	0.00955067	0.00944996	0.00934503	0.00962118	0.00975261	0.00896772	0.00887627	0.0117451	0.0115735	0.0111763	0.0115226	0.0118435	0.0108409	0.0120419	0.011389	0.0115244
PE(18:1p/18:1)+H	PE	0.000193847	0.00018438	0.000161509	0.000186165	0.000192761	0.000204555	0.000303821	0.000440807	0.000507629	0.000100446	8.13633e-05	0.000106993	0.000101366	0.000127994	0.000128569	0.00011178	0.000132033	0.000133625
LPC(18:1)+H	LPC	0.00111499	0.00177815	0.00316512	0.00310175	0.0010623	0.00152539	0.000913079	0.00127421	0.00134982	0.0068471	0.00820334	0.00705102	0.00559056	0.00432247	0.00254071	0.00579362	0.00344646	0.00379801
PC(39:7)+Na	PC	8.5138e-05	7.58654e-05	6.92608e-05	6.3356e-05	7.46955e-05	7.96627e-05	8.79332e-05	6.36669e-05	6.18936e-05	3.50109e-05	2.82095e-05	3.73303e-05	3.795e-05	4.31678e-05	7.79449e-05	4.92248e-05	6.45693e-05	5.28464e-05
LPC(18:4)+H	LPC	1.53369e-06	2.74155e-06	4.65162e-06	4.37363e-06	1.47975e-06	2.52796e-06	1.331e-06	1.4324e-06	1.69525e-06	1.14068e-05	1.42593e-05	1.08422e-05	6.2001e-06	6.6199e-06	4.97654e-06	7.00142e-06	5.55501e-06	5.87185e-06
PC(17:1/18:1)+H	PC	7.2642e-05	7.39819e-05	6.91699e-05	8.59474e-05	7.37785e-05	7.68856e-05	0.000110727	0.000141616	0.000166737	5.27423e-05	4.70318e-05	4.41946e-05	5.57886e-05	6.14234e-05	6.77273e-05	6.06913e-05	6.95878e-05	5.46563e-05
PE(37:3p)+H	PE	7.90213e-05	6.717e-05	6.90241e-05	7.63665e-05	7.35661e-05	7.6281e-05	9.96695e-05	0.000141109	0.000166384	4.05748e-05	3.46565e-05	4.30704e-05	4.54662e-05	4.07942e-05	5.64594e-05	4.19555e-05	5.55878e-05	5.88351e-05
PC(40:8)+H	PC	0.00202717	0.0020727	0.00208455	0.00189203	0.00185969	0.00194565	0.00160061	0.0019432	0.00199144	0.00110207	0.000845572	0.000981882	0.000983356	0.00099598	0.000954078	0.000797445	0.000849848	0.000918996
PE(39:3p)+H	PE	2.53873e-05	2.42156e-05	2.18217e-05	2.95479e-05	2.48586e-05	2.77903e-05	3.37565e-05	4.69657e-05	5.77973e-05	1.30894e-05	1.52021e-05	1.6253e-05	1.89823e-05	1.9859e-05	2.17094e-05	1.71118e-05	2.04826e-05	1.95061e-05
TG(18:3/17:1/17:1)+NH4	TG	0.00406388	0.00415299	0.00372696	0.00346496	0.0043284	0.00415277	0.00384175	0.0032437	0.00327009	0.00274971	0.00262287	0.00306754	0.00312837	0.00305958	0.0040237	0.00291619	0.00339176	0.00308173
PE(37:0p)+Na	PE	2.47425e-05	2.42156e-05	2.16094e-05	3.0606e-05	2.32064e-05	2.57231e-05	3.17846e-05	4.821e-05	5.37829e-05	1.30894e-05	1.55189e-05	1.6253e-05	1.89823e-05	1.74767e-05	2.17094e-05	1.01257e-05	1.60843e-05	1.39712e-05
PE(18:0e/18:2)+H	PE	0.000182657	0.000187948	0.000177894	0.000184813	0.000144133	0.000156769	0.000274487	0.000358327	0.000413947	8.76817e-05	8.0914e-05	0.000106882	8.16655e-05	9.9958e-05	8.41153e-05	0.00010579	0.000121236	0.000110693
TG(6:0/12:0/18:0)+NH4	TG	1.50061e-05	1.64459e-05	1.7674e-05	1.48667e-05	1.7871e-05	1.62739e-05	1.69699e-05	1.16838e-05	1.56968e-05	2.36982e-05	2.17387e-05	2.44001e-05	2.4411e-05	2.14215e-05	1.80815e-05	2.23903e-05	2.31707e-05	2.48901e-05
PE(15:0/20:5)+H	PE	0.000223629	0.000211691	0.000186263	0.00020602	0.000182973	0.000164329	0.000203594	0.000232855	0.000259078	0.000103906	8.79491e-05	0.00010397	8.14848e-05	9.08745e-05	9.12466e-05	8.81452e-05	8.74137e-05	9.07512e-05
MG(36:1)+NH4	MG	2.29593e-05	2.21053e-05	1.85891e-05	1.61788e-05	2.11576e-05	5.23277e-05	3.33806e-05	4.43736e-05	5.61939e-05	0.000162018	0.000195339	0.000171828	0.000140579	0.000142632	0.000110286	0.000180584	0.000138126	0.00013536
DG(18:0/20:4)+NH4	DG	6.20746e-06	1.15841e-05	1.29626e-05	1.12131e-05	1.41722e-05	1.00887e-05	1.54557e-05	1.29446e-05	1.37009e-05	3.06398e-05	2.41569e-05	3.02903e-05	3.01329e-05	2.88196e-05	2.64312e-05	3.25838e-05	2.95551e-05	3.56794e-05
PE(18:0e/17:1)+H	PE	0.000105662	0.000106803	9.30045e-05	0.000147794	0.000112196	0.00010298	0.000114013	0.000152398	0.000192791	0.000136787	0.000155517	0.000150325	0.000173288	0.000180352	0.000235573	0.000176691	0.000206229	0.000164316
PC(33:0)+Na	PC	0.0109709	0.0111647	0.0103449	0.0127103	0.011208	0.0103793	0.00961771	0.00976933	0.0101651	0.0144005	0.0153514	0.0138962	0.0176506	0.0140548	0.0136771	0.014847	0.013884	0.013383
AcCa(18:1)+H	AcCa	0.0011482	0.00104046	0.00126455	0.000841974	0.000746279	0.000853253	0.000890485	0.0010817	0.00114307	0.000382998	0.000358532	0.000317353	0.000383475	0.000360119	0.000296745	0.00025767	0.000208138	0.000218633
PE(16:0p)+H	PE	2.84834e-06	3.1737e-06	6.63523e-06	1.03076e-05	2.17664e-06	2.86223e-06	1.93225e-06	2.73427e-06	2.69093e-06	1.78836e-05	2.34982e-05	1.78944e-05	1.85435e-05	1.43016e-05	9.08758e-06	2.11438e-05	1.57157e-05	1.47642e-05
SM(d40:0)+H	SM	9.66581e-06	8.44209e-06	8.41288e-06	9.04993e-06	5.90271e-06	6.87327e-06	9.01277e-06	1.65558e-05	2.41596e-05	5.24569e-06	4.80597e-06	5.61541e-06	5.18682e-06	4.8166e-06	5.41528e-06	4.86326e-06	5.86632e-06	4.92534e-06
TG(18:1/18:2/18:2)+NH4	TG	0.00422131	0.00427769	0.00387733	0.00359128	0.00452404	0.00422637	0.00413576	0.00339078	0.00328541	0.00276004	0.00259072	0.00313857	0.00335629	0.00321899	0.00448814	0.00311458	0.00380409	0.00323798
TG(18:2/11:1/17:1)+NH4	TG	0.000229198	0.000242889	0.000253216	0.000197843	0.000244855	0.000252802	0.000193059	0.000158136	0.000175696	0.000306288	0.000316528	0.000311988	0.000185283	0.000244671	0.000234859	0.000306121	0.000298955	0.000301078
PG(17:0/20:5)+NH4	PG	9.76805e-07	1.97523e-06	2.04271e-06	0	8.38287e-08	9.13719e-08	2.15944e-06	1.57839e-06	1.54195e-06	2.85144e-05	2.61649e-05	3.28899e-05	2.66307e-05	2.82189e-05	1.98709e-05	1.69031e-05	2.1882e-05	2.49036e-05
PE(43:0)+Li	PE	0.000456103	0.00048978	0.00051523	0.000294978	0.000367174	0.000360417	0.000338872	0.000337992	0.000321416	0.000313352	0.000304644	0.000329271	0.000249421	0.000234992	0.00024128	0.000283637	0.000277023	0.000273721
TG(18:1/14:1/18:3)+NH4	TG	0.00196811	0.00212426	0.0018202	0.00154214	0.00198732	0.00190285	0.00167696	0.00148691	0.00143477	0.00118437	0.00108953	0.00123766	0.00117785	0.00111677	0.00125347	0.00115222	0.0012785	0.00117337
PE(19:0/18:1)+H	PE	0.0100552	0.00978321	0.0098716	0.00953162	0.00948134	0.00972291	0.00986861	0.0115793	0.00902582	0.011766	0.0115741	0.011184	0.0115218	0.0118452	0.0108379	0.0120611	0.0114406	0.0115244
PC(20:5/13:0)+Na	PC	3.6898e-05	4.43206e-05	4.26508e-05	5.04461e-05	4.39747e-05	4.23317e-05	4.39791e-05	5.44243e-05	5.83849e-05	2.51218e-05	2.04888e-05	2.55425e-05	1.67016e-05	3.08155e-05	2.11652e-05	2.32079e-05	1.66754e-05	2.71681e-05
LPC(17:1)+H	LPC	0.000323952	0.000461222	0.00079535	0.000717392	0.000310643	0.000390495	0.000236255	0.000278013	0.000289158	0.00271141	0.00372116	0.0031692	0.00273711	0.00186141	0.00137272	0.00260229	0.00151776	0.00160383
PE(15:0/18:2)+H	PE	0.000213248	0.000223681	0.000186758	0.000222475	0.000206493	0.000186332	0.000188912	0.000215018	0.000245555	9.91413e-05	0.000101231	0.000115306	0.000106767	0.000114479	0.000110883	0.000108732	0.000118203	0.000115088
PC(37:6)+Na	PC	0.00110093	0.00096631	0.0010519	0.000944217	0.000886059	0.000951713	0.00107794	0.0013022	0.00134467	0.000602702	0.000563243	0.000577907	0.00054252	0.000578382	0.000494931	0.000593355	0.000587711	0.000639285
LPC(20:3)+H	LPC	9.51683e-05	0.00013671	0.000287024	0.000247699	7.99097e-05	0.000110458	5.88821e-05	6.78446e-05	7.32781e-05	0.0006195	0.000845807	0.000662988	0.000568609	0.000445733	0.000262134	0.000613188	0.000360185	0.000415727
LPE(18:1)+H	LPE	0.000279966	0.000390387	0.000734581	0.000875103	0.000252502	0.000305322	0.000204895	0.00036757	0.000323914	0.00165404	0.00217996	0.00164466	0.00156552	0.00153348	0.00110242	0.00205223	0.00144841	0.00146973
PE(18:0p)+H	PE	0.000289735	0.000379085	0.000751199	0.000875103	0.000252502	0.000305322	0.000224793	0.000382702	0.000323914	0.00165588	0.00217996	0.00164466	0.00155159	0.00153348	0.00103735	0.00223556	0.00144841	0.0014478
PE(18:2/20:4)+Na	PE	0.000128221	0.000108127	0.000109437	0.000103144	0.000108362	0.000102996	0.000114198	0.000138856	0.000137644	5.48368e-05	5.83798e-05	6.63746e-05	4.95646e-05	7.23266e-05	5.22233e-05	6.55512e-05	6.07411e-05	6.40074e-05
LPE(19:1)+Na	LPE	1.55414e-06	2.08036e-06	2.68256e-06	3.53477e-06	1.71143e-06	1.73206e-06	2.0413e-06	3.04128e-06	2.80801e-06	4.63902e-06	4.9975e-06	4.09562e-06	3.25809e-06	4.32521e-06	3.73029e-06	5.41783e-06	4.42107e-06	4.41709e-06
PE(20:0p)+H	PE	2.54357e-06	3.40485e-06	7.54109e-06	6.97083e-06	2.60476e-06	3.02853e-06	2.93714e-06	4.88741e-06	4.52537e-06	1.50934e-05	2.05921e-05	1.63978e-05	1.8635e-05	1.83587e-05	1.48269e-05	2.3905e-05	1.76765e-05	1.91349e-05
DG(53:3)+K	DG	0.00190914	0.00192113	0.00172797	0.00146761	0.00188409	0.00179453	0.00172762	0.00152564	0.00149041	0.0012951	0.00138292	0.00143492	0.00135759	0.00137498	0.00170995	0.00121984	0.00143485	0.00156316
PC(40:6)+H	PC	0.00067371	0.000606206	0.000764703	0.000663408	0.000643864	0.000652922	0.000454315	0.000558719	0.000534743	0.000953416	0.00107515	0.00104761	0.00106074	0.00107861	0.0010565	0.00118821	0.00110307	0.00102178
AcCa(11:1)+H	AcCa	2.30924e-05	1.756e-05	1.99526e-05	1.61526e-05	1.5708e-05	1.74964e-05	1.53125e-05	1.76604e-05	1.851e-05	6.65291e-06	5.00895e-06	7.76933e-06	9.65015e-06	8.11025e-06	9.5445e-06	5.18938e-06	8.21425e-06	9.14832e-06
LPE(20:1)+Na	LPE	3.74651e-07	3.99617e-07	1.11829e-06	8.45132e-07	3.07072e-07	4.27228e-07	3.66282e-07	7.26248e-07	6.5594e-07	2.23195e-06	2.97728e-06	2.34769e-06	2.07403e-06	2.66138e-06	1.98228e-06	3.4209e-06	2.35466e-06	2.70227e-06
TG(18:0/18:0/18:0)+NH4	TG	0.000126424	0.000134864	0.000101612	0.00013578	0.000160099	0.000154147	0.000146423	8.94414e-05	5.27105e-05	4.13841e-05	2.90409e-05	4.76511e-05	8.95893e-05	0.00014679	0.000116392	0.000149434	8.85716e-05	0.000205089
PE(18:2p/15:0)+Li	PE	0.000108834	0.000104391	9.5371e-05	0.000106913	9.8347e-05	9.36685e-05	0.000121848	0.00016402	0.00020062	7.28609e-05	6.62451e-05	7.27841e-05	7.03534e-05	6.57885e-05	9.78804e-05	7.48149e-05	9.42739e-05	7.48483e-05
PE(20:3e)+H	PE	1.97577e-05	2.59987e-05	5.79436e-05	5.93459e-05	1.75864e-05	2.03271e-05	1.15291e-05	2.24499e-05	1.99733e-05	0.000126972	0.000165735	0.000122124	0.000103574	9.96978e-05	7.55861e-05	0.000149132	0.000101425	0.000110777
LPE(20:2)+H	LPE	2.06172e-06	2.47223e-06	6.0946e-06	5.18543e-06	1.82029e-06	2.29246e-06	1.62806e-06	2.42668e-06	2.33981e-06	1.42989e-05	1.93819e-05	1.43578e-05	1.30461e-05	1.23724e-05	8.60724e-06	1.68401e-05	1.28616e-05	1.47001e-05
PC(37:3)+H	PC	0.00708694	0.00690454	0.00795727	0.00695482	0.00799638	0.00685915	0.0064406	0.00766864	0.00761722	0.0104323	0.0110904	0.00964737	0.010239	0.00998035	0.00887287	0.01063	0.0100713	0.010028
TG(20:5/18:2/20:5)+NH4	TG	0.000796087	0.000800884	0.000969615	0.000406414	0.000565229	0.000578394	0.000459598	0.000446433	0.000427755	0.000338826	0.000270811	0.000336921	0.000250177	0.00025923	0.000269591	0.000266637	0.000287686	0.000292293
PE(20:2e)+Na	PE	5.89266e-07	7.25186e-07	2.52486e-06	1.47621e-06	3.43657e-07	5.52583e-07	2.09125e-07	6.15784e-07	3.73814e-07	5.60414e-06	6.79722e-06	5.17995e-06	3.09981e-06	4.68551e-06	3.61759e-06	5.95292e-06	4.43178e-06	5.23747e-06
LPE(19:1)+H	LPE	9.70048e-06	1.15871e-05	2.78984e-05	2.98262e-05	7.63047e-06	1.15797e-05	6.73021e-06	1.23678e-05	1.2435e-05	7.19781e-05	9.38525e-05	6.68668e-05	5.7533e-05	5.75804e-05	4.0337e-05	9.09793e-05	6.99441e-05	6.77276e-05
TG(20:5/11:3/22:3)+NH4	TG	4.26876e-05	4.49535e-05	5.5598e-05	2.35652e-05	3.25852e-05	4.23376e-05	3.82476e-05	3.72806e-05	3.56176e-05	8.16251e-05	7.87848e-05	7.30875e-05	3.81708e-05	3.48075e-05	2.90364e-05	4.47272e-05	6.11171e-05	5.98347e-05
PE(17:0e)+H	PE	5.28309e-06	6.34023e-06	1.34872e-05	1.21661e-05	4.4017e-06	5.75081e-06	5.2749e-06	1.01067e-05	9.1252e-06	2.4281e-05	3.34304e-05	2.82321e-05	2.65939e-05	2.80307e-05	2.03361e-05	3.59262e-05	2.71135e-05	2.84361e-05
TG(20:3/17:1/20:5)+NH4	TG	0.00132157	0.00136607	0.00114565	0.000970927	0.00127646	0.00121199	0.00126553	0.00115422	0.00106773	0.000862889	0.000797843	0.00069566	0.000930432	0.000920558	0.00113325	0.000672522	0.000978562	0.000887742
AcCa(20:1)+H	AcCa	3.02494e-05	3.78869e-05	3.35689e-05	2.27421e-05	2.33282e-05	2.60491e-05	2.93526e-05	3.66639e-05	3.78455e-05	1.57562e-05	1.26133e-05	1.36284e-05	1.55693e-05	1.33172e-05	1.31553e-05	1.13711e-05	1.05832e-05	1.45502e-05
LPC(22:5)+H	LPC	6.33396e-07	6.58417e-07	2.01024e-06	9.88066e-07	5.4307e-07	8.1842e-07	2.76981e-07	3.91736e-07	6.19006e-07	3.72392e-06	5.2771e-06	4.79675e-06	3.66328e-06	3.39349e-06	1.63418e-06	4.71905e-06	2.59316e-06	2.29163e-06
PE(19:1e)+H	PE	9.70048e-06	1.14795e-05	2.58926e-05	2.85945e-05	7.63047e-06	1.15797e-05	7.61988e-06	1.23678e-05	1.10227e-05	7.19781e-05	9.38525e-05	6.68668e-05	5.7533e-05	6.54745e-05	4.31602e-05	9.09793e-05	6.36381e-05	6.77276e-05
LPE(20:3)+H	LPE	1.98239e-05	2.60017e-05	5.85061e-05	5.96446e-05	1.7428e-05	2.05104e-05	1.14751e-05	2.23049e-05	2.03442e-05	0.000127322	0.000165735	0.000119731	0.000104635	0.000100448	7.03215e-05	0.000146259	0.000100208	0.000112065
PC(35:4)+H	PC	0.00216095	0.0022062	0.00259062	0.00323438	0.00254203	0.00312967	0.00202753	0.00561461	0.00613168	0.00369439	0.00404432	0.00337445	0.00378698	0.00374991	0.00371938	0.00404789	0.00368644	0.0034806
PE(49:5)+Li	PE	0.000132934	0.000139475	0.000163683	6.94722e-05	9.02534e-05	0.000104186	0.000103901	9.29643e-05	0.000100852	5.06932e-05	4.24744e-05	4.92695e-05	3.72593e-05	3.2755e-05	3.58952e-05	3.24963e-05	3.49941e-05	4.016e-05
PE(51:6)+Li	PE	3.3607e-05	3.77596e-05	4.27585e-05	1.87728e-05	2.52862e-05	2.34882e-05	3.28056e-05	3.29688e-05	3.16136e-05	1.72278e-05	1.33056e-05	1.56116e-05	9.62753e-06	1.2428e-05	1.08363e-05	1.21303e-05	1.26996e-05	1.41624e-05
PE(20:2e)+H	PE	2.06172e-06	2.47223e-06	6.0946e-06	5.18543e-06	1.82029e-06	2.29246e-06	1.62806e-06	2.40784e-06	2.33981e-06	1.39316e-05	1.93819e-05	1.43578e-05	1.30635e-05	1.23724e-05	8.60724e-06	1.68373e-05	1.30623e-05	1.47001e-05
SM(d41:1)+H	SM	6.25232e-05	5.63862e-05	5.73098e-05	6.95306e-05	4.96605e-05	5.38163e-05	5.42745e-05	9.46006e-05	0.000118272	4.47201e-05	3.83326e-05	4.54327e-05	3.6827e-05	4.10594e-05	4.77877e-05	4.0027e-05	4.08121e-05	3.77584e-05
PC(17:1/18:1)+H	PC	0.0217814	0.0227453	0.022565	0.0253354	0.0215306	0.0215554	0.0204387	0.0225397	0.0232228	0.0333371	0.0363273	0.0326361	0.0325826	0.032098	0.0229186	0.0368097	0.0339867	0.0326154
LPE(18:2)+Na	LPE	4.93579e-06	6.6635e-06	1.3847e-05	1.41591e-05	4.35591e-06	5.09873e-06	2.30984e-06	4.10004e-06	3.91748e-06	2.91422e-05	3.53534e-05	2.50749e-05	1.76552e-05	2.23852e-05	2.11997e-05	2.7776e-05	2.06822e-05	2.05711e-05
PE(18:0e/17:1)+Na	PE	4.52732e-05	3.92041e-05	3.88224e-05	4.19682e-05	4.1491e-05	5.93737e-05	6.11101e-05	0.000114597	9.13596e-05	2.76615e-05	2.42495e-05	2.42775e-05	2.85587e-05	3.69372e-05	3.59245e-05	3.27849e-05	3.85541e-05	3.8324e-05
AcCa(17:0)+H	AcCa	0.000393021	0.000352579	0.000443699	0.000336335	0.000344373	0.000286708	0.000435853	0.00066758	0.000470135	0.000254041	0.000170461	0.000202	0.000224131	0.000204161	0.000247448	0.000134649	0.000196669	0.000142775
TG(19:1/20:5/20:5)+NH4	TG	0.000508533	0.000522438	0.000592839	0.000263997	0.000355355	0.000472898	0.000401957	0.000349728	0.000453616	0.000365637	0.000315039	0.000394738	0.000344867	0.000337345	0.000412952	0.000344083	0.000404714	0.000367818
TG(12:0/14:1/17:1)+NH4	TG	0.000230115	0.000286538	0.000306105	0.000277163	0.000257634	0.000259625	0.000188087	0.000165132	0.0001739	0.000500985	0.000610781	0.000498319	0.000459743	0.000371144	0.000338869	0.000593077	0.000492839	0.000460311
TG(16:1/14:0/16:1)+NH4	TG	0.00114106	0.00132984	0.0011878	0.00128279	0.00141616	0.00134693	0.0011158	0.00094812	0.000909446	0.0015214	0.00170781	0.00168496	0.00147492	0.00128552	0.00150738	0.00180033	0.00171189	0.00155156
DG(15:0/20:5)+NH4	DG	0.00016106	0.000202361	0.000179199	0.000121699	0.000155447	0.000166403	0.00012075	0.000166989	0.000157236	0.0001096	7.39962e-05	0.000105895	9.08362e-05	8.16213e-05	0.000128605	7.99235e-05	9.56167e-05	0.000103004
Cer(d17:1/24:0+O)+H	Cer	6.1969e-05	6.63648e-05	7.39681e-05	5.72602e-05	0.000365752	0.000282175	0.000327161	0.000320561	0.00038951	0.000311705	0.000399845	0.000348305	0.000432714	0.000369939	0.00038187	0.000382964	0.000394378	0.000316083
LPE(18:1)+H	LPE	0.000159148	0.000191139	0.000295821	0.000448979	0.000163784	0.000173057	0.000171196	0.000236042	0.000242049	0.0005219	0.0006102	0.000453584	0.000430151	0.000493501	0.000293031	0.000643911	0.000392348	0.000412642
PC(33:6)+H	PC	7.63481e-06	1.32541e-05	9.91204e-06	1.90565e-05	1.22999e-05	1.30706e-05	8.74418e-06	1.49309e-05	1.02531e-05	2.11455e-05	2.38933e-05	1.90438e-05	1.41753e-05	1.32286e-05	1.09084e-05	2.0338e-05	2.36147e-05	1.71022e-05
PE(51:5)+Li	PE	4.79132e-05	4.9688e-05	6.01281e-05	2.65621e-05	3.1895e-05	3.54128e-05	4.22133e-05	3.72007e-05	5.44231e-05	1.99732e-05	1.74332e-05	3.16143e-05	2.29305e-05	2.33257e-05	1.73177e-05	2.17426e-06	1.01689e-06	7.19121e-07
LPE(17:1)+H	LPE	1.96793e-05	2.33729e-05	3.70456e-05	4.68129e-05	1.99741e-05	2.15796e-05	1.98275e-05	2.86747e-05	2.77141e-05	8.92251e-05	0.000119479	8.96004e-05	9.64825e-05	7.9907e-05	6.05994e-05	0.000107594	7.49899e-05	8.1052e-05
TG(18:1/17:1/18:3)+NH4	TG	0.00463626	0.00472853	0.00446642	0.00393157	0.00446262	0.00474128	0.0044081	0.00355263	0.0035483	0.00304013	0.0028559	0.0034787	0.00359366	0.00352283	0.00481361	0.00333167	0.0039666	0.00352715
SM(d38:1)+H	SM	0.000871705	0.000772251	0.000755047	0.000738464	0.000558198	0.000647986	0.000828202	0.00132107	0.00146461	0.000487351	0.000476134	0.000521741	0.000448245	0.000500401	0.000427653	0.000567862	0.000571102	0.000552685
LPE(16:1)+H	LPE	2.86182e-06	4.29477e-06	6.63523e-06	1.03076e-05	2.28071e-06	2.94312e-06	2.00363e-06	2.80435e-06	2.50532e-06	1.78836e-05	2.4246e-05	1.78944e-05	1.85435e-05	1.43016e-05	9.08758e-06	2.11438e-05	1.5159e-05	1.50445e-05
LPC(18:1)+H	LPC	8.40164e-05	0.000128149	0.000215518	0.000235969	7.80038e-05	0.000115339	7.36169e-05	7.75435e-05	6.52808e-05	0.000383566	0.000459879	0.000354162	0.000274615	0.000237162	0.000152263	0.000314894	0.000239393	0.00021846
LPE(17:0)+H	LPE	5.45365e-06	6.34023e-06	1.32096e-05	1.21661e-05	4.4017e-06	6.05863e-06	5.45194e-06	9.72904e-06	8.82276e-06	2.4281e-05	3.50761e-05	2.82321e-05	2.8306e-05	2.80307e-05	2.0018e-05	3.59262e-05	2.73611e-05	2.77034e-05
PE(18:0e/18:3)+H	PE	9.75907e-05	9.19902e-05	9.25011e-05	8.59549e-05	8.27756e-05	8.39334e-05	0.00010238	0.000122227	0.000157178	5.46209e-05	4.68321e-05	6.31358e-05	4.94673e-05	6.13866e-05	5.7779e-05	6.09526e-05	6.89105e-05	6.56013e-05
LPE(20:1)+H	LPE	2.5888e-06	2.79786e-06	6.85695e-06	5.48016e-06	2.61344e-06	3.17427e-06	2.86036e-06	4.88741e-06	4.21883e-06	1.50934e-05	2.1782e-05	1.63978e-05	1.8635e-05	1.83587e-05	1.48269e-05	2.3905e-05	1.89808e-05	1.93329e-05
LPC(16:1)+H	LPC	4.33725e-05	6.83134e-05	0.000102556	0.000111524	3.67917e-05	5.97292e-05	2.98954e-05	3.78192e-05	4.61135e-05	0.000269965	0.000391183	0.000333831	0.000265251	0.000207114	0.000129779	0.000293045	0.000175507	0.000184615
TG(18:4/18:1/18:2)+NH4	TG	0.0038325	0.00376734	0.00325163	0.00297854	0.00384463	0.00358257	0.00351306	0.00296567	0.00158327	0.00238956	0.00216669	0.0026584	0.00241475	0.00254923	0.00312502	0.0023614	0.00273112	0.00244379
PC(15:0/18:3)+Na	PC	3.71048e-06	2.17866e-05	1.19161e-05	2.13056e-05	2.07022e-05	8.74127e-05	2.58013e-05	1.96102e-05	1.75678e-05	8.41427e-05	5.91312e-05	8.91051e-05	0.000111061	0.000113577	5.34452e-05	0.000126401	0.000157571	0.000110819
AcCa(16:0)+H	AcCa	0.000200861	0.000183861	0.000217318	0.000196884	0.000117858	0.000167321	0.000122139	0.00017657	0.0001765	0.000134759	0.000132804	0.000119764	0.000171393	0.000154349	0.000115384	0.000103401	7.04182e-05	8.39852e-05
PE(34:2e)+H	PE	4.2499e-05	4.57639e-05	3.95908e-05	4.92557e-05	4.33415e-05	4.38827e-05	4.2691e-05	5.82479e-05	6.66079e-05	2.67636e-05	2.69676e-05	3.30619e-05	3.04756e-05	2.56275e-05	3.70155e-05	2.36348e-05	3.04687e-05	2.72765e-05
PC(20:5/18:2)+Na	PC	0.0428304	0.0409957	0.0419753	0.0389895	0.0394516	0.0411793	0.0406213	0.0393237	0.0404504	0.029297	0.0232954	0.0267783	0.0242626	0.0245349	0.0286854	0.0231692	0.0276966	0.02978
PE(20:0/18:2)+H	PE	0.0224426	0.0226442	0.0232888	0.025355	0.0221306	0.0219184	0.0188099	0.0199791	0.0212727	0.0333117	0.0363273	0.0325491	0.0325135	0.0315074	0.0298864	0.0361451	0.0333223	0.0324487
TG(19:1/18:1/20:3)+NH4	TG	0.000681524	0.000692111	0.000595408	0.000564019	0.000691155	0.000677235	0.000642925	0.000497646	0.000502614	0.000436253	0.000423166	0.00050656	0.00060496	0.000609126	0.000872712	0.000559474	0.000583603	0.000609867
PG(18:1/20:5)+NH4	PG	3.77044e-06	7.19059e-06	5.65564e-06	3.94485e-06	5.44776e-06	4.87101e-06	8.10006e-06	5.26728e-06	5.90691e-06	3.60483e-05	2.66335e-05	3.62259e-05	4.22598e-05	4.56995e-05	4.08179e-05	2.80897e-05	2.81629e-05	2.76034e-05
PE(18:2e)+H	PE	4.96558e-05	6.32455e-05	0.000141053	0.000147884	4.24102e-05	5.3484e-05	2.33782e-05	4.08842e-05	3.79823e-05	0.000336788	0.000481768	0.000351335	0.000328951	0.00034169	0.00021956	0.000410947	0.000286046	0.000294686
LPE(20:2)+Na	LPE	5.89266e-07	7.25001e-07	2.5249e-06	1.47222e-06	3.56819e-07	5.72832e-07	2.14839e-07	6.34663e-07	3.73814e-07	4.98175e-06	6.8185e-06	4.88738e-06	3.1008e-06	4.63025e-06	3.64539e-06	6.21082e-06	4.3123e-06	4.86894e-06
PC(33:2)+H	PC	0.00213106	0.00224742	0.00205974	0.0024537	0.00214785	0.00215593	0.00170779	0.00156638	0.00156013	0.00247352	0.00259687	0.00243678	0.00417999	0.00388632	0.00344057	0.00514836	0.00446301	0.00438186
TG(16:1/11:1/16:1)+NH4	TG	7.18698e-05	9.57226e-05	0.000117005	5.80758e-05	7.8376e-05	7.95776e-05	5.23387e-05	5.33687e-05	4.31942e-05	0.000319793	0.000391806	0.000285119	0.000233632	0.000167042	0.000124125	0.000484247	0.000329655	0.000370444
TG(15:0/14:2/14:2)+NH4	TG	3.44115e-05	4.22362e-05	4.41686e-05	3.29757e-05	3.17331e-05	3.02517e-05	2.54483e-05	2.41464e-05	2.55268e-05	7.44441e-05	8.13812e-05	6.4091e-05	2.57466e-05	3.55736e-05	3.21114e-05	7.11778e-05	5.91249e-05	5.42017e-05
DG(15:0/16:0)+NH4	DG	7.04598e-06	9.11642e-06	9.36507e-06	6.00271e-06	8.9397e-06	6.9571e-06	5.82678e-06	6.97438e-06	7.90702e-06	4.68571e-06	2.37439e-06	1.86572e-06	4.66025e-06	3.69983e-06	3.98139e-06	4.85795e-06	1.82374e-06	4.0087e-06
PC(38:2)+H	PC	0.000597971	0.000821949	0.000959369	0.00105303	0.00102121	0.00101791	0.000674152	0.00122723	0.00141305	0.0017377	0.00183058	0.00138435	0.00145308	0.00410183	0.00125849	0.00182243	0.00243723	0.0014539
TG(8:0/11:1/17:1)+NH4	TG	3.75141e-06	5.09627e-06	5.73188e-06	2.69285e-06	3.60855e-06	3.78606e-06	2.7066e-06	2.82935e-06	3.00453e-06	1.64978e-05	1.64999e-05	1.23566e-05	1.01498e-05	8.06864e-06	7.53808e-06	1.19112e-05	1.02939e-05	9.74374e-06
PC(35:5)+H	PC	0.0222598	0.0190085	0.0193679	0.0185448	0.0180668	0.0188538	0.017999	0.0184572	0.0199943	0.0104337	0.0106987	0.0100503	0.0105309	0.00992824	0.0117321	0.0113301	0.0111056	0.0112807
TG(18:1/11:1/18:3)+NH4	TG	0.000192242	0.000215441	0.000204708	0.000137088	0.000186388	0.000190683	0.000145638	0.000133796	0.000141049	0.000170107	0.000164199	0.000152354	0.000131458	0.000106284	0.000119337	0.000162225	0.000130641	0.000158499
PE(19:0/20:3)+H	PE	0.0203067	0.0196735	0.0203826	0.0204404	0.0191997	0.0199936	0.0168075	0.0175181	0.0182086	0.0212614	0.0221344	0.0218468	0.0208177	0.0213161	0.0212759	0.0224635	0.0226424	0.021769
PE(16:0e)+H	PE	1.83077e-06	2.15241e-06	3.31375e-06	5.03411e-06	1.47738e-06	1.67875e-06	1.48016e-06	2.12295e-06	2.94935e-06	1.06788e-05	1.52622e-05	1.3701e-05	1.16955e-05	1.06554e-05	7.85415e-06	1.4426e-05	9.267e-06	7.85745e-06
PE(18:2/21:0)+H	PE	0.0303118	0.0304458	0.0303142	0.0326713	0.0290136	0.0304375	0.0311519	0.0332786	0.0343045	0.037909	0.0395496	0.0369126	0.0348446	0.0358343	0.0213324	0.0273326	0.0251052	0.0367892
LPE(19:1)+Na	LPE	1.44487e-06	1.81426e-06	3.88845e-06	4.01497e-06	1.14335e-06	1.57557e-06	9.20761e-07	1.87962e-06	1.49695e-06	6.51933e-06	9.06426e-06	6.9229e-06	4.64534e-06	6.40629e-06	4.07422e-06	8.78014e-06	5.77337e-06	7.51138e-06
TG(18:1/18:3/20:5)+NH4	TG	0.00162931	0.00161948	0.00162008	0.00124883	0.00138279	0.00135924	0.00123443	0.00108472	0.00108545	0.000821099	0.000657435	0.000940947	0.000860629	0.00086519	0.000980358	0.000761852	0.00090618	0.000797282
TG(18:1/11:1/17:1)+NH4	TG	0.000593338	0.000722026	0.000696489	0.000672407	0.000702052	0.000676521	0.000536649	0.000500358	0.000569458	0.00150702	0.00190915	0.00157074	0.00147736	0.00123007	0.000868303	0.00226475	0.00184865	0.00175499
TG(18:1/17:1/20:3)+NH4	TG	0.00285579	0.00279542	0.00273291	0.00248705	0.00240762	0.00269991	0.00297597	0.0024939	0.00231588	0.0017772	0.0017249	0.00209791	0.00229577	0.0022425	0.0032992	0.00217506	0.00261162	0.0022484
AcCa(22:1)+H	AcCa	4.61859e-06	4.33567e-06	4.5963e-06	3.88449e-06	3.30161e-06	3.84962e-06	5.27885e-06	6.53032e-06	8.2275e-06	2.41589e-06	1.50344e-06	2.40247e-06	1.46005e-06	1.66196e-06	1.75064e-06	1.43019e-06	1.24747e-06	1.58269e-06
PE(14:0/20:5)+H	PE	5.58722e-05	5.36954e-05	4.99364e-05	5.42095e-05	6.31486e-05	3.80811e-05	3.84241e-05	5.51844e-05	5.51374e-05	3.55647e-05	3.18202e-05	2.38253e-05	2.26877e-05	2.68696e-05	1.64295e-05	2.20638e-05	2.37271e-05	2.36584e-05
TG(20:5/17:1/22:6)+NH4	TG	4.84399e-05	4.92566e-05	6.12956e-05	2.65994e-05	3.01157e-05	4.63638e-05	5.42244e-05	3.72917e-05	3.82277e-05	2.06718e-05	1.79122e-05	2.23291e-05	1.71982e-05	1.75772e-05	1.81395e-05	1.9845e-05	1.97469e-05	2.33872e-05
PE(49:6)+Li	PE	1.80214e-05	1.75286e-05	2.21105e-05	9.60983e-06	1.30527e-05	1.34718e-05	1.64543e-05	1.39324e-05	1.63315e-05	6.90098e-06	6.41634e-06	5.94784e-06	5.86079e-07	4.01448e-06	4.13278e-06	3.42539e-07	6.48416e-06	5.80566e-06
DG(54:1)+K	DG	0.00147515	0.00147673	0.00140538	0.00134333	0.00159108	0.00152559	0.0015721	0.00132996	0.00131367	0.00106028	0.00103415	0.00120205	0.00136201	0.00128157	0.00190121	0.00120286	0.00146903	0.00123672
PE(18:0p)+H	PE	0.000151774	0.000186974	0.000261569	0.000422184	0.000159299	0.000167834	0.000165963	0.000236229	0.000244223	0.000503235	0.000646259	0.000466041	0.000492537	0.000426434	0.00033799	0.000603835	0.000437047	0.000437994
PE(18:0p)+Na	PE	3.08084e-05	4.06702e-05	5.88083e-05	7.59712e-05	3.08966e-05	3.35985e-05	2.53341e-05	3.76777e-05	3.02419e-05	8.25346e-05	0.000109064	9.18094e-05	6.84743e-05	9.57203e-05	9.95447e-05	9.77882e-05	9.2355e-05	8.29809e-05
PE(40:5e)+Li	PE	0.0304727	0.0304458	0.0303595	0.0326816	0.0296057	0.0304443	0.0311579	0.0332869	0.0343092	0.0379199	0.03971	0.0369199	0.0348446	0.0358378	0.0213439	0.0273637	0.0251157	0.0367916
PC(39:5)+H	PC	0.0023358	0.00183159	0.00282277	0.00286878	0.0023613	0.00196615	0.00306931	0.00332057	0.0034541	0.00404694	0.00443913	0.0039526	0.00427119	0.00428563	0.00403779	0.00387382	0.00413551	0.00431915
AcCa(18:2)+H	AcCa	0.000127669	0.000115507	0.000151407	8.73011e-05	7.55998e-05	9.34937e-05	6.74224e-05	8.05751e-05	8.50814e-05	4.7628e-05	4.7302e-05	3.98336e-05	4.62322e-05	4.14775e-05	3.48692e-05	3.13909e-05	2.91747e-05	2.83154e-05
PE(20:0p)+Na	PE	3.63136e-07	4.62648e-07	1.11422e-06	9.63174e-07	3.05573e-07	4.37749e-07	4.22528e-07	7.43271e-07	6.41211e-07	2.32843e-06	2.97119e-06	1.94518e-06	1.8701e-06	2.74049e-06	1.98181e-06	3.28296e-06	2.363e-06	2.46999e-06
PE(17:1/15:0)+H	PE	7.33708e-05	5.3252e-05	4.17257e-05	6.24214e-05	0.000566289	0.000602143	5.43498e-05	0.000743459	0.000813281	0.000300392	0.000402379	0.000428262	0.000501043	0.000388492	0.000453064	0.000405283	0.000611763	0.000433031
TG(18:3/12:1/14:1)+NH4	TG	1.67595e-05	2.62796e-05	3.08033e-05	2.01935e-05	2.37418e-05	2.26064e-05	1.86721e-05	1.68188e-05	2.23281e-05	5.11022e-05	5.42981e-05	4.23547e-05	3.13306e-05	2.45179e-05	2.12454e-05	4.51927e-05	3.37694e-05	3.53702e-05
PC(38:4)+H	PC	0.00636497	0.0066432	0.00645617	0.00625875	0.00638591	0.00612742	0.00574635	0.00590009	0.00620711	0.0070176	0.00706133	0.00691319	0.00697682	0.00675806	0.00703816	0.00723237	0.00727991	0.00701607
PE(40:1p)+Na	PE	2.12095e-05	2.55747e-05	3.69532e-05	3.78874e-05	2.20674e-05	2.31495e-05	1.87595e-05	5.12468e-05	5.43e-05	0.000108614	7.51395e-05	0.000102252	9.45809e-05	9.76602e-05	9.93489e-05	9.09846e-05	0.000104527	8.95116e-05
LPE(20:4)+H	LPE	1.80797e-05	2.61741e-05	5.52938e-05	5.86468e-05	1.84278e-05	2.15766e-05	1.471e-05	1.99487e-05	1.95742e-05	0.000101085	0.000142268	0.000100308	0.00010175	8.87655e-05	6.08333e-05	0.000123201	8.37637e-05	8.25517e-05
LPE(18:0p)+Na	LPE	6.24776e-06	7.14024e-06	5.03766e-06	9.29858e-06	7.4528e-06	7.84939e-06	9.34536e-06	1.15818e-05	1.16465e-05	1.71902e-06	1.41359e-06	2.15537e-06	2.96045e-06	4.55874e-06	6.38839e-06	1.36937e-06	2.4435e-06	2.0729e-06
PE(18:1/18:1)+H	PE	0.0032948	0.00319791	0.00257235	0.00300216	0.00308571	0.00277829	0.00413007	0.00413552	0.00457505	0.00132444	0.00123473	0.00148377	0.00126576	0.00137071	0.00136447	0.00145701	0.00160345	0.00154763
PE(18:1p/19:1)+H	PE	0.000107534	0.000113623	8.5842e-05	0.00013784	0.000100172	0.000115078	0.000200693	0.000277434	0.000331848	4.96767e-05	4.19666e-05	5.66852e-05	6.35766e-05	6.74106e-05	8.65765e-05	7.09315e-05	9.7043e-05	0.000103154
DG(18:0/20:5)+NH4	DG	0.000116663	0.000266539	0.000214468	0.000260379	0.000317777	0.000243131	0.00032156	0.000337349	0.000366126	0.000574308	0.000434204	0.000639921	0.000512705	0.000559473	0.00048869	0.000539673	0.000503373	0.000631037
LPE(18:2)+H	LPE	5.08507e-05	6.32455e-05	0.00014903	0.000147884	4.24102e-05	5.26954e-05	2.21426e-05	4.08842e-05	3.79823e-05	0.000336788	0.000499461	0.000351335	0.000328951	0.000340483	0.00021956	0.000403436	0.000286046	0.000294686
PC(17:1/18:2)+Na	PC	0.0220176	0.020504	0.0206659	0.0205158	0.0203968	0.0208915	0.0200167	0.022603	0.0231392	0.0243334	0.0239593	0.02321	0.0219171	0.0215946	0.0177383	0.0230124	0.022097	0.0220476
PE(18:0p/18:1)+H	PE	0.00190233	0.00184346	0.0014982	0.00273462	0.00220104	0.0021438	0.00233174	0.00289818	0.00361638	0.000980667	0.000821178	0.00121067	0.00137984	0.0013423	0.00226521	0.00123037	0.00173012	0.00127552
AcCa(12:0)+H	AcCa	3.4453e-05	2.47543e-05	2.79787e-05	2.2549e-05	1.65992e-05	2.30991e-05	1.44789e-05	1.82485e-05	1.35979e-05	5.92577e-06	8.50803e-06	7.34941e-06	6.52738e-06	5.52599e-06	2.41385e-06	1.97554e-06	1.2748e-06	1.15682e-06
PC(18:1/20:5)+Na	PC	0.00947543	0.00891185	0.00935887	0.00862639	0.00841825	0.00842894	0.0255375	0.00991305	0.00909849	0.00829905	0.00811033	0.00756353	0.00887025	0.00889389	0.00705734	0.00909031	0.00792492	0.00759798
PE(18:0p/20:3)+H	PE	0.000203781	0.000188578	0.000153171	0.000226405	0.000213236	0.000200425	0.000243939	0.000349349	0.000428253	9.37815e-05	7.6903e-05	0.000104585	0.000112922	0.000130099	0.000157727	0.000101671	0.000121733	0.00011227
PE(15:0/15:0)+H	PE	5.20398e-05	6.12685e-05	5.00537e-05	5.62081e-05	4.63807e-05	4.42069e-05	5.79664e-05	7.17814e-05	8.14143e-05	3.09811e-05	3.83687e-05	3.40664e-05	2.36562e-05	2.92069e-05	2.97964e-05	2.78452e-05	3.08183e-05	2.96454e-05
PE(18:0p/18:3)+H	PE	6.59237e-05	5.77497e-05	5.15586e-05	5.35774e-05	5.842e-05	6.24574e-05	6.5273e-05	0.000100039	8.90507e-05	3.72835e-05	2.74253e-05	3.87459e-05	4.29808e-05	4.5067e-05	4.14086e-05	3.96882e-05	4.40681e-05	4.05499e-05
PS(20:5/20:5)+H	PS	4.46214e-06	3.95972e-06	5.47815e-06	4.31988e-06	3.42064e-06	4.24424e-06	5.0245e-06	7.11636e-06	8.0212e-06	2.34397e-06	1.50566e-06	2.45173e-06	1.70757e-06	3.83416e-06	2.10317e-06	2.1657e-06	1.99658e-06	2.13104e-06
LPC(18:3)+H	LPC	6.0753e-05	9.79137e-05	0.000161735	0.000152285	5.468e-05	8.95058e-05	4.3065e-05	5.74834e-05	6.01909e-05	0.000302107	0.000464005	0.000364116	0.000349188	0.00023852	0.00015587	0.000298363	0.000167334	0.000181901
PC(14:0/20:5)+Na	PC	0.000191879	0.000185417	0.000151867	0.000207354	0.000239959	0.000199188	0.000217176	0.000167536	0.000163749	9.41639e-05	9.06596e-05	0.000126618	0.000182778	0.00012541	0.000128341	0.000119148	0.000138013	6.21268e-05
LPC(20:4)+H	LPC	7.81968e-05	9.67144e-05	0.000230093	0.000141114	5.99193e-05	9.95819e-05	4.78476e-05	7.32014e-05	7.74327e-05	0.000450725	0.000694522	0.000509395	0.000484185	0.000362686	0.000245756	0.000532063	0.000288193	0.000311531
PC(40:10)+H	PC	0.0410865	0.0409957	0.0419753	0.0384734	0.0393941	0.0410026	0.0405642	0.0393237	0.0404586	0.029297	0.0229307	0.0267796	0.024266	0.0245223	0.0286852	0.0227723	0.0276967	0.0297226
DG(18:1/18:2)+NH4	DG	0.000345339	0.000403607	0.00036604	0.00026009	0.000310448	0.00032939	0.000275204	0.000260194	0.000268662	0.000248829	0.000162322	0.000238205	0.000202641	0.000214391	0.000216032	0.000195327	0.000223865	0.000214718
PC(40:7)+H	PC	0.00223934	0.00226793	0.00268638	0.00200805	0.00202215	0.0020566	0.00160607	0.00187873	0.00185456	0.00326234	0.00345383	0.00336064	0.00337679	0.00354179	0.00308879	0.00396289	0.00369017	0.0035182
LPE(18:1)+Na	LPE	3.08084e-05	4.06701e-05	5.92626e-05	7.53779e-05	2.98928e-05	3.27875e-05	2.452e-05	3.82284e-05	3.02419e-05	8.38003e-05	0.000112789	8.97622e-05	6.84743e-05	9.48141e-05	0.000100425	9.69824e-05	9.23219e-05	8.32818e-05
AcCa(17:1)+H	AcCa	0.000812212	0.000699806	0.000842031	0.000659269	0.000569816	0.000678091	0.000580971	0.000732837	0.00075724	0.000581182	0.000569815	0.000464154	0.000609268	0.000487833	0.000443164	0.000369942	0.00027346	0.000280949
TG(16:1/16:1/16:1)+NH4	TG	0.00164562	0.00184457	0.00168428	0.00187513	0.00215606	0.00191615	0.00165173	0.00139219	0.0013851	0.00260628	0.00272693	0.00314998	0.00277018	0.00239359	0.0027013	0.0037026	0.00345417	0.00276964
DG(35:1/18:1)+NH4	DG	0.00035897	0.000358499	0.000286297	0.000398671	0.000424657	0.000412069	0.000397712	0.0002574	0.000258806	0.000433985	0.000473075	0.000501889	0.00068013	0.000568731	0.00080895	0.000656738	0.000736884	0.000606292
LPC(20:3)+Na	LPC	3.96276e-06	6.59921e-06	1.58778e-05	1.05557e-05	3.27504e-06	4.81625e-06	1.87667e-06	2.80857e-06	3.22715e-06	4.21892e-05	5.81213e-05	3.67187e-05	1.68228e-05	2.5876e-05	1.21412e-05	2.28991e-05	1.36662e-05	1.56423e-05
TG(18:3/14:1/17:1)+NH4	TG	0.000934264	0.00102755	0.000839978	0.000709339	0.000923675	0.000899879	0.000685368	0.000506136	0.000620489	0.000512838	0.000505437	0.000485225	0.000400698	0.000477866	0.000509511	0.000496484	0.00054014	0.000506403
PE(18:0p)+Na	PE	1.83135e-05	2.16584e-05	2.90408e-05	4.38572e-05	1.85556e-05	2.07062e-05	2.03796e-05	2.80324e-05	2.60631e-05	4.03636e-05	5.11376e-05	3.97526e-05	3.17659e-05	3.87138e-05	3.63593e-05	4.43425e-05	3.55921e-05	3.53938e-05
TG(16:1/11:1/17:1)+NH4	TG	0.000158925	0.000202344	0.000239456	0.000200588	0.000178485	0.000190277	0.000119817	0.000121219	0.00012728	0.000868446	0.00115922	0.000844379	0.000769698	0.000585362	0.000474402	0.0013637	0.00103683	0.00102934
PS(17:0/20:5)+H	PS	0.000499245	0.000429369	0.000380476	0.000501604	0.000383849	0.000408659	0.000492585	0.000753876	0.000793338	0.000244321	0.000198125	0.000251945	0.000287119	0.000295202	0.000297615	0.0002744	0.00030391	0.000274247
PE(20:4e)+H	PE	1.80797e-05	2.61741e-05	5.70165e-05	6.1174e-05	1.77146e-05	2.15766e-05	1.471e-05	1.99487e-05	1.95742e-05	0.000101085	0.000140876	9.57518e-05	0.00010175	8.87655e-05	6.08333e-05	0.000123201	8.37637e-05	8.25517e-05
DG(15:0/18:2)+NH4	DG	7.78528e-05	9.44573e-05	8.35191e-05	5.43986e-05	7.61886e-05	7.33564e-05	5.5963e-05	5.71578e-05	6.07781e-05	6.1497e-05	4.34783e-05	5.80367e-05	4.87062e-05	5.07484e-05	4.7987e-05	4.1468e-05	4.9484e-05	4.78052e-05
TG(16:1/18:2/18:3)+NH4	TG	0.003995	0.00410552	0.00352998	0.0031343	0.00401623	0.00383654	8.39272e-05	0.00305594	0.00298241	0.00234939	0.00159713	0.00261125	0.00187275	0.0024009	0.00290684	0.0022563	0.00196433	0.00246005
PE(40:6e)+Li	PE	0.0203296	0.0198711	0.0203943	0.0204859	0.0193304	0.0200155	0.0168275	0.0175405	0.0182262	0.0212533	0.022237	0.0218298	0.0208754	0.0213264	0.0210126	0.0224929	0.0226662	0.0217972
PE(20:1p/18:1)+H	PE	5.18153e-05	5.27902e-05	4.70306e-05	7.12509e-05	6.31149e-05	6.23934e-05	0.000127099	0.000149574	0.000188245	2.4875e-05	1.87487e-05	3.30893e-05	3.41022e-05	4.08157e-05	5.48279e-05	4.43094e-05	6.25812e-05	5.24343e-05
LPE(17:1)+Na	LPE	2.06921e-06	2.91642e-06	3.58656e-06	6.08082e-06	2.12082e-06	2.3135e-06	2.24408e-06	2.76569e-06	3.17844e-06	8.07844e-06	1.01038e-05	6.87612e-06	5.6346e-06	7.39756e-06	6.44354e-06	7.5396e-06	5.9802e-06	5.91363e-06
TG(20:5/20:5/20:5)+NH4	TG	0.000461143	0.000442198	0.000569663	0.000216876	0.00029138	0.000324296	0.000328008	0.000310514	0.000310915	0.000243679	0.000202922	0.000231261	0.000148085	0.000170926	0.00015724	0.000204931	0.000237724	0.000223526
PE(18:2p/19:1)+H	PE	5.48113e-05	4.73981e-05	4.13529e-05	4.19682e-05	4.1491e-05	5.41723e-05	6.26387e-05	0.000114597	0.00011978	3.13298e-05	2.03942e-05	2.87888e-05	2.75609e-05	3.69372e-05	3.59245e-05	3.66959e-05	3.85541e-05	3.71178e-05
LPC(20:0)+H	LPC	8.96918e-06	9.47146e-06	1.18636e-05	1.39686e-05	6.43976e-06	8.5293e-06	4.64366e-06	1.08083e-05	1.10256e-05	1.4503e-05	1.40456e-05	1.59338e-05	1.34698e-05	1.12558e-05	9.72606e-06	1.41132e-05	8.52333e-06	1.02306e-05
TG(20:5/17:1/18:2)+NH4	TG	0.00295411	0.00292546	0.00286477	0.00200002	0.00267788	0.00256947	0.002368	0.00207103	0.00198137	0.001284	0.00143816	0.00190053	0.00134883	0.00180616	0.00166649	0.00144637	0.00187259	0.0016623
LPC(18:2)+H	LPC	0.00022814	0.0003276	0.000847319	0.000531937	0.000196647	0.00031976	0.000125164	0.000159169	0.000181093	0.00125443	0.00189197	0.00146577	0.0013018	0.000983058	0.000614008	0.00123265	0.000665769	0.000690836
TG(20:5/11:3/14:2)+NH4	TG	3.69584e-06	6.61538e-06	1.07742e-05	7.70046e-06	2.72334e-06	3.44777e-06	1.0308e-06	1.45471e-06	1.41125e-06	4.14988e-05	4.52559e-05	2.80793e-05	1.40264e-05	9.24725e-06	4.45156e-06	1.94849e-05	1.52637e-06	1.01021e-06
PE(18:0/18:3)+H	PE	7.62852e-05	8.83016e-05	8.29918e-05	0.000101185	8.34431e-05	8.41784e-05	7.22726e-05	0.000111366	0.000121481	9.65869e-05	0.000110668	0.000106832	0.000102503	0.00010925	8.76516e-05	0.000115598	0.000117279	0.000113693
PE(18:0e)+Na	PE	8.35641e-06	1.13206e-05	2.12941e-05	2.56129e-05	8.5333e-06	8.70788e-06	7.78883e-06	1.01642e-05	1.10186e-05	3.22205e-05	5.05253e-05	4.05702e-05	3.70241e-05	3.15917e-05	2.05397e-05	5.36677e-05	3.2149e-05	3.52659e-05
Cer(d17:0+pO/22:0+O)+H	Cer	7.84186e-05	6.93162e-05	7.83668e-05	8.11255e-05	6.80098e-05	7.22151e-05	5.47878e-05	6.95551e-05	8.3873e-05	0.000116356	0.000147809	0.000132296	0.000158534	0.000164998	0.000144102	0.000164754	0.000144712	0.000131791
TG(18:1/18:2/20:5)+NH4	TG	0.00344469	0.00257357	0.00316001	0.00212697	0.00290985	0.00212539	0.00257784	0.00218521	0.00218698	0.00141281	0.00126372	0.001515	0.00129869	0.00145073	0.00179579	0.00131782	0.001569	0.00144031
PC(37:2)+H	PC	0.00693256	0.00695925	0.00834552	0.0123632	0.00672572	0.0106675	0.0123789	0.0110583	0.00900316	0.0131728	0.0149688	0.0176308	0.0117984	0.0176258	0.0137347	0.00515199	0.0127032	0.0185018
PE(19:1e)+Na	PE	1.58525e-06	1.75979e-06	3.70325e-06	4.0198e-06	1.12683e-06	1.57738e-06	9.20761e-07	1.84344e-06	1.52785e-06	6.53561e-06	9.85735e-06	6.9229e-06	4.65047e-06	5.95284e-06	4.11251e-06	8.78014e-06	5.77337e-06	7.50792e-06
LPE(18:2)+H	LPE	2.34826e-05	3.37534e-05	5.86141e-05	7.20968e-05	2.48387e-05	3.06631e-05	1.74792e-05	2.44733e-05	2.44505e-05	0.000108624	0.000162578	0.000113364	0.000114438	0.000112764	7.9295e-05	0.000131048	9.0059e-05	9.66712e-05
Cer(d17:1/21:0)+H	Cer	0.000167307	0.000165611	0.000174987	0.000138316	0.000159897	0.000147024	0.000161021	0.000199841	0.000221858	0.000145335	0.00012381	0.000127154	0.000148122	0.000147829	0.000136086	0.000142611	0.000133159	0.000130917
PE(18:2e)+Na	PE	4.92492e-06	6.55248e-06	1.29898e-05	1.34785e-05	4.30287e-06	5.41667e-06	2.29709e-06	4.1444e-06	3.79242e-06	2.17353e-05	3.53534e-05	2.73975e-05	1.67842e-05	2.23852e-05	1.99952e-05	2.64783e-05	1.99651e-05	2.10075e-05
LPE(20:3)+H	LPE	8.89299e-06	1.12668e-05	2.08413e-05	2.70107e-05	8.31767e-06	9.17547e-06	7.14546e-06	1.0978e-05	1.01374e-05	3.65597e-05	5.64847e-05	4.05702e-05	3.72283e-05	3.26593e-05	2.22904e-05	5.12387e-05	3.09371e-05	3.70261e-05
PE(17:0/18:3)+H	PE	7.39216e-05	7.15997e-05	6.69073e-05	0.000104392	8.65496e-05	8.08168e-05	0.00011511	0.000114904	0.000128506	0.000107836	0.000136046	0.000126231	0.000141299	0.000131278	0.00013603	0.000137045	0.000160841	0.000110811
PC(38:8)+Na	PC	3.80398e-05	4.30811e-05	4.46492e-05	3.82934e-05	3.39712e-05	4.27517e-05	3.77858e-05	4.23693e-05	4.57113e-05	2.75263e-05	2.28427e-05	3.27714e-05	1.62625e-05	2.77553e-05	1.74914e-05	2.42192e-05	2.0882e-05	2.25002e-05
PE(18:1p/17:1)+H	PE	0.000195226	0.000174941	0.000167271	0.000193381	0.000230132	0.000192347	0.000219129	0.000290544	0.000307653	0.000114206	9.52832e-05	0.000139093	0.000139227	0.000148916	0.000162084	0.000130473	0.00015462	0.000136086
PE(18:4/17:0)+H	PE	0.000130793	0.000136842	9.43625e-05	0.000110674	9.74726e-05	0.000162453	0.000185578	0.000210269	0.000222225	0.000181819	0.000174739	0.000217232	0.000172912	0.000206005	0.000190589	0.000251547	0.000122308	0.000234585
TG(16:1/14:1/14:2)+NH4	TG	4.58032e-05	5.7545e-05	5.03682e-05	4.24785e-05	4.72922e-05	5.16044e-05	3.74495e-05	3.53169e-05	3.60944e-05	9.23731e-05	0.000117974	9.07944e-05	6.35621e-05	5.80929e-05	4.6976e-05	9.68238e-05	8.10267e-05	5.38956e-05
PC(35:4)+H	PC	0.000195837	0.000223226	0.000205473	0.000197168	0.000188406	0.000190381	0.000161756	0.000216458	0.000227289	0.00015672	0.000128662	0.000167767	0.000146434	0.000153775	0.000167424	0.000141487	0.000171143	0.000143326
PE(18:2e)+H	PE	2.3248e-05	3.37534e-05	5.47611e-05	7.20968e-05	2.48387e-05	2.93932e-05	1.80823e-05	2.44733e-05	2.44505e-05	0.000108624	0.000164425	0.000113364	0.000114438	0.000112387	7.9295e-05	0.000127658	8.88612e-05	9.66712e-05
PC(29:1)+H	PC	3.46791e-05	4.1139e-05	3.49245e-05	3.28431e-05	2.79993e-05	3.32232e-05	2.53612e-05	3.28838e-05	2.83185e-05	4.69308e-05	5.20659e-05	5.77739e-05	4.0622e-05	3.67909e-05	2.87184e-05	6.24033e-05	4.10828e-05	4.76981e-05
Cer(d17:1/21:0+O)+H	Cer	0.000201817	0.000192131	0.000211498	0.000187746	0.000177205	0.000185508	0.000188932	0.000260562	0.000331114	0.000241658	0.000281442	0.000261501	0.000269166	0.000276445	0.000249094	0.000269485	0.000253633	0.000243686
LPC(20:2)+H	LPC	1.72531e-05	1.88819e-05	7.61285e-05	2.71542e-05	1.34847e-05	1.84722e-05	9.99104e-06	1.46569e-05	1.32802e-05	0.000115564	0.00015282	0.000135534	0.00010556	9.40786e-05	5.10487e-05	0.000127223	8.35286e-05	9.85695e-05
PC(18:2/14:1)+Na	PC	1.56768e-05	2.7619e-05	1.36863e-05	6.41513e-05	5.83464e-05	4.11232e-05	8.77957e-05	5.27169e-05	6.09384e-05	4.9768e-05	4.40279e-05	6.76458e-05	8.00951e-05	0.000116864	0.000100684	6.16198e-05	9.61843e-05	6.62335e-05
LPC(18:1)+Na	LPC	0.000100579	0.000189488	0.000387355	0.000338033	7.50356e-05	0.000125109	5.97035e-05	0.000114051	0.000112013	0.000575828	0.000743404	0.000589495	0.00041885	0.000502968	0.000253391	0.000404887	0.000271499	0.000343102
TG(16:1/17:1/18:2)+NH4	TG	0.00361853	0.0032924	0.0031171	0.00323403	0.00395062	0.0038536	0.00346046	0.00278752	0.00282774	0.00251464	0.002422	0.00286794	0.00281605	0.00271041	0.00379145	0.00276655	0.00328498	0.00287587
LPE(20:4)+Na	LPE	2.12247e-06	2.30622e-06	4.91742e-06	5.01546e-06	1.59257e-06	2.05997e-06	1.36753e-06	1.77627e-06	1.51422e-06	6.95627e-06	9.05485e-06	6.61637e-06	4.49624e-06	6.26923e-06	5.91378e-06	6.00546e-06	5.00156e-06	4.63882e-06
PC(40:4)+H	PC	0.000109091	0.000102419	0.000114336	0.000101016	0.000100583	9.57294e-05	9.23098e-05	0.000125642	0.00014276	9.18116e-05	7.77289e-05	9.08641e-05	8.26157e-05	0.000102379	7.53255e-05	8.19565e-05	8.40415e-05	8.1538e-05
PE(18:1p/18:2)+H	PE	4.21884e-05	4.09181e-05	3.48343e-05	5.37577e-05	4.78349e-05	4.20213e-05	5.834e-05	7.92297e-05	0.000105007	2.71168e-05	1.97012e-05	2.92866e-05	2.86447e-05	3.23957e-05	2.9014e-05	2.85701e-05	3.65873e-05	3.15222e-05
DG(51:1)+K	DG	0.00193022	0.00190681	0.00168752	0.00163617	0.00196403	0.00193724	0.00176604	0.00157768	0.00154659	0.00137802	0.00149539	0.00150315	0.00154818	0.00153332	0.0020215	0.00143328	0.00166261	0.00148492
PE(20:1/18:1)+H	PE	7.17878e-05	7.26227e-05	6.77366e-05	8.39328e-05	6.99165e-05	7.12876e-05	0.000114607	0.000147825	0.000158204	5.15047e-05	6.13291e-05	5.71876e-05	5.6346e-05	4.04489e-05	4.72168e-05	6.18442e-05	6.83681e-05	5.46563e-05
PC(18:0/20:5)+H	PC	0.00448361	0.00420175	0.00459438	0.00444298	0.00456504	0.00444073	0.00440028	0.00429767	0.00491741	0.00517164	0.00520419	0.00518486	0.00592566	0.00599914	0.00541168	0.00603045	0.00573681	0.00599126
PC(37:6)+H	PC	0.000395587	0.000370477	0.000373657	0.000384779	0.000345614	0.000347085	0.000379169	0.000390583	0.000384659	0.000323753	0.000340169	0.000296981	0.000264306	0.000284157	0.000263117	0.000311343	0.000302837	0.000262619
DG(39:2)+Li	DG	3.9993e-07	8.31841e-08	1.24204e-07	2.06887e-05	7.39378e-06	5.39051e-06	2.4146e-06	4.16309e-06	6.08031e-06	7.75352e-05	8.66661e-05	5.04165e-05	6.11281e-05	6.48646e-05	3.76762e-05	7.31371e-05	5.79165e-05	5.40126e-05
PS(18:1/20:4)+H	PS	1.16629e-05	1.20815e-05	8.51054e-06	1.52991e-05	1.08125e-05	1.15043e-05	1.65611e-05	2.38865e-05	2.48644e-05	3.50399e-06	4.29623e-06	3.97205e-06	4.94001e-06	6.48398e-06	5.07611e-06	3.55924e-06	8.31498e-06	6.03183e-06
LPC(18:0)+Na	LPC	8.25364e-06	1.77608e-05	3.31809e-05	1.79508e-05	5.70454e-06	1.29872e-05	5.84492e-06	1.42295e-05	1.26855e-05	6.27345e-05	7.86223e-05	4.70701e-05	2.70328e-05	2.90271e-05	5.45467e-06	2.97517e-05	1.00561e-05	1.70965e-05
TG(6:0/14:1/17:1)+NH4	TG	6.98011e-06	9.72188e-06	1.11418e-05	8.10361e-06	7.14896e-06	9.21382e-06	8.95971e-06	7.41611e-06	8.12831e-06	1.80769e-05	1.86008e-05	1.35652e-05	1.20884e-05	8.75921e-06	8.51844e-06	1.29286e-05	1.28404e-05	1.17194e-05
LPC(18:2)+Na	LPC	1.16524e-05	1.73296e-05	5.2863e-05	2.94756e-05	9.33541e-06	1.54765e-05	8.56894e-06	8.25135e-06	7.67843e-06	0.000100264	0.000126567	7.34057e-05	3.94976e-05	5.56617e-05	2.65592e-05	4.57311e-05	2.60187e-05	3.00675e-05
PE(18:0/20:4)+H	PE	0.000207431	0.000216082	0.000205473	0.000197168	0.000190994	0.000190381	0.000161756	0.000216458	0.000217955	0.000141431	0.000128662	0.000167767	0.000146434	0.000157284	0.000167424	0.000140801	0.000171143	0.000146344
PC(32:0)+H	PC	0.000189924	0.000158451	0.000154682	0.00015375	0.00012713	0.000143193	0.000113088	0.000181394	0.000218574	0.00011028	0.000100666	0.000112572	8.29967e-05	0.000100324	0.0001081	5.5597e-05	7.56076e-05	4.92359e-06
SM(d43:4)+H	SM	8.31159e-06	6.56697e-06	6.62232e-06	8.24397e-06	6.65502e-06	6.70755e-06	7.25164e-06	1.24925e-05	1.71186e-05	5.10896e-06	3.89668e-06	4.56472e-06	4.3806e-06	4.82494e-06	6.48302e-06	3.50555e-06	5.27877e-06	4.37548e-06
PE(14:0/20:4)+H	PE	3.34525e-05	3.9997e-05	2.65796e-05	3.38424e-05	2.63848e-05	2.51108e-05	2.66031e-05	4.99644e-05	3.25255e-05	4.72821e-05	5.20862e-05	5.45984e-05	4.07558e-05	3.04115e-05	1.59406e-05	3.43038e-05	4.02752e-05	3.77234e-05
PC(38:9)+H	PC	0.00220923	0.00240914	0.0021041	0.00274269	0.00270991	0.00249895	0.0020992	0.00289019	0.00284495	0.00192853	0.00167919	0.00187131	0.00174664	0.00166285	0.00151041	0.00174353	0.00155047	0.00175493
TG(20:5/20:4/20:4)+NH4	TG	0.000201274	0.000199589	0.000266173	0.000104218	0.000148063	0.000146491	0.000158343	0.000132826	0.000133906	9.94048e-05	8.67477e-05	9.78342e-05	8.15377e-05	8.70449e-05	8.10919e-05	8.47887e-05	9.24144e-05	7.9855e-05
TG(18:2/17:1/20:4)+NH4	TG	0.00540655	0.00545714	0.00405915	0.00405858	0.00514936	0.00369366	0.00507779	0.00427863	0.00427524	0.00254524	0.00228179	0.00275994	0.00260097	0.00277595	0.00452263	0.00312563	0.00302447	0.00267469
PE(16:0/20:4)+H	PE	0.000103406	0.000124447	0.00011068	0.000173378	0.000120139	0.000131407	0.000124797	0.000144673	8.30894e-05	0.000186118	0.000145777	0.000172726	0.000179759	0.00021754	0.000182749	0.000115339	0.000247947	0.000232292
TG(19:1/19:1/20:4)+NH4	TG	0.00035771	0.000287178	0.000305904	0.000264344	0.000338502	0.00031659	0.00034262	0.000283729	0.000256946	0.000211452	0.000205461	0.000249862	0.00026721	0.000286142	0.000441972	0.000250802	0.000308074	0.000289247
PC(37:6)+H	PC	0.02176	0.0202199	0.0218844	0.0198833	0.0199144	0.0207521	0.0206797	0.021813	0.0236193	0.0238013	0.0242116	0.02321	0.0219171	0.0215946	0.0176156	0.0230124	0.022097	0.0222991
LPE(18:1)+Na	LPE	1.82663e-05	2.18008e-05	2.97784e-05	4.62626e-05	1.95087e-05	2.17001e-05	1.99972e-05	2.78125e-05	2.63924e-05	4.07362e-05	5.11376e-05	3.65637e-05	3.08063e-05	3.91412e-05	3.60983e-05	4.23646e-05	3.48138e-05	3.76354e-05
PC(20:5/14:1)+H	PC	2.04479e-05	3.31392e-05	2.36748e-05	8.44067e-05	7.71762e-05	5.19113e-05	8.77957e-05	4.47898e-05	6.09384e-05	6.81343e-05	5.16614e-05	8.15134e-05	0.000108864	0.000116864	0.000100684	9.35195e-05	9.48171e-05	8.2071e-05
PC(40:2)+H	PC	3.38333e-05	3.44951e-05	3.92291e-05	3.93522e-05	4.05622e-05	4.09978e-05	3.03656e-05	4.93284e-05	6.33087e-05	4.7836e-05	4.12771e-05	4.48013e-05	4.47016e-05	5.57891e-05	4.74614e-05	4.39172e-05	4.07648e-05	4.33125e-05
PC(36:9)+H	PC	8.91793e-06	8.14704e-06	7.18956e-06	1.41595e-05	1.42303e-05	1.60908e-05	1.54033e-05	1.44645e-05	1.57822e-05	6.14879e-06	3.79288e-06	5.20048e-06	6.69697e-06	4.76224e-06	6.34484e-06	6.21916e-06	6.27446e-06	6.25341e-06
PE(20:3e)+H	PE	8.0644e-06	1.22161e-05	2.08443e-05	2.52374e-05	9.17879e-06	8.94633e-06	7.78883e-06	1.07922e-05	1.0303e-05	3.55622e-05	5.71654e-05	3.89952e-05	3.66131e-05	3.07919e-05	2.25267e-05	4.93011e-05	3.20695e-05	3.38755e-05
PE(16:0e)+H	PE	1.75441e-05	2.2412e-05	2.04658e-05	3.65319e-05	1.77064e-05	2.09952e-05	2.02717e-05	3.04707e-05	3.11039e-05	3.30547e-05	4.70053e-05	4.1538e-05	4.47495e-05	3.69906e-05	3.52623e-05	3.79719e-05	3.27813e-05	2.81951e-05
SM(d17:1/24:0)+H	SM	3.12625e-05	2.68458e-05	3.0911e-05	3.41117e-05	2.13294e-05	8.48207e-07	2.86183e-05	5.62311e-05	8.63516e-05	2.18163e-05	2.32629e-05	2.40929e-05	2.0043e-05	2.39911e-05	2.10471e-05	2.76627e-05	2.71515e-05	2.67524e-05
LPE(18:2p)+Li	LPE	3.47554e-05	4.19766e-05	5.12235e-05	6.78216e-05	3.72447e-05	4.30437e-05	5.65252e-05	8.10652e-05	8.14278e-05	5.86932e-05	7.78627e-05	6.69367e-05	7.59243e-05	6.55109e-05	5.96638e-05	7.11404e-05	6.19651e-05	5.83175e-05
PC(41:5)+H	PC	0.000311231	0.000299426	0.00034759	0.000296254	0.000310888	0.000281946	0.00027013	0.000429621	0.000500824	0.000270345	0.000208246	0.000239554	0.000229301	0.00028379	0.000200341	0.000237327	0.000205008	0.000258485
PE(18:1/18:1)+Na	PE	0.000532004	0.000380296	0.000457469	0.000476013	0.000370439	0.000417499	0.000482933	0.000466163	0.000586681	9.7938e-05	0.000300537	0.000198301	0.000123201	0.000298172	0.00025414	0.000262933	0.000302256	0.000292809
TG(18:3/14:1/20:5)+NH4	TG	7.80346e-05	8.65444e-05	8.93738e-05	5.13722e-05	6.87382e-05	7.96841e-05	6.26802e-05	5.86958e-05	5.7012e-05	6.55227e-05	6.9574e-05	6.89623e-05	4.72397e-05	4.29574e-05	4.21287e-05	5.71327e-05	4.73677e-05	5.09976e-05
PC(39:4)+H	PC	0.001389	0.00145386	0.00176071	0.000555269	0.00146163	0.00181239	0.00191615	0.00210024	0.00214152	0.00378987	0.00392163	0.00271794	0.00291592	0.00259501	0.00285983	0.00379202	0.00231605	0.00284077
PI(18:1/20:5)+NH4	PI	0.000554172	0.000519636	0.000406179	0.000586107	0.000444168	0.000491703	0.000601559	0.00070141	0.000825643	0.00023429	0.000266152	0.00026104	0.000229496	0.000248735	0.00024503	0.00024341	0.000263902	0.000241864
DG(18:0/16:0)+H	DG	3.64867e-05	3.71619e-05	3.51807e-05	3.41205e-05	5.76109e-05	2.80855e-06	3.21646e-05	3.65978e-05	4.77367e-05	5.04753e-05	5.84793e-05	4.8764e-05	5.25799e-05	4.82546e-05	9.62217e-05	5.5559e-05	7.87496e-05	5.71269e-05
Cer(d17:1/21:1)+H	Cer	7.62024e-05	7.43906e-05	7.84792e-05	7.29443e-05	6.71798e-05	6.76007e-05	7.15103e-05	9.38526e-05	0.00011994	9.13467e-05	0.000106709	0.000100419	0.000104111	0.000100566	9.71921e-05	0.000103513	9.90522e-05	9.82288e-05
PC(36:5)+H	PC	0.015032	0.0167991	0.0149169	0.0140253	0.0156987	0.0142132	0.0123232	0.0129	0.013289	0.0128703	0.00948291	0.0115316	0.0114405	0.0119098	0.0125581	0.0114724	0.0122872	0.0118288
Cer(d17:1/22:0)+H	Cer	0.000769818	0.000737192	0.000654062	0.000695516	0.000798876	0.000746204	0.000682282	0.000759412	0.000748827	0.000558753	0.000556426	0.000525823	0.000642218	0.000659452	0.000675079	0.000514231	0.000503016	0.000497463
PE(17:0e)+H	PE	3.43407e-05	4.20908e-05	5.2571e-05	6.7474e-05	3.70603e-05	4.33587e-05	5.79347e-05	8.10652e-05	8.18737e-05	5.90321e-05	7.76553e-05	6.79658e-05	7.44908e-05	6.64348e-05	6.03193e-05	7.42823e-05	6.21482e-05	5.78893e-05
TG(18:4/14:1/18:1)+NH4	TG	0.000750534	0.000627269	0.000734725	0.000575253	0.000738584	0.000674481	0.000613386	0.000554091	0.000549096	0.000520584	0.00049038	0.000537966	0.000422597	0.000389617	0.000404448	0.00048872	0.000492582	0.000480176
SM(d17:1/25:3)+H	SM	0.000117066	9.45872e-05	8.21604e-05	0.00012651	9.35656e-05	0.000101613	0.000138141	0.000176844	0.000198922	4.16546e-05	4.04272e-05	4.72085e-05	5.60974e-05	6.68904e-05	6.34327e-05	3.65788e-05	6.03692e-05	5.76567e-05
LPE(17:0)+H	LPE	3.43186e-05	4.20908e-05	5.19718e-05	6.7474e-05	3.70603e-05	4.28729e-05	5.79347e-05	8.05427e-05	8.19516e-05	5.89651e-05	7.74258e-05	6.62954e-05	7.53316e-05	6.59824e-05	5.96638e-05	7.3487e-05	6.15599e-05	5.79711e-05
PE(19:2e)+H	PE	3.11736e-06	4.332e-06	1.37627e-05	8.3518e-06	2.49324e-06	3.34748e-06	1.95857e-06	3.54195e-06	3.82428e-06	1.99264e-05	3.14339e-05	2.04829e-05	1.8844e-05	1.92959e-05	1.37185e-05	3.23837e-05	2.17666e-05	2.41511e-05
PE(20:5/20:4)+H	PE	0.000148733	0.000129291	0.000110601	0.000123443	0.000103734	0.000104579	0.000111681	0.000167806	0.000136686	6.54453e-05	6.80219e-05	6.81704e-05	6.38946e-05	6.18749e-05	6.62373e-05	7.34812e-05	7.11905e-05	6.32014e-05
PE(18:1/14:0)+Na	PE	2.95649e-05	2.85775e-05	2.8875e-05	3.24749e-05	3.17758e-05	2.77974e-05	1.74322e-05	3.43543e-05	3.5339e-05	2.22482e-05	2.22597e-05	1.76367e-05	2.35587e-05	1.27868e-05	1.71608e-05	2.7247e-05	2.39408e-05	2.15163e-05
PC(20:4/20:4)+Na	PC	4.70714e-05	5.90114e-05	5.05509e-05	5.85338e-05	9.43868e-05	7.53648e-05	6.35488e-05	4.20604e-05	3.25034e-05	3.33009e-05	3.66199e-05	3.95502e-05	4.14625e-05	5.36536e-05	6.48836e-05	4.11149e-05	5.26961e-05	4.59853e-05
PC(38:4)+H	PC	0.000681653	0.000674145	0.000668347	0.000656222	0.000732361	0.000694036	0.000532706	0.000771268	0.000677963	0.000796574	0.000749032	0.000743374	0.000902134	0.000881486	0.000795779	0.000800613	0.000833551	0.000850137
Cer(d17:0/21:0)+H	Cer	1.31628e-05	1.0618e-05	1.11602e-05	3.62753e-08	9.71849e-06	9.40563e-06	9.98291e-06	1.18735e-05	1.50083e-05	1.68665e-05	2.26413e-05	1.86664e-05	1.43431e-05	1.32426e-05	1.2517e-05	1.8312e-05	1.84621e-05	1.79173e-05
PC(36:2e)+H	PC	0.000154969	0.00015106	0.000164419	0.000129537	0.000140875	0.000151566	0.000201683	0.000232988	0.000260095	0.000132126	0.000109853	0.00013185	0.000139225	0.000150053	0.000125239	0.000192469	0.00016857	0.000177005
LPE(16:1)+H	LPE	3.38408e-06	3.84254e-06	5.82717e-06	8.44258e-06	2.89138e-06	3.44058e-06	2.86612e-06	3.82799e-06	3.6117e-06	1.20802e-05	1.9385e-05	1.369e-05	1.38225e-05	1.06252e-05	7.65659e-06	1.95025e-05	1.16853e-05	1.16361e-05
LPE(16:0)+H	LPE	1.75885e-06	2.25044e-06	3.2593e-06	5.10899e-06	1.50851e-06	1.71466e-06	1.46721e-06	1.97813e-06	3.07949e-06	1.03753e-05	1.75294e-05	1.25107e-05	1.25886e-05	1.06554e-05	8.29068e-06	1.68193e-05	9.93464e-06	1.01399e-05
TG(18:0e/17:1/18:1)+NH4	TG	0.00035897	0.000358499	0.000284848	0.000399542	0.000424657	0.000407743	0.000397712	0.000258153	0.000258806	0.000429909	0.000466407	0.000430494	0.000684288	0.000564724	0.000797386	0.000656738	0.000728387	0.000606292
PC(32:3)+H	PC	0.000157086	0.000204876	0.000162987	0.000198584	0.000191848	0.000193211	0.000134838	0.000134195	0.000173522	0.000280528	0.000224409	0.000240542	0.000203057	0.000211506	0.000181446	0.000240338	0.000234325	0.000226145
PE(18:1/18:2)+H	PE	0.00151744	0.00150801	0.0011601	0.00151833	0.00114797	0.00134725	0.00142028	0.00152752	0.00171289	0.000747935	0.000754231	0.000794872	0.000683565	0.000810022	0.00091274	0.00072635	0.000847731	0.000799162
TG(27:0/17:1/18:1)+NH4	TG	1.15461e-05	1.23862e-05	1.0014e-05	1.58711e-05	1.43235e-05	1.42496e-05	1.37827e-05	7.50789e-06	7.59366e-06	1.31882e-05	1.53501e-05	1.4596e-05	2.10862e-05	1.50487e-05	2.43543e-05	1.8462e-05	1.92974e-05	1.59989e-05
LPE(16:0)+H	LPE	1.72427e-05	2.18515e-05	2.04658e-05	3.65319e-05	1.77064e-05	2.13882e-05	2.02717e-05	3.04707e-05	3.08466e-05	3.37055e-05	4.91147e-05	4.09987e-05	4.46705e-05	3.62827e-05	3.61866e-05	3.79719e-05	3.30087e-05	2.93333e-05
PC(33:0)+H	PC	0.000663005	0.000889346	0.000839771	0.000522608	0.000453692	0.000692788	0.000535895	0.000733757	0.000907477	0.000413394	0.00056259	0.000553851	0.000399659	0.000559226	0.000360773	0.000366145	0.00034444	0.000442013
PE(18:0e)+H	PE	1.35227e-06	1.83914e-06	2.70019e-06	3.59682e-06	1.19951e-06	1.44603e-06	1.21455e-06	1.72696e-06	1.81191e-06	4.54153e-06	7.87104e-06	6.65103e-06	5.94122e-06	4.70662e-06	4.88588e-06	5.8518e-06	4.16818e-06	3.97467e-06
PC(31:0)+H	PC	0.000811153	0.000639412	0.000611534	0.000523951	0.000522928	0.000523178	0.000464707	0.000758242	0.000615548	0.000499814	0.000386631	0.000389395	0.000393477	0.00040437	0.000406797	0.000363258	0.000389148	0.000430571
PE(20:5/20:5)+H	PE	9.23543e-05	0.00011468	0.000127178	0.000100407	8.00767e-05	8.74162e-05	8.77416e-05	0.000108914	0.000118337	8.23696e-05	6.73426e-05	5.73839e-05	4.75954e-05	5.31998e-05	5.54242e-05	5.311e-05	5.80014e-05	7.70772e-05
PC(40:7)+H	PC	0.000826507	0.00085714	0.000841808	0.00102065	0.00101204	0.000922678	0.00080425	0.000763722	0.000695469	0.000953102	0.00107605	0.00101519	0.00110742	0.00108814	0.001527	0.00114205	0.00113848	0.000916064
PE(16:0/16:0)+Na	PE	5.20816e-05	5.41213e-05	4.08813e-05	7.5531e-05	5.21178e-05	5.59591e-05	4.97558e-05	7.04635e-05	7.14956e-05	8.49123e-05	0.000125624	9.9903e-05	0.000112293	0.000124555	8.96849e-05	0.000112887	9.24746e-05	9.21185e-05
SM(d42:1+pO)+H	SM	4.73487e-05	4.44842e-05	3.57587e-05	5.54444e-05	3.6743e-05	3.66448e-05	5.38255e-05	9.61738e-05	0.000150887	2.43327e-05	2.61735e-05	3.34956e-05	3.13398e-05	3.02568e-05	5.42184e-05	3.2964e-05	4.45504e-05	3.09282e-05
TG(19:1/16:1/20:5)+Li	TG	0.000161045	0.000152705	0.000149147	0.000178622	0.000186023	0.000177994	0.000142217	0.000119138	0.000132031	0.000185967	0.000216368	0.000224799	0.000269153	0.000205928	0.000320858	0.000232985	0.000242305	0.000213002
PC(40:4)+H	PC	5.78943e-05	5.56656e-05	6.4153e-05	5.31848e-05	5.68298e-05	5.37798e-05	5.51316e-05	6.14478e-05	7.45782e-05	5.17801e-05	4.90319e-05	4.61983e-05	5.30764e-05	6.40837e-05	5.50237e-05	5.46159e-05	5.00251e-05	5.64101e-05
TG(17:1/12:1/12:1)+NH4	TG	0.000105745	0.000121147	0.000124022	3.87393e-05	7.22801e-05	5.06391e-05	3.347e-05	5.49605e-05	6.344e-05	0.000245027	0.000311926	0.000214544	7.55528e-05	5.37715e-05	8.55675e-05	0.000318778	0.000133122	0.000128553
LPE(20:3)+Na	LPE	2.03588e-06	3.03899e-06	5.88262e-06	5.37443e-06	2.62979e-06	2.20317e-06	1.13637e-06	2.24523e-06	1.71429e-06	9.2121e-06	1.32602e-05	7.91764e-06	5.45502e-06	1.07589e-05	8.15843e-06	9.70659e-06	8.14994e-06	9.39975e-06
TG(20:5/14:1/20:5)+NH4	TG	7.50003e-05	7.67959e-05	6.69078e-05	3.55646e-05	6.55787e-06	4.66066e-05	4.0474e-05	5.23993e-05	5.78095e-05	9.12781e-05	9.77079e-05	8.24398e-05	3.85677e-05	4.00492e-05	3.15084e-05	5.55042e-05	6.19824e-05	5.58911e-05
TG(20:5/11:1/18:2)+NH4	TG	5.30181e-05	5.2818e-05	6.21234e-05	2.42778e-05	4.6268e-05	3.47122e-05	3.89435e-05	2.77219e-05	4.00815e-05	4.72346e-05	3.54749e-05	4.25616e-05	3.30107e-05	2.33975e-05	2.25559e-05	3.31709e-05	2.46839e-05	3.73895e-05
AcCa(19:0)+H	AcCa	1.5025e-05	1.41158e-05	1.76337e-05	1.52852e-05	1.00606e-05	1.20182e-05	1.3949e-05	2.62347e-05	2.60385e-05	1.09853e-05	1.05441e-05	1.02434e-05	9.69866e-06	8.62698e-06	6.64099e-06	7.539e-06	7.15271e-06	8.55686e-06
PE(16:0/18:3)+H	PE	5.02218e-05	5.27043e-05	4.43143e-05	8.13184e-05	5.06837e-05	5.01979e-05	5.22775e-05	6.75243e-05	7.14956e-05	8.49123e-05	0.000124493	0.000100536	0.000109086	0.000119597	8.98158e-05	0.000112887	9.24719e-05	9.21185e-05
PC(40:5)+H	PC	0.000567374	0.000501229	0.000542427	0.000450205	0.000460711	0.000472872	0.00041423	0.000557969	0.000561482	0.000423455	0.000284069	0.000388434	0.000340624	0.000404298	0.000299807	0.000319783	0.000328991	0.00038804
LPC(22:5)+H	LPC	7.27011e-07	7.80348e-07	5.1766e-06	1.44233e-06	6.19135e-07	1.02707e-06	3.19039e-07	5.43628e-07	5.80953e-07	8.31005e-06	9.67194e-06	8.74499e-06	3.55714e-06	5.83615e-06	1.35497e-06	5.93138e-06	3.27349e-06	5.11858e-06
LPC(20:4)+H	LPC	0.000135349	0.000192002	0.000339042	0.000226032	0.000119269	0.000164448	9.70242e-05	0.000129785	0.000147721	0.000388452	0.000538056	0.000456618	0.00037088	0.000339728	0.000197829	0.000347465	0.000230148	0.000244518
LPC(20:2)+Na	LPC	7.27011e-07	7.80348e-07	5.18566e-06	1.44233e-06	6.19135e-07	1.02707e-06	3.19039e-07	5.43628e-07	5.80953e-07	8.31005e-06	9.67194e-06	8.67021e-06	3.52311e-06	6.17088e-06	1.35497e-06	6.41732e-06	3.28099e-06	4.61781e-06
PC(33:3)+H	PC	0.000994306	0.000937797	0.000866085	0.000898384	0.000892539	0.000979165	0.000902969	0.000872187	0.000955524	0.000709468	0.000843898	0.000731656	0.0025429	0.000584086	0.000645612	0.000810539	0.000694803	0.000758082
PE(19:0e)+H	PE	1.41646e-06	1.88149e-06	2.03015e-06	3.45525e-06	1.53975e-06	1.41624e-06	1.99822e-06	2.97894e-06	3.1182e-06	2.56423e-06	3.6985e-06	3.74327e-06	4.53711e-06	3.17555e-06	3.98333e-06	4.10539e-06	3.29937e-06	2.63701e-06
PE(20:4e)+H	PE	1.50044e-05	2.04026e-05	5.08128e-05	4.15783e-05	1.14456e-05	1.44884e-05	7.94606e-06	1.66382e-05	1.42511e-05	6.9034e-05	9.3646e-05	6.03304e-05	5.52015e-05	6.04422e-05	3.68002e-05	7.06465e-05	4.80215e-05	5.0742e-05
PE(17:1/18:2)+Na	PE	2.04479e-05	3.31392e-05	2.36748e-05	6.41513e-05	5.83464e-05	4.11232e-05	6.27168e-05	4.47898e-05	4.51938e-05	4.9768e-05	4.40279e-05	6.76458e-05	8.00951e-05	0.000116905	8.10679e-05	6.16198e-05	9.61843e-05	6.62335e-05
DG(17:0/18:1)+NH4	DG	0.00010128	0.000120556	0.00012709	7.91264e-05	0.000110807	9.71977e-05	9.3147e-05	0.000104265	0.000111557	9.63292e-05	7.23947e-05	8.53608e-05	7.2872e-05	8.76743e-05	6.36217e-05	6.46433e-05	7.02384e-05	6.42854e-05
PC(38:4e)+H	PC	0.000217693	0.000211045	0.000213013	0.000170648	0.000188305	0.000190244	0.000167609	0.000217781	0.000221552	0.000166642	0.000116443	0.000148598	0.000140468	0.000169147	0.000137233	0.000148494	0.000160684	0.000160198
PC(21:0p)+H	PC	2.06495e-06	3.2037e-06	9.89472e-06	5.24905e-06	2.63986e-06	2.87183e-06	2.40907e-06	3.06472e-06	3.5933e-06	1.55938e-05	1.66184e-05	1.33255e-05	1.2894e-05	9.67023e-06	8.19069e-06	1.25287e-05	9.82331e-06	1.04583e-05
PE(17:1/18:2)+Na	PE	9.39394e-05	7.59666e-05	8.62987e-05	8.9827e-07	7.43034e-05	8.89758e-05	8.71478e-05	0.000101642	0.00012539	6.36065e-05	5.96634e-05	6.18346e-05	6.5015e-05	4.98878e-05	4.96578e-05	7.20718e-05	5.47398e-05	6.33203e-05
PE(17:0/17:0)+Na	PE	8.76534e-05	9.22809e-05	7.97425e-05	0.000101185	9.37728e-05	8.41784e-05	9.06761e-05	0.000111366	0.000121481	9.65869e-05	0.000110668	0.000113914	0.000111648	0.00010925	9.67289e-05	0.000115598	9.38342e-05	0.000113693
DG(19:0/20:5)+NH4	DG	2.05772e-05	3.10249e-05	3.37425e-05	2.69465e-05	3.28738e-05	2.52959e-05	3.59469e-05	2.54664e-05	2.52683e-05	7.27658e-05	6.73304e-05	4.53102e-05	6.16855e-05	6.43236e-05	2.20285e-05	7.17331e-05	6.44967e-05	7.05358e-05
SM(d40:1+pO)+H	SM	0.000557597	0.000496963	0.000433482	0.000715503	0.000437751	0.000505146	0.000546963	0.00098198	0.00127788	0.000328455	0.000344892	0.000400156	0.000438028	0.00043693	0.000598995	0.000415237	0.000482649	0.000413675
MG(22:3)+Li	MG	6.48849e-06	5.78607e-06	4.89361e-06	9.28571e-06	7.05225e-06	6.32094e-06	7.51756e-06	6.76413e-06	7.38405e-06	7.02823e-06	8.16079e-06	9.1962e-06	9.26223e-06	8.6822e-06	1.13245e-05	8.78033e-06	8.17039e-06	1.00277e-05
SM(d44:6)+Li	SM	6.54507e-05	5.8014e-05	4.16338e-05	7.87694e-05	5.46289e-05	5.25123e-05	5.45952e-05	6.19196e-05	3.13587e-05	2.22569e-05	2.61874e-05	3.39503e-05	4.40732e-05	4.04438e-05	9.02992e-05	3.10185e-05	1.27853e-05	9.58944e-06
PI(19:1/20:5)+NH4	PI	2.44485e-05	3.07578e-05	5.50943e-05	0.000106231	3.24495e-05	3.62431e-05	8.66861e-05	0.000104048	5.5394e-05	6.47056e-05	7.24205e-05	8.1444e-05	8.20729e-05	7.15348e-05	9.40695e-05	7.86405e-05	7.0954e-05	6.64766e-05
PE(20:3e)+Na	PE	2.04871e-06	3.03335e-06	5.86825e-06	5.37903e-06	1.85328e-06	2.22224e-06	1.12356e-06	2.31528e-06	1.65576e-06	9.2121e-06	1.35486e-05	7.792e-06	5.45498e-06	1.07589e-05	7.50195e-06	9.86865e-06	7.90306e-06	8.58536e-06
PE(18:1/20:5)+H	PE	0.00173406	0.00191542	0.00161697	0.00198746	0.00157355	0.00160836	0.00199495	0.00218378	0.00249639	0.00137234	0.0013372	0.00139191	0.00147934	0.00160865	0.00147634	0.00168986	0.00176095	0.001758
PC(30:0)+H	PC	0.000745401	0.000687981	0.000700289	0.000641635	0.000549845	0.000548125	0.000614379	0.000693946	0.000704454	0.000385196	0.000370867	8.90411e-05	0.000117173	0.000386747	9.19022e-05	0.00040007	9.44738e-05	6.31262e-05
TG(18:0e/18:1/20:5)+NH4	TG	0.00013128	0.000127649	0.000180913	0.000129668	0.000179839	1.21474e-05	0.000179287	0.000137486	0.000140399	6.93837e-05	7.2372e-05	8.93586e-05	0.000104106	4.45015e-05	7.93519e-05	9.28258e-05	8.06402e-05	5.95374e-05
PE(18:0p/18:1)+Na	PE	0.000179533	0.000171476	0.000137141	0.000236768	0.000206934	0.000203175	0.000214171	0.00016787	0.00017459	0.000100024	0.000104108	0.000134261	0.000178178	0.000160727	0.000329622	0.000150614	0.000193471	0.00015686
PE(38:3e)+H	PE	7.12592e-05	6.99587e-05	5.91846e-05	7.79573e-05	6.37303e-05	6.12474e-05	6.36031e-05	0.000102265	0.000122938	4.80966e-05	5.54775e-05	5.4054e-05	5.65331e-05	5.89544e-05	6.11525e-05	5.43656e-05	5.72986e-05	5.1355e-05
PC(38:5)+H	PC	0.00851048	0.00793455	0.0077909	0.00743684	0.00796016	0.00785444	0.00645165	0.00720757	0.00689955	0.00691434	0.00538795	0.00660335	0.00725502	0.00765966	0.0078907	0.00681061	0.00710367	0.00754925
PC(35:1p)+H	PC	9.56564e-05	8.65096e-05	0.0001067	8.99574e-05	8.16791e-05	8.49633e-05	8.5358e-05	0.000119859	0.000135193	0.000124524	0.000109726	0.000119885	0.000117904	0.000132256	9.02596e-05	0.000133931	0.000130239	0.000130787
TG(19:1/19:1/20:3)+NH4	TG	0.00027798	0.000307568	0.00028448	0.000326139	0.000361914	0.00030939	0.000357162	0.000281697	0.00022881	0.000214983	0.000183044	0.000250414	0.000283052	0.000318521	0.000414394	0.000266425	0.000349514	0.000264522
PE(39:2p)+H	PE	8.04635e-06	7.71337e-06	6.63146e-06	9.27037e-06	7.33784e-06	7.20139e-06	7.8276e-06	1.16448e-05	1.41399e-05	5.46469e-06	5.86595e-06	6.35648e-06	6.99245e-06	6.30352e-06	7.30358e-06	6.53607e-06	7.12936e-06	6.42389e-06
PE(20:1/20:5)+H	PE	0.02176	0.0202199	0.0225317	0.0198833	0.0199144	0.0207521	0.0206797	0.021813	0.0236193	0.0245218	0.0242116	0.0233679	0.0226216	0.0222275	0.0176156	0.0236433	0.0187558	0.0222991
LPE(20:4)+H	LPE	1.50044e-05	2.0978e-05	5.08671e-05	4.07503e-05	1.18899e-05	1.44884e-05	8.38553e-06	1.66382e-05	1.42511e-05	6.32966e-05	9.2992e-05	6.0763e-05	5.52015e-05	5.63312e-05	3.45704e-05	7.0759e-05	4.56924e-05	5.10796e-05
SM(d41:1+pO)+H	SM	0.0005141	0.000457883	0.000332016	0.00067678	0.000403771	0.000398531	0.000525229	0.000898909	0.00121213	0.000196528	0.000220285	0.00027598	0.000269456	0.000268266	0.000478134	0.000292166	0.000369772	0.000296747
PC(8:0p/12:0)+Na	PC	7.83597e-07	1.1495e-06	4.33402e-06	1.59497e-06	7.05093e-07	8.93387e-07	7.07774e-07	9.75806e-07	1.12281e-06	6.29196e-06	7.28701e-06	6.00694e-06	3.40687e-06	3.63472e-06	2.59899e-06	3.44575e-06	2.67194e-06	2.81479e-06
PE(16:1/14:0)+H	PE	4.0195e-05	2.73736e-05	2.91345e-05	3.61162e-05	2.46489e-05	3.42858e-05	3.29921e-05	3.34482e-05	2.99384e-05	1.80043e-05	2.17888e-05	1.32485e-05	1.34676e-05	1.96609e-05	1.47785e-05	2.28274e-05	1.89076e-05	1.7382e-05
AcCa(20:4)+H	AcCa	1.73166e-05	1.88932e-05	2.39682e-05	1.40668e-05	9.93842e-06	1.41544e-05	1.60214e-05	1.62832e-05	1.68703e-05	1.49112e-05	1.0682e-05	1.28323e-05	1.00341e-05	9.86115e-06	6.91993e-06	9.97727e-06	9.49369e-06	1.00241e-05
PC(42:4)+H	PC	2.90703e-05	3.05312e-05	4.04892e-05	3.53836e-05	4.36233e-05	3.55988e-05	2.30873e-05	4.07094e-05	4.59865e-05	1.97489e-05	1.68877e-05	1.96701e-05	2.05397e-05	2.87624e-05	2.42311e-05	1.75494e-05	1.91615e-05	2.11509e-05
LPC(15:0)+H	LPC	0.000171078	0.000238754	0.000397136	0.00030255	0.000131761	0.000191955	0.000121426	0.000181939	0.000178709	0.000469062	0.00057088	0.000519449	0.000405242	0.000289873	0.000207452	0.000362209	0.000234674	0.000236968
TG(15:0/10:0/20:5)+NH4	TG	3.64201e-05	4.2459e-05	5.43057e-05	2.77254e-05	3.45695e-05	4.44314e-05	3.1698e-05	3.33297e-05	3.43014e-05	6.46412e-05	7.20999e-05	5.6027e-05	3.99387e-05	3.57516e-05	3.24535e-05	5.99926e-05	4.83263e-05	4.89328e-05
LPC(21:1)+H	LPC	2.41768e-06	3.25549e-06	1.15403e-05	4.92901e-06	2.63272e-06	2.73368e-06	2.92975e-06	3.06079e-06	3.5933e-06	1.55938e-05	1.94018e-05	1.33255e-05	1.2894e-05	9.67023e-06	6.34916e-06	1.25287e-05	9.82331e-06	1.05234e-05
PE(32:2)+Na	PE	9.83377e-07	8.53367e-07	6.10729e-07	4.78091e-07	4.78503e-07	1.01107e-06	6.78997e-07	3.55774e-07	8.11178e-07	4.23865e-07	2.70641e-07	5.67283e-07	2.10732e-07	2.17004e-07	4.03244e-07	2.08754e-07	0	1.43116e-07
LPE(18:0)+H	LPE	1.35833e-06	1.81653e-06	2.47999e-06	3.69698e-06	1.27249e-06	1.44635e-06	1.19011e-06	1.76838e-06	1.74732e-06	4.10147e-06	7.83978e-06	6.64193e-06	5.91915e-06	4.58764e-06	5.0183e-06	6.13436e-06	4.04983e-06	4.42111e-06
PC(37:3p)+H	PC	6.59128e-05	6.00563e-05	6.88119e-05	5.26316e-05	5.953e-05	6.05638e-05	6.4745e-05	6.92698e-05	7.40338e-05	5.34596e-05	5.55725e-05	5.5036e-05	5.82595e-05	6.69133e-05	6.75381e-05	7.30574e-05	8.12678e-05	8.51159e-05
PC(17:1/17:1)+Na	PC	0.0161987	0.016159	0.0130759	0.0135043	0.0155416	0.01542	0.0116546	0.0138987	0.0142673	0.0128703	0.00903143	0.0109692	0.0107478	0.011628	0.0126375	0.0107814	0.0116792	0.0112827
DG(17:1/17:1)+NH4	DG	6.0658e-05	7.76782e-05	4.9385e-05	6.31773e-05	6.7814e-05	6.99819e-05	6.11619e-05	5.54728e-05	6.77071e-05	8.61157e-05	0.000112859	8.76309e-05	7.97353e-05	6.69493e-05	4.32331e-05	9.67308e-05	6.78488e-05	7.27193e-05
DG(17:1/18:3)+NH4	DG	3.47293e-05	4.4382e-05	4.32932e-05	2.37228e-05	3.27217e-05	3.80714e-05	2.71967e-05	2.92816e-05	2.77662e-05	2.99555e-05	2.0746e-05	3.25455e-05	2.41304e-05	2.06711e-05	2.19821e-05	1.92551e-05	3.16641e-05	3.36243e-05
PC(36:8)+H	PC	4.46258e-05	5.53633e-05	4.65711e-05	7.74252e-05	6.47628e-05	8.34277e-05	6.45919e-05	7.20741e-05	7.60951e-05	7.23784e-05	5.89406e-05	6.05135e-05	7.03555e-05	5.68513e-05	4.33355e-05	7.07838e-05	5.17096e-05	6.82549e-05
SM(d39:1+pO)+H	SM	0.00190893	0.0017344	0.00154875	0.00218414	0.0015235	0.00156531	0.00154118	0.00274805	0.00342125	0.00124789	0.00134552	0.00150576	0.00152056	0.00154121	0.00180759	0.00147336	0.00169893	0.00146438
TG(18:2/14:1/17:1)+NH4	TG	0.00136355	0.00142535	0.00125539	0.00118507	0.00149661	0.00146411	0.00123994	0.0010514	0.00104334	0.00105131	0.000815395	0.00114396	0.00098896	0.000937058	0.00107898	0.00105611	0.000952365	0.00106222
PE(17:1/17:0)+Na	PE	0.000155765	0.000123639	0.00015431	0.000209002	0.000130513	0.000136414	0.000124797	0.000201634	2.86487e-05	0.000186118	0.000267657	0.000235123	0.000215855	0.000199066	0.000176378	0.000271135	0.000224069	0.000256504
SM(d43:6)+Li	SM	6.23512e-05	5.80121e-05	4.33044e-05	7.62408e-05	5.91147e-05	6.61036e-05	7.55624e-05	6.59703e-05	6.64021e-05	2.91269e-05	3.52775e-05	3.84229e-05	6.05222e-05	5.48618e-05	0.000113628	4.76681e-05	7.07205e-05	4.90424e-05
PE(37:0e)+Na	PE	7.94488e-06	7.71602e-06	6.70658e-06	9.43987e-06	7.2514e-06	7.09659e-06	8.58361e-06	1.13786e-05	1.37624e-05	5.58342e-06	5.97126e-06	6.70132e-06	6.94922e-06	6.51253e-06	7.23258e-06	6.47327e-06	6.78385e-06	6.28261e-06
PC(34:0)+H	PC	0.000150759	0.000123804	0.000115441	0.000152166	8.09921e-05	0.000119982	0.000122076	0.000168988	0.000239033	8.30092e-05	0.000100201	9.51395e-05	9.88274e-05	0.000110652	0.000128575	8.86711e-05	0.000101704	8.38931e-05
TG(14:0/14:1/17:1)+NH4	TG	0.000625167	0.000724041	0.000683578	0.000695771	0.000777392	0.000788899	0.000516822	0.000492565	0.000482856	0.00105373	0.000928818	0.000808623	0.00103766	0.000894468	0.000684766	0.00138652	0.000839762	0.00110408
TG(18:1/11:3/14:2)+NH4	TG	1.3565e-05	1.63252e-05	2.13345e-05	1.17849e-05	8.16163e-06	1.00375e-05	7.79193e-06	7.05702e-06	8.03773e-06	5.91009e-05	5.21491e-05	3.19774e-05	1.92651e-05	1.38688e-05	1.06395e-05	2.60668e-05	2.03737e-05	1.69053e-05
PE(17:1/17:0)+H	PE	0.00123844	0.00123701	0.00108418	0.00143284	0.00120927	0.0012349	0.0014048	0.00174858	0.00199943	0.000971904	0.0009764	0.00108453	0.00104991	0.0010339	0.00119842	0.00105443	0.00125809	0.00101193
DG(20:1/20:5)+NH4	DG	1.02298e-05	1.32639e-05	1.03975e-05	8.39244e-06	9.10922e-06	9.30019e-06	1.25231e-05	1.45253e-05	1.89015e-05	1.78712e-05	1.3434e-05	1.81396e-05	1.14659e-05	1.21933e-05	1.16223e-05	1.52301e-05	1.51506e-05	1.55025e-05
PE(18:2p/17:1)+Li	PE	0.00120869	0.00121172	0.00107831	0.00143284	0.00118267	0.000110705	0.00140311	0.000190583	0.00199943	0.000925284	0.0009764	0.00108453	0.00104991	0.0010339	0.00119842	0.00105443	0.00125809	0.00101193
PC(35:6)+Li	PC	1.56262e-05	1.5801e-05	1.14257e-05	2.39327e-05	2.04894e-05	1.70158e-05	2.39635e-05	2.10725e-05	1.91953e-05	2.33102e-05	2.89853e-05	3.84496e-05	4.83351e-05	1.89648e-05	3.22121e-05	3.096e-05	4.21148e-05	3.63309e-05
TG(15:0/17:1/18:3)+NH4	TG	0.00252919	0.0027001	0.0021609	0.00230727	0.00281801	0.00273145	0.00235353	0.00201728	0.00210553	0.00188626	0.00181197	0.00204201	0.00183276	0.00183282	0.00216611	0.0020301	0.00224634	0.00204462
Cer(d17:1/16:0)+H	Cer	1.20806e-05	1.18543e-05	1.255e-05	1.14498e-05	2.69421e-07	1.34348e-05	1.02791e-05	9.76334e-06	1.31922e-05	1.77681e-05	2.70961e-05	2.47438e-05	2.56569e-05	2.43652e-05	2.38154e-05	2.39402e-05	2.14447e-05	2.01102e-05
PG(37:3)+Li	PG	0.000218942	0.000210614	0.00018811	0.000193215	0.000175843	0.000175298	0.000226072	0.000197161	0.000213691	0.0001641	0.000180257	0.000181723	0.000165425	0.000170125	0.000160223	0.000193004	0.000161815	0.000152336
PE(22:0/18:2)+H	PE	0.00899138	0.008644	0.0129269	0.00998475	0.00863496	0.00873504	0.0124583	0.0150255	0.0120329	0.0154882	0.0207827	0.0142257	0.0140711	0.0144083	0.0114147	0.0209475	0.0183431	0.0150765
PI(18:1/20:5)+H	PI	5.42523e-05	5.12434e-05	3.50226e-05	5.24631e-05	4.8392e-05	5.40136e-05	6.73445e-05	7.624e-05	9.30944e-05	2.35322e-05	2.37487e-05	2.46285e-05	1.92902e-05	2.27089e-05	2.32445e-05	2.18305e-05	2.39562e-05	2.57772e-05
PE(35:1p)+H	PE	0.000312351	0.000286566	0.000221289	0.000257989	0.00025766	0.000267359	0.000222648	0.000336817	0.000484212	0.000185509	0.000161317	0.000191648	0.000216845	0.000245589	0.000238071	0.000187168	0.000256594	0.000237624
PE(17:1/19:1)+H	PE	0.000852518	0.0006726	0.00065795	0.000688357	0.000579044	0.000799861	0.00057257	0.00086098	0.000878798	0.000481396	0.000496528	0.000543485	0.000526768	0.000564072	0.00053938	0.000536097	0.000580984	0.000551052
PE(16:0/18:2)+H	PE	0.000445768	0.000434539	0.000389132	0.000482343	0.000436901	0.000414141	0.000366688	0.000470201	0.00048972	0.000316505	0.000298953	0.000388022	0.000388186	0.00035773	0.000433274	0.000397816	0.000428752	0.000395784
TG(27:0/17:1/17:1)+NH4	TG	2.43497e-05	2.70647e-05	1.87379e-05	3.61415e-05	3.58331e-05	3.37147e-05	3.1904e-05	1.84579e-05	1.78598e-05	2.89387e-05	3.03873e-05	3.5132e-05	5.12943e-05	4.52082e-05	5.31492e-05	4.06366e-05	4.31803e-05	4.04557e-05
DG(16:0/17:0)+NH4	DG	8.26118e-06	8.71026e-06	8.42495e-06	4.36787e-06	8.6914e-06	1.13581e-05	7.99293e-06	5.9394e-06	6.88439e-06	7.08794e-06	4.81045e-06	6.22948e-06	8.17972e-06	7.14531e-06	8.83039e-06	8.65386e-06	7.29794e-06	6.39475e-06
TG(18:3/17:1/18:2)+NH4	TG	0.00586754	0.00401183	0.00518493	0.00443351	0.00566439	0.00533592	0.00529092	0.00454999	0.0044832	0.00316294	0.00285921	0.00354135	0.00342244	0.00346483	0.00259091	0.00219546	0.00257795	0.00343717
DG(16:0/18:1)+NH4	DG	0.000177446	0.000206185	0.000202223	9.13731e-05	0.000191076	0.000181243	0.000165488	0.000115549	0.000194609	0.000163645	0.000120215	0.00016348	0.000135118	0.000217282	0.000142507	0.0001923	0.000187185	0.000197044
CerG1(d17:1/23:0+O)+H	CerG1	2.77545e-05	1.91732e-05	3.11407e-05	2.67624e-05	3.58328e-05	3.26453e-05	4.35054e-05	5.46309e-05	7.30586e-05	3.2407e-05	3.88661e-05	4.14354e-05	4.81868e-05	4.75907e-05	6.46662e-05	4.59331e-05	5.71468e-05	4.40863e-05
SM(d43:1+pO)+H	SM	1.33863e-05	1.18305e-05	9.71485e-06	1.42432e-05	9.79265e-06	9.43739e-06	1.16427e-05	1.77075e-05	2.55375e-05	7.30194e-06	8.40715e-06	8.7507e-06	8.35762e-06	7.55258e-06	1.55928e-05	9.43657e-06	1.20328e-05	8.72888e-06
PC(18:1/20:2)+Na	PC	4.57681e-05	4.94137e-05	4.48493e-05	4.02994e-05	4.25467e-05	8.24083e-05	6.30321e-05	4.28496e-05	3.57754e-05	5.37913e-05	6.61806e-05	7.00016e-05	6.79078e-05	7.51469e-05	0.00013901	9.8465e-05	7.70415e-05	8.1666e-05
PE(20:3/21:0)+H	PE	6.76885e-06	6.81839e-06	6.5637e-06	9.25087e-06	7.33252e-06	7.01417e-06	6.82737e-06	8.72382e-06	1.53286e-05	4.83674e-06	6.04396e-06	5.58922e-06	7.00861e-06	2.07719e-06	8.16619e-06	6.81299e-06	7.48736e-06	9.91557e-07
DG(16:1/16:1)+NH4	DG	1.48533e-05	1.54522e-05	1.94985e-05	9.15549e-06	1.23211e-05	2.4764e-05	4.06135e-05	1.12079e-05	1.44012e-05	2.8437e-05	2.00541e-05	2.9361e-05	2.26654e-05	2.39487e-05	2.01696e-05	2.224e-05	2.37882e-05	2.83155e-05
TG(15:0/10:0/12:0)+NH4	TG	3.63564e-05	2.43993e-05	4.03887e-05	3.16939e-05	2.79278e-05	3.15227e-05	2.82252e-05	2.10296e-05	2.63299e-05	1.56042e-05	1.66147e-05	2.41955e-05	1.14288e-05	1.75374e-05	1.98003e-05	1.9977e-05	7.10757e-06	8.00391e-06
Cer(d17:0+pO/24:0+O)+H	Cer	4.41689e-05	7.73902e-06	4.54897e-05	6.59895e-06	4.24805e-05	4.34046e-05	3.28066e-05	4.13549e-05	5.14421e-05	5.83631e-05	8.09101e-05	7.3616e-05	7.99534e-05	8.32686e-05	7.69432e-05	8.72203e-05	7.73092e-05	6.84584e-05
PC(32:2)+H	PC	0.000597356	0.000620709	0.000667678	0.000612293	0.000541539	0.000586808	0.000527965	0.000623418	0.000635334	0.00218534	0.00155067	0.00120924	0.00160384	0.00120876	0.00104226	0.00292395	0.00199178	0.002268
DG(16:0/20:5)+NH4	DG	8.304e-05	0.000121742	0.000104272	9.25926e-05	9.55896e-05	9.53055e-05	0.000107015	0.000103025	0.000115381	0.000214531	0.000132654	0.000197007	0.000142953	0.000168705	0.000153199	0.000179823	0.000201465	0.000189228
TG(26:0/16:1/18:1)+NH4	TG	6.91367e-05	6.90155e-05	5.64332e-05	8.49682e-05	8.78038e-05	9.13936e-05	9.16417e-05	4.62667e-05	5.07528e-05	7.35532e-05	7.68026e-05	8.37619e-05	0.000127292	0.000105307	0.000140808	9.7397e-05	0.000119786	9.69645e-05
LPE(20:4)+Na	LPE	1.3616e-06	1.83391e-06	4.1676e-06	3.88235e-06	1.28512e-06	1.33079e-06	7.09506e-07	1.14849e-06	1.01012e-06	5.1877e-06	6.76181e-06	4.05384e-06	2.60416e-06	4.49633e-06	2.70365e-06	4.69786e-06	3.83721e-06	2.96082e-06
DG(57:1)+K	DG	0.000163736	0.000162048	0.000161355	0.00016498	0.000196995	0.00018456	0.00019999	0.000127999	0.000150009	0.00012638	0.000146651	0.000145574	0.00019063	0.000162356	0.000148751	0.000135509	0.000234627	0.00017511
SM(d45:6)+Li	SM	8.3227e-06	6.57692e-06	5.245e-06	8.28391e-06	5.93847e-06	6.59287e-06	9.92094e-06	1.42535e-05	2.42208e-05	3.20177e-06	4.0299e-06	4.87304e-06	4.67339e-06	6.49511e-06	1.09661e-05	4.39866e-06	9.87605e-06	6.31885e-06
TG(15:0/14:1/15:0)+NH4	TG	0.000343237	0.000447143	0.000400092	0.000424365	0.000463988	0.00044254	0.000343364	0.000298737	0.000288719	0.000274067	0.000311888	0.000335804	0.000301906	0.000260476	0.000317389	0.000290449	0.000424276	0.000382537
PE(20:4e)+Na	PE	1.3616e-06	1.83391e-06	4.12295e-06	3.88235e-06	1.28512e-06	1.33079e-06	7.09506e-07	1.14849e-06	1.01012e-06	5.14989e-06	7.37338e-06	4.05384e-06	2.60416e-06	3.52162e-06	2.70365e-06	4.69786e-06	3.83721e-06	2.96082e-06
TG(15:0/16:1/16:1)+NH4	TG	0.00187707	0.00202264	0.00174375	0.0022221	0.00225578	0.00206932	0.0017602	0.00159259	0.00143584	0.00205585	0.00257355	0.00259234	0.00184592	0.00214353	0.0026548	0.00271085	0.00280465	0.00231416
PC(39:6)+H	PC	0.0132644	0.0180768	0.0204241	0.0231706	0.0234819	0.022858	0.0254655	0.0254015	0.0140286	0.0241444	0.0234101	0.0247361	0.0248748	0.0246962	0.0215988	0.0246285	0.0268348	0.0249652
LPC(18:0e)+H	LPC	1.46658e-05	1.54977e-05	2.11468e-05	2.10821e-05	1.0222e-05	1.56862e-05	1.2019e-05	1.94034e-05	1.98623e-05	2.40342e-05	2.40894e-05	2.25435e-05	2.50231e-05	2.26549e-05	1.48614e-05	2.31952e-05	1.62797e-05	1.65746e-05
PI(18:1/20:5)+Na	PI	3.12208e-05	3.30257e-05	2.31475e-05	4.20727e-05	3.47861e-05	3.29039e-05	3.89856e-05	2.38135e-05	3.82833e-05	1.57332e-05	2.26616e-05	2.18799e-05	2.09921e-05	2.27232e-05	4.28019e-05	2.59266e-05	3.30517e-05	2.30716e-05
LPE(19:0)+H	LPE	2.18636e-06	2.7126e-06	2.33062e-06	4.75975e-06	2.13811e-06	2.39482e-06	2.50145e-06	3.50102e-06	3.94037e-06	3.15549e-06	4.89938e-06	3.86191e-06	5.07678e-06	3.27328e-06	5.77144e-06	4.30049e-06	4.05357e-06	2.87317e-06
PC(38:2)+H	PC	0.000761336	0.00076682	0.00116172	0.000796546	0.000707607	0.000774804	0.00101359	0.00130987	0.00151693	0.00167201	0.00231503	0.00131183	0.00107057	0.00118683	0.000852243	0.00137472	0.00123528	0.00124409
PC(19:1/18:1)+Na	PC	0.00238136	0.00187423	0.00329965	0.00286878	0.0023613	0.00196615	0.00323983	0.00278978	0.00315855	0.00390334	0.00396299	0.0036744	0.00391099	0.00456907	0.004149	0.004687	0.00413551	0.00428613
PE(17:1/14:0)+H	PE	8.71942e-05	9.46611e-05	6.64828e-05	0.000110225	9.04989e-05	9.52944e-05	7.9832e-05	9.493e-05	9.23521e-05	5.20582e-05	6.65454e-05	5.58433e-05	5.47056e-05	6.55664e-05	0.000106033	6.35403e-05	6.22884e-05	6.36517e-05
DG(18:1/20:3)+NH4	DG	3.93103e-05	4.7779e-05	5.22314e-05	2.88984e-05	3.61498e-05	3.34586e-05	3.24093e-05	3.98509e-05	3.93879e-05	6.49292e-05	8.43118e-05	5.84289e-05	5.03113e-05	4.24988e-05	3.24833e-05	4.84402e-05	5.32775e-05	5.09655e-05
PE(17:1/16:0)+Na	PE	0.000130793	0.000170111	0.000138837	0.000110674	0.000176878	0.00016242	0.000185578	0.000210269	0.000222225	0.000192351	0.000260351	0.000188963	0.000211029	0.000183842	0.000114454	0.000245679	0.000203389	0.000217544
PC(19:3e)+H	PC	1.12285e-05	1.35454e-05	2.69327e-05	1.77903e-05	7.55209e-06	1.18988e-05	7.88197e-06	1.10879e-05	1.03622e-05	3.16486e-05	5.24575e-05	3.02472e-05	2.91549e-05	2.23493e-05	1.45452e-05	3.49436e-05	2.18762e-05	2.26391e-05
TG(6:0/16:1/16:1)+NH4	TG	2.97848e-05	3.75094e-05	3.8271e-05	2.173e-05	2.43785e-05	2.51835e-05	1.99017e-05	1.59772e-05	2.02983e-05	3.13054e-05	2.32536e-05	1.7893e-05	1.86178e-05	1.62599e-05	2.37599e-05	2.58142e-05	2.42242e-05	2.15935e-05
SM(d39:0+pO)+H	SM	0.000246517	0.000230763	0.000204399	0.000293741	0.000201854	0.000207715	0.000172311	0.000348675	0.000428507	0.000180053	0.000194235	0.000205293	0.000204125	0.000207543	0.000223107	0.000171127	0.000218028	0.000189987
PC(16:1/18:2)+Na	PC	0.000172855	0.00013617	0.000150995	0.000151736	0.000147849	0.000143358	0.000137957	0.000138853	0.000124831	0.000117096	0.00012275	0.000129311	0.000164117	0.000177635	0.000225687	0.000145051	0.000163524	0.000117065
LPC(17:0)+H	LPC	0.000140035	0.000159425	0.000429686	0.000209041	9.00162e-05	0.000145132	0.000125242	0.000193116	0.000194917	0.000517182	0.000542312	0.000504484	0.000413695	0.000337845	0.000193496	0.000429885	0.000229528	0.000272286
PG(20:5/18:2)+NH4	PG	0	0	0	7.78272e-09	0	0	8.72595e-09	0	0	3.77323e-06	2.70743e-06	7.95146e-06	7.10358e-06	6.53022e-06	6.96615e-06	2.81351e-06	4.1695e-06	2.06736e-06
PC(34:1)+H	PC	0.00976875	0.00679761	0.00973486	0.00920759	0.00918332	0.00639864	0.00937538	0.0111554	0.00751162	0.00241612	0.00754033	0.00228665	0.00765986	0.00789087	0.00682949	0.011894	0.00224752	0.00234457
PE(33:0p)+H	PE	1.03237e-05	1.07177e-05	8.94221e-06	8.1696e-06	6.63784e-06	8.96021e-06	1.42189e-05	1.69155e-05	2.27085e-05	5.04512e-06	6.38559e-06	9.028e-06	5.48589e-06	6.83963e-06	6.46845e-06	8.1581e-06	8.73452e-06	8.58373e-06
PC(18:0/20:5)+Na	PC	0.00017976	0.00030079	0.000172504	0.000249407	0.000249709	0.000219007	0.000242518	0.000109997	0.000100885	7.98061e-05	6.83422e-05	0.000162325	0.000204193	0.000200358	0.000428475	0.000164013	0.000264628	0.000195786
TG(15:0/17:1/17:1)+NH4	TG	0.00523581	0.00556639	0.00526176	0.00521178	0.00639288	0.00607467	0.00539227	0.0042188	0.00420772	0.00571647	0.00678442	0.00706641	0.00754962	0.00496797	0.00944846	0.00698737	0.00790616	0.00664663
TG(19:1/18:1/18:2)+NH4	TG	0.00202076	0.00278889	0.00187584	0.00167782	0.00202958	0.00191636	0.00288654	0.00226523	0.00227619	0.00133216	0.00135409	0.0016611	0.00258194	0.00170808	0.00228887	0.00242699	0.00280426	0.00169342
LPC(19:0)+H	LPC	2.20581e-05	2.61618e-05	4.03202e-05	3.48601e-05	1.46232e-05	2.3814e-05	1.95428e-05	3.25756e-05	3.34829e-05	4.39209e-05	4.78307e-05	4.43152e-05	4.32131e-05	4.0316e-05	2.67258e-05	4.40925e-05	2.82156e-05	3.39202e-05
PE(20:2/20:5)+H	PE	2.9113e-05	2.0648e-06	3.40623e-05	2.70817e-05	2.56958e-05	3.86462e-07	2.46734e-05	3.33034e-05	3.52383e-05	4.88265e-05	5.34098e-05	4.96824e-05	4.28628e-05	5.28491e-05	3.67844e-05	5.76224e-05	3.96783e-05	5.02335e-05
PC(19:4p)+H	PC	1.81039e-05	2.66682e-05	2.67092e-05	2.35131e-05	1.60047e-05	2.66101e-05	2.1634e-05	2.50966e-05	2.27428e-05	1.31013e-05	1.81555e-05	1.73465e-05	1.85535e-05	1.22793e-05	1.0844e-05	1.60506e-05	1.26202e-05	1.68843e-05
TG(20:5/11:1/20:4)+NH4	TG	3.79501e-05	3.64759e-05	4.34555e-05	2.05423e-05	2.94736e-05	3.36314e-05	2.86107e-05	2.853e-05	3.13948e-05	3.72677e-05	2.90909e-05	2.97336e-05	2.71698e-05	1.81791e-05	1.89788e-05	2.71914e-05	2.82729e-05	2.91143e-05
TG(19:1/18:3/21:0)+NH4	TG	0.000245719	0.000244393	0.000224088	0.000226352	0.000300217	0.000289982	0.000274432	0.000194044	0.000204015	0.000192027	0.000211385	0.00022791	0.000265387	0.000268105	0.000369558	0.000235682	0.000280743	0.000262481
PC(30:0)+H	PC	7.43985e-05	7.53049e-05	7.83719e-05	7.07511e-05	5.53175e-05	6.55155e-05	5.25889e-05	6.64925e-05	6.5881e-05	5.43483e-05	5.94036e-05	2.6509e-05	2.49303e-05	4.39864e-05	5.70778e-05	4.34927e-05	5.62304e-05	3.71048e-05
PC(40:6)+H	PC	0.00229876	0.00221013	0.00249096	0.00137091	0.00160672	0.00152754	0.00249508	0.002627	0.00273676	0.00137078	0.00116718	0.00211348	0.00150283	0.00206497	0.00133899	0.00136927	0.000313439	0.00172089
PI(16:0/16:1)+NH4	PI	0.000289148	4.47636e-05	0.000262073	0.000284781	0.000318464	0.000228947	0.000381061	0.000214653	0.000218788	0.000353196	0.000424191	0.000439163	0.000449498	0.000489835	0.000863888	0.000466108	0.000582868	0.000444906
TG(18:2/17:1/17:1)+NH4	TG	0.00505658	0.0050571	0.00440059	0.00455099	0.00557073	0.00533091	0.00483101	0.00390922	0.00379552	0.00402772	0.00386285	0.00462257	0.00481024	0.00464831	0.00662589	0.00448819	0.00536775	0.00469444
LPC(17:0)+Na	LPC	7.80402e-06	1.06679e-05	3.36638e-05	1.35341e-05	5.03464e-06	8.16862e-06	6.25773e-06	1.07189e-05	1.00773e-05	4.41597e-05	4.15561e-05	2.99913e-05	1.54349e-05	2.16149e-05	9.81257e-06	1.91535e-05	9.36931e-06	1.43241e-05
MG(18:2)+H	MG	1.50725e-05	1.21624e-05	1.26821e-05	2.15244e-05	1.56072e-05	1.48976e-05	1.71168e-05	1.38582e-05	1.322e-05	1.5137e-05	1.80042e-05	2.18164e-05	2.34166e-05	1.88659e-05	2.77023e-05	1.94466e-05	2.40396e-05	2.29967e-05
TG(14:1/14:1/14:1)+NH4	TG	7.09268e-05	0.000119735	0.000109202	7.61345e-05	6.75748e-05	7.09619e-05	5.23437e-05	5.34857e-05	5.45806e-05	0.000149382	0.000145411	0.000119472	7.89727e-05	6.03961e-05	6.72119e-05	0.000148768	0.000118519	8.90657e-05
TG(19:1/20:1/20:5)+NH4	TG	9.25215e-05	8.22129e-05	9.08967e-05	6.95687e-05	0.000100237	9.44126e-05	8.71197e-05	6.8278e-05	7.09086e-05	4.92597e-05	5.87531e-05	8.1738e-05	6.60165e-05	7.43642e-05	0.000121664	7.14738e-05	9.42959e-05	6.51433e-05
PE(18:0e)+H	PE	1.87746e-05	2.19535e-05	1.78304e-05	3.94004e-05	1.76354e-05	2.1441e-05	1.64954e-05	2.5774e-05	2.81984e-05	2.24568e-05	3.72663e-05	3.53026e-05	4.2696e-05	3.18759e-05	5.05404e-05	3.78408e-05	3.36372e-05	2.45637e-05
PE(42:6e)+Li	PE	7.56677e-06	6.81839e-06	5.86783e-06	8.59185e-06	7.33252e-06	7.01417e-06	6.82737e-06	9.24093e-06	1.26308e-05	4.83674e-06	6.04396e-06	5.58922e-06	7.00861e-06	2.07719e-06	8.33676e-07	6.81299e-06	9.46574e-07	9.91557e-07
PI(16:0/20:5)+NH4	PI	3.89353e-05	4.59607e-05	3.17177e-05	6.13602e-05	4.14997e-05	3.4919e-05	3.91362e-05	5.4085e-05	5.29822e-05	2.45354e-05	3.34846e-05	2.7444e-05	3.33675e-05	3.1315e-05	3.7315e-05	3.24157e-05	3.8179e-05	3.20014e-05
Cer(d17:1/23:0+O)+H	Cer	0.000210562	0.000194321	0.000211888	0.000213412	0.00021571	0.000202734	0.000208307	0.00023154	0.000284444	0.000222368	0.000271344	0.000234894	0.000282181	0.000291119	0.000288669	0.000269468	0.000248684	0.000224159
TG(6:0/17:1/17:1)+NH4	TG	6.75897e-05	6.23913e-05	0.000272861	0.000206951	4.71978e-05	4.47162e-05	0.000176356	0.000163621	0.000117418	0.000322064	0.000341621	0.000278592	0.000208544	0.000175202	0.000163955	0.00025945	0.000231358	0.000213578
MG(18:1)+NH4	MG	1.93592e-06	2.42241e-06	9.15208e-07	1.66587e-06	1.66142e-06	1.36075e-06	8.79758e-07	5.15018e-07	1.66921e-06	6.05243e-07	1.1494e-06	1.92023e-07	1.76709e-06	4.31056e-07	4.28308e-06	7.92064e-07	1.06538e-06	1.02735e-06
Cer(d17:0/23:0)+H	Cer	2.63643e-05	1.99618e-05	1.91368e-05	2.13426e-05	2.37295e-05	2.07688e-05	2.48664e-05	2.73313e-05	4.19589e-05	1.45195e-05	1.62894e-05	1.73914e-05	1.61085e-05	1.83833e-05	2.35315e-05	1.72724e-05	1.86484e-05	1.86893e-05
PE(36:1e)+Na	PE	0.000110555	0.000101007	8.58216e-05	0.000144002	0.000102073	0.000107751	0.000103011	9.40777e-05	0.00010861	6.4776e-05	8.50805e-05	8.73773e-05	0.000106887	8.95162e-05	0.00016255	8.98491e-05	0.000121912	8.66726e-05
PE(19:1/20:3)+H	PE	0.000297644	0.000268642	0.000229193	0.00029764	0.00025775	0.000309117	0.000328714	0.000213528	0.000200253	0.000126043	0.000143614	0.000248268	0.000588986	0.000594072	0.000520151	0.000539075	0.000390437	0.00053825
SM(d33:1)+H	SM	0.000134634	0.000124996	0.000131897	0.000117772	9.67095e-05	0.000113177	0.000106731	0.00016413	0.000162253	0.00015785	0.000153798	0.000133857	0.000131786	0.000164988	9.58888e-05	0.000157135	0.000153188	0.000164141
PC(39:3)+H	PC	0.000226855	0.000262166	0.000625847	0.000442551	0.000447702	0.000438577	0.000485182	0.000683222	0.000735908	0.000749771	0.000671667	0.000645355	0.000660069	0.000538754	0.000541295	0.000741873	0.000717306	0.000784395
TG(20:5/11:4/24:2)+NH4	TG	0.000117394	0.000128583	0.000111797	7.74984e-05	0.000105406	0.000109909	0.000108069	8.23627e-05	9.63595e-05	0.000113191	9.98383e-05	8.39472e-05	7.90627e-05	6.57388e-05	6.63991e-05	0.000100477	7.34413e-05	9.33014e-05
PE(18:0p/20:1)+H	PE	1.38762e-05	1.31177e-05	1.18561e-05	2.3214e-05	1.8195e-05	1.52422e-05	2.29068e-05	2.27932e-05	3.18322e-05	9.87579e-06	8.10881e-06	1.22544e-05	1.57106e-05	1.28716e-05	2.89528e-05	1.34206e-05	2.00652e-05	2.0917e-05
DG(20:5/20:5)+NH4	DG	0.000458032	0.000366508	0.000517792	0.000241649	0.000270677	0.000326207	0.000495865	0.000383211	0.000372422	0.000370519	0.000205056	0.000359589	0.00026619	0.000367453	0.000278417	0.000376494	0.000283413	0.000428955
Cer(d17:1/22:0+O)+H	Cer	0.000700806	0.00067692	0.000698361	0.00069455	0.000729038	0.000692723	0.000593751	0.00069247	0.000826867	0.000734928	0.000781147	0.000709961	0.000809956	0.000852954	0.00084118	0.000754261	0.000728282	0.000653357
LPE(15:0)+H	LPE	1.37651e-05	1.58416e-05	1.98999e-05	2.28639e-05	1.13783e-05	1.38218e-05	1.57451e-05	2.35907e-05	2.19927e-05	1.86463e-05	2.5376e-05	2.09522e-05	2.51361e-05	2.16125e-05	1.57907e-05	2.49522e-05	1.93587e-05	1.79275e-05
DG(18:0/16:0)+NH4	DG	0.00101261	0.00133639	0.000972345	0.00118967	0.00164801	0.00112457	0.00091695	0.00105488	0.00126975	0.00164278	0.00162563	0.00117725	0.00136733	0.00159069	0.00311762	0.00189201	0.00262367	0.00188199
LPE(18:0)+H	LPE	1.87746e-05	2.26682e-05	1.9604e-05	4.0092e-05	1.8862e-05	2.1441e-05	1.64954e-05	2.5774e-05	2.91665e-05	2.22661e-05	3.61745e-05	3.4799e-05	4.24079e-05	3.20009e-05	5.05404e-05	3.83344e-05	3.43597e-05	2.46621e-05
PC(33:1)+H	PC	0.00178831	0.00170794	0.00152004	0.00172795	0.00177379	0.00157536	0.00159824	0.00184098	0.00175032	0.00228153	0.00600103	0.00581159	0.00219817	0.00219893	0.00247227	0.00670398	0.0025665	0.0059243
TG(17:0/18:1/18:1)+NH4	TG	0.00906975	0.00942687	0.00956241	0.00817452	0.0103231	0.00867999	0.0136254	0.00891942	0.00873279	0.00796299	0.00868182	0.00633238	0.010114	0.00916441	0.0142261	0.00911329	0.0115146	0.00993856
PC(40:5)+H	PC	9.45287e-05	0.000107183	0.000137588	0.000102647	9.60244e-05	0.000199428	0.000119491	0.000159606	0.000166864	0.000144716	0.000220157	0.00014701	0.000140462	0.000139876	0.000133172	0.000153456	0.000147748	0.000163614
TG(19:1/18:2/20:5)+NH4	TG	0.0011645	0.000848075	0.00125867	0.000859298	0.000756435	0.00102495	0.00110747	0.000978964	0.000898246	0.000772973	0.000752329	0.000876799	0.000649059	0.000875985	0.000876973	0.000810409	0.000962468	0.000869113
PC(16:1/20:5)+Na	PC	0.000178144	0.000198511	0.000134244	0.00021034	0.000221524	0.000213135	0.00020735	0.000120373	0.00011593	0.000206604	0.000200711	0.000232941	0.000151685	0.000194024	0.000276844	0.00024557	0.000206188	0.000204882
PE(51:1)+Li	PE	4.88866e-05	4.55844e-05	4.72677e-05	2.37353e-05	5.18225e-05	5.09512e-05	3.56179e-05	4.00175e-05	2.89896e-05	3.31669e-05	2.91685e-06	3.32966e-05	4.26188e-05	4.66238e-05	2.65129e-05	3.50062e-05	3.29183e-05	3.32448e-05
DG(17:1/18:0)+NH4	DG	3.69485e-05	4.5949e-05	4.3687e-05	3.60656e-05	4.34923e-05	4.21111e-05	3.62055e-05	3.43738e-05	4.03359e-05	5.92118e-05	7.23519e-05	4.63111e-05	6.35344e-05	6.39318e-05	5.66898e-05	5.16894e-05	5.30334e-05	5.13066e-05
TG(19:1/18:1/20:2)+NH4	TG	0.000450666	0.000457717	0.000387262	0.000416891	0.000476976	0.000458394	0.000484545	0.000368468	0.000309207	0.000325561	0.000379414	0.000408233	0.00050406	0.000486992	0.000634786	0.000441451	0.00052034	0.000452236
DG(17:1/18:3)+NH4	DG	2.20136e-05	2.69308e-05	5.25588e-05	5.91255e-05	4.2891e-05	5.04842e-05	7.62535e-05	5.7518e-05	6.80572e-05	6.18492e-05	4.90436e-05	5.48831e-05	5.07486e-05	4.91923e-05	4.30772e-05	4.9534e-05	4.49176e-05	4.90251e-05
PE(17:0/18:1)+H	PE	0.001111	0.00190694	0.000980399	0.00113215	0.000961269	0.00185114	0.00121527	0.00171565	0.00196982	0.000617304	0.000615683	0.000704912	0.00066491	0.000688412	0.000763479	0.00071998	0.000793063	0.00068917
TG(18:1/17:1/21:0)+NH4	TG	0.00132963	0.00136819	0.00112428	0.00157845	0.00168392	0.00161472	0.00165364	0.000998898	0.00104941	0.00132304	0.0015202	0.00154357	0.00200275	0.00178653	0.00250159	0.00177107	0.00202666	0.00173553
PC(42:10)+H	PC	4.0552e-05	3.0459e-05	6.12634e-05	3.3862e-05	5.12284e-05	5.57409e-05	3.90362e-05	4.55588e-05	5.72326e-05	6.96136e-05	5.59939e-05	6.64535e-05	7.35224e-05	7.31799e-05	6.01256e-05	8.11923e-05	7.42164e-05	7.36739e-05
Cer(d17:1/22:1)+H	Cer	0.000236643	0.000239378	0.000241022	0.000248609	0.000260578	0.000251379	0.000185397	0.000248654	0.000269674	0.000248555	0.000288665	0.000260558	0.000305758	0.000319922	0.000315416	0.000278442	0.00024544	0.000236943
PC(18:0/20:4)+Na	PC	4.99576e-05	5.60286e-05	5.00724e-05	4.9662e-05	6.7494e-05	6.05317e-05	5.13646e-05	3.9442e-05	2.66805e-05	3.05003e-05	4.03671e-05	4.96354e-05	5.50096e-05	6.75298e-05	9.92704e-05	4.711e-05	5.52882e-05	5.65338e-05
DG(18:0/18:0)+NH4	DG	0.00293436	0.00274402	0.00254606	0.00305832	0.00380504	0.00253617	0.00305057	0.00261796	0.0024892	0.00343084	0.00425805	0.00297166	0.00370091	0.00344796	0.00813172	0.00450366	0.005536	0.00329094
PE(18:0p/18:2)+H	PE	0.000722903	0.000687197	0.000674455	0.00092982	0.000813723	0.000882497	0.000724471	0.0010491	0.0011769	0.000589564	0.000440444	0.000649413	0.000685805	0.000769769	0.000920555	0.000610537	0.000748718	0.000670122
TG(18:3/13:0/20:5)+NH4	TG	9.1462e-05	0.000110855	0.000113181	7.28042e-05	9.55559e-05	9.62671e-05	9.07179e-05	8.10596e-05	8.36432e-05	9.22781e-05	8.55674e-05	9.3587e-05	6.7736e-05	6.3786e-05	6.06881e-05	7.55924e-05	6.92228e-05	5.42267e-05
PC(43:5)+H	PC	2.14718e-05	1.96947e-05	2.05137e-05	2.32062e-05	2.26693e-05	2.23063e-05	1.82512e-05	2.96447e-05	3.79907e-05	1.88874e-05	1.08818e-05	1.6481e-05	2.35545e-05	2.69292e-05	2.28713e-05	1.36809e-05	2.01569e-05	1.7851e-05
PE(17:0e)+Na	PE	4.9715e-06	5.46779e-06	6.48295e-06	8.02029e-06	5.06652e-06	6.34505e-06	7.31844e-06	1.01125e-05	1.0691e-05	5.79724e-06	7.30583e-06	7.38316e-06	5.62624e-06	6.18993e-06	4.69567e-06	7.55241e-06	6.20482e-06	6.85708e-06
SM(d42:6)+Li	SM	0.000186356	0.000153104	0.000118284	0.000211426	0.000146253	0.000163085	0.000166498	0.000148542	0.000152357	6.27869e-05	0.000105079	0.000137736	0.000151476	0.000157589	0.000299304	0.00015017	0.000149967	0.000137731
Cer(d17:0+pO/23:0+O)+H	Cer	4.18132e-05	4.28554e-05	4.93268e-05	3.4885e-05	4.2869e-05	3.89146e-05	2.64869e-05	3.59512e-05	3.15021e-05	4.63738e-05	5.22622e-05	5.07626e-05	6.14235e-05	5.28678e-05	6.14469e-05	5.84785e-05	6.04027e-05	4.96174e-05
PE(18:0p/17:1)+H	PE	0.000110392	0.000109286	8.67885e-05	0.000159065	0.000140244	0.000140739	0.000128339	0.000225297	0.00027248	0.000119694	0.000108063	0.000134037	0.000179755	0.000200348	0.000268305	0.000156671	0.000206182	0.000171498
TG(20:5/11:1/20:5)+NH4	TG	2.27119e-05	2.2307e-05	2.88868e-05	1.32502e-05	2.02142e-05	2.03745e-05	1.58078e-05	1.88734e-05	2.04212e-05	2.31715e-05	1.69638e-05	1.9371e-05	1.33706e-05	1.33461e-05	1.36775e-05	1.63297e-05	1.58091e-05	1.70047e-05
PE(40:3p)+Li	PE	0.00625685	0.00604241	0.00646531	0.00444776	0.00505584	0.00559105	0.00622688	0.00877401	0.00947082	0.00623512	0.00546576	0.00557955	0.00516018	0.00602456	0.00349103	0.00440411	0.00518947	0.00560183
DG(17:1/16:1)+NH4	DG	3.78638e-05	4.77612e-05	4.68529e-05	3.57076e-05	4.55277e-05	5.02998e-05	4.4704e-05	4.16909e-05	3.42638e-05	5.56215e-05	4.61657e-05	5.21433e-05	4.60597e-05	4.23941e-05	3.88921e-05	2.60925e-05	4.77005e-05	4.87765e-05
DG(9:0/9:0)+H	DG	1.23921e-05	4.76057e-06	4.37179e-06	1.52979e-05	1.17028e-05	5.65465e-06	2.21705e-06	4.69642e-06	9.70353e-06	1.02182e-05	1.19214e-05	1.54687e-05	1.66247e-05	1.23968e-05	1.86235e-05	1.2545e-05	7.82073e-06	1.55115e-05
PE(17:1/20:4)+H	PE	7.16968e-05	4.77644e-05	6.90965e-05	5.78993e-05	6.16608e-05	6.46271e-05	5.23905e-05	5.14061e-05	0.00359642	7.30889e-05	9.03613e-05	7.35036e-05	6.55658e-05	6.2502e-05	5.22837e-05	7.20343e-05	6.75326e-05	5.97059e-05
Cer(d17:1/23:1)+H	Cer	7.13896e-05	6.39203e-05	5.75163e-06	7.66815e-05	7.38086e-05	6.97041e-05	7.54396e-05	8.53352e-05	9.7354e-05	8.22911e-05	0.000100322	8.55122e-05	9.86993e-05	0.000101821	0.000109952	0.000101323	9.54311e-05	6.99544e-05
TG(17:0/17:1/18:1)+NH4	TG	0.0101113	0.0102384	0.00874798	0.0103881	0.0116382	0.0108723	0.0111438	0.00819547	0.00818463	0.00807239	0.00844093	0.00945457	0.0109504	0.00997332	0.014664	0.0101291	0.0119142	0.010097
LPE(17:0)+Na	LPE	4.94456e-06	5.41988e-06	6.58574e-06	8.45322e-06	5.06652e-06	6.73774e-06	7.3174e-06	1.01529e-05	1.0691e-05	5.79724e-06	7.34942e-06	7.23676e-06	5.72916e-06	6.54023e-06	4.63463e-06	7.65032e-06	6.27256e-06	6.33859e-06
PC(18:3/20:5)+Na	PC	0.000101573	8.78384e-05	9.04246e-05	0.000121238	0.000113054	0.000102354	0.000114172	8.99581e-05	8.25863e-05	7.33018e-05	7.86382e-05	9.26088e-05	6.28339e-05	8.95583e-05	0.000104223	8.90861e-05	8.78563e-05	8.23063e-05
SM(d35:1)+H	SM	4.95723e-05	4.66175e-05	5.22474e-05	4.97984e-05	3.32252e-05	3.53329e-05	4.33613e-05	5.65893e-05	5.55526e-05	4.98034e-05	5.81788e-05	6.30429e-05	4.56887e-05	5.48921e-05	4.05074e-05	6.05092e-05	5.19627e-05	5.62493e-05
PE(18:1/18:2)+Na	PE	0.00281908	0.00187377	0.00161697	0.00199865	0.00183622	0.00160836	0.00231478	0.00218378	0.00249639	0.00137234	0.0013372	0.00139191	0.00147934	0.00160865	0.00147634	0.00168986	0.00176095	0.001758
TG(20:5/11:1/13:0)+NH4	TG	5.39559e-06	8.72953e-06	8.25877e-06	4.24753e-06	5.4561e-06	5.89286e-06	4.63884e-06	4.54011e-06	5.16358e-06	1.84515e-05	3.97833e-05	1.30617e-05	8.77373e-06	7.91317e-06	6.42375e-06	1.28546e-05	9.24372e-06	8.04102e-06
DG(18:0/18:0)+H	DG	6.83208e-05	5.98532e-05	5.82399e-05	4.90028e-05	8.86613e-05	5.16415e-05	6.59797e-05	6.05059e-05	5.43458e-05	8.18161e-05	0.000103065	6.54461e-05	8.35924e-05	7.71045e-05	0.000192077	0.00010455	0.00012685	6.02208e-05
PE(20:0/20:5)+H	PE	0.00127397	0.00122086	0.000814525	0.0010162	0.00105374	0.00135344	0.00121171	0.000701829	0.000663078	0.000785086	0.000762998	0.000918501	0.00116615	0.00104702	0.00202026	0.00100366	0.00130237	0.000982835
TG(20:1/18:1/18:1)+NH4	TG	0.00192796	0.0023334	0.00215978	0.0016687	0.00217329	0.00246689	0.00274943	0.0019227	0.00173451	0.00128214	0.0001779	0.0019409	0.00207343	0.00250589	0.00276219	0.00202875	0.00236545	0.00244943
PC(34:4)+H	PC	0.00111857	0.00115451	0.00110076	0.000337874	0.00101012	0.000422529	0.00233175	0.000512234	0.00301702	0.00112886	0.00048733	0.000463332	0.00111132	0.000379114	0.000445691	0.0011312	0.00111586	0.00108469
TG(19:1/20:3/20:5)+NH4	TG	0.000137323	0.000154991	0.00021906	0.000116996	0.000177246	0.000162432	0.000165382	0.000156581	0.000127699	0.000140833	9.98622e-05	0.000127871	0.000150477	0.000177635	0.000245085	0.000131071	0.000159116	0.000135053
PC(24:0)+H	PC	2.43392e-08	5.73876e-08	5.82782e-08	1.12589e-07	1.85753e-08	1.84386e-08	5.10019e-08	8.7705e-08	1.3787e-08	1.50826e-07	4.57835e-08	1.24871e-07	8.52234e-08	9.3922e-08	3.39626e-08	3.30618e-08	3.7453e-08	3.60123e-08
PC(40:8)+H	PC	0.00995353	0.0114816	0.011781	0.0113213	0.00990278	0.0112968	0.01023	0.0109837	0.0117137	0.0121089	0.012599	0.011739	0.0118631	0.0121626	0.0111837	0.0121701	0.0108905	0.0110175
PE(19:0/18:1)+Na	PE	0.000299849	0.00025732	0.00023059	0.000299249	0.00025731	0.000310236	0.000325479	0.000202625	0.000201874	0.000191949	0.000114974	0.000252765	0.000598665	0.000594072	0.000519918	0.000542834	0.000224263	0.00053822
PE(40:6p)+Li	PE	0.000299849	0.00025732	0.00023059	0.000299249	0.00025731	0.000310236	0.000325479	0.000202625	0.000201874	0.000191949	0.000114974	0.000252765	0.000598665	0.000594072	0.000519918	0.000542834	0.000224263	0.00053822
PC(18:4/18:3)+Na	PC	7.04834e-05	8.87545e-05	0.000106072	0.000101842	8.49013e-05	7.26578e-05	8.19288e-05	9.30735e-05	0.000102116	7.36879e-05	6.31258e-05	7.06237e-05	4.26587e-05	7.41061e-05	6.31613e-05	6.17506e-05	4.69586e-05	7.60237e-05
PC(18:4/20:5)+Na	PC	0.000144231	0.000156748	0.000131985	0.000203079	0.000180965	0.000176619	0.000168541	0.000155202	0.00016771	0.000143155	0.000114626	0.000123182	7.65204e-05	0.000122962	0.000122886	0.000113252	8.46438e-05	0.000123699
PC(31:1)+H	PC	0.000709248	0.00069391	0.000708002	0.000847348	0.000728234	0.000752981	0.000717423	0.000833004	0.000802532	0.000754006	0.000714385	0.000715476	0.000615724	0.000622783	0.000531465	0.000813073	0.000709467	0.000686734
DG(56:1)+K	DG	0.000324324	0.000476763	0.000313909	0.000298342	0.000372168	0.000378569	0.000376625	0.000256665	0.000258381	0.000270806	0.00027242	0.000272216	0.000311415	0.000372287	0.000459194	0.000274711	0.000331741	0.000328415
Cer(d17:1/26:1)+H	Cer	2.09518e-05	7.06874e-06	7.97762e-06	1.98983e-05	5.32027e-06	6.92247e-06	8.50702e-06	1.28182e-05	1.54455e-05	1.84645e-05	2.0628e-05	2.19842e-05	2.34999e-05	2.28817e-05	2.60674e-05	1.80857e-05	2.02511e-05	1.891e-05
PC(38:6)+H	PC	0.0647055	0.0630357	0.0524419	0.0624682	0.0659603	0.0648121	0.0550616	0.0649782	0.0608697	0.0522577	0.053919	0.0526597	0.0574655	0.0528639	0.0650387	0.0547908	0.056105	0.0528208
TG(18:1/20:3/22:0)+NH4	TG	8.11452e-05	8.73704e-05	6.94518e-05	8.2755e-05	0.000112392	0.000100142	8.89503e-05	6.39118e-05	6.05681e-05	6.78435e-05	6.94336e-05	7.18138e-05	9.31665e-05	0.000100889	0.000119077	7.20074e-05	9.74766e-05	9.4101e-05
PI(18:0/20:5)+NH4	PI	0.000583898	0.000633722	0.000418722	0.000884519	0.000599262	0.000627587	0.000669779	0.000729413	0.000799961	0.000327542	0.000483329	0.000455586	0.000584158	0.000469796	0.00067659	0.000611222	0.000681309	0.000487804
LPE(14:0)+H	LPE	2.91014e-06	4.04333e-06	3.38323e-06	4.42879e-06	2.68447e-06	2.7243e-06	3.63168e-06	3.85333e-06	4.32953e-06	3.63901e-06	4.41501e-06	4.11402e-06	4.51824e-06	3.09149e-06	1.7761e-06	3.84334e-06	2.48587e-06	2.86214e-06
PI(17:0/20:5)+H	PI	2.06241e-07	9.41129e-07	1.20399e-06	5.51339e-06	2.61907e-07	2.83756e-06	3.88878e-06	6.8491e-06	4.47751e-06	1.58938e-06	2.03188e-06	8.16807e-07	3.62357e-06	3.28217e-06	1.74442e-06	1.27773e-05	3.38307e-06	3.43175e-06
PG(20:5/20:5)+NH4	PG	1.13674e-06	1.61753e-06	1.18325e-06	6.46442e-07	1.49835e-06	1.657e-06	3.71412e-06	2.34491e-06	2.44328e-06	4.13122e-06	2.52921e-06	1.04876e-05	1.12575e-05	1.39481e-05	1.28796e-05	4.99871e-06	6.60706e-06	6.10326e-06
SM(d41:4+pO)+H	SM	0.000186356	0.000153104	0.000118284	0.000211426	0.000180024	0.000163085	0.000166498	0.000148542	0.000137225	6.53471e-05	0.000112113	0.000144674	0.000165544	0.000157589	0.000299304	0.00015017	0.000149967	0.000143451
PC(36:7)+H	PC	0.000418261	0.000698476	0.000692384	0.000520497	7.13465e-05	0.000463611	0.000774961	0.000590589	0.000589865	0.000463547	0.000448049	0.000403916	0.000344036	0.000448244	0.000304201	0.00050158	0.000397505	0.000390881
PE(35:4)+Na	PE	2.33903e-05	1.05946e-05	1.0816e-05	8.40415e-06	9.1684e-06	8.87378e-06	1.22121e-05	1.57185e-05	1.56684e-05	7.89326e-06	6.13583e-06	8.25077e-06	6.05347e-06	6.60075e-06	4.18949e-06	5.99932e-06	5.76423e-06	7.39533e-06
PI(18:0/20:5)+H	PI	5.7393e-05	7.67638e-05	4.80358e-05	9.60923e-05	5.10289e-05	7.57258e-05	6.76686e-05	7.53534e-05	8.83758e-05	3.60935e-05	4.96987e-05	5.1504e-05	5.9446e-05	4.76274e-05	6.83785e-05	7.21516e-05	7.0559e-05	4.76472e-05
MG(18:2)+H	MG	4.24897e-05	3.46479e-05	3.46042e-05	5.42344e-05	4.13693e-05	4.09315e-05	4.57422e-05	3.71793e-05	3.67213e-05	3.71157e-05	4.71385e-05	5.61768e-05	6.25114e-05	4.86711e-05	6.83322e-05	5.25002e-05	5.67803e-05	5.67375e-05
PC(34:6)+H	PC	8.4632e-05	9.1837e-05	6.87452e-05	9.1521e-05	9.25689e-06	1.05144e-05	1.10669e-05	9.15994e-05	9.90289e-05	0.000138506	0.00025585	9.89394e-05	0.000105576	6.12549e-05	4.61053e-05	8.44824e-05	9.7053e-05	7.8557e-05
CerG1(d17:1/24:0+O)+H	CerG1	4.19734e-05	3.84035e-05	2.96004e-05	5.82234e-05	4.42426e-05	3.77484e-05	3.81348e-05	4.5829e-05	6.06462e-05	2.44799e-05	3.1699e-05	3.3571e-05	3.6853e-05	3.21556e-05	5.94395e-05	3.61083e-05	4.64093e-05	2.86057e-05
Cer(d17:1/26:0)+H	Cer	1.48514e-05	1.71115e-05	1.78985e-05	1.70315e-05	1.60579e-05	1.44213e-05	1.37483e-05	1.29861e-05	2.01772e-05	1.79027e-05	1.72872e-05	2.05814e-05	1.51801e-05	2.33421e-05	1.89479e-05	2.18135e-05	1.95825e-05	2.20848e-05
PE(35:0e)+Na	PE	0.000137376	0.000137461	0.000151514	0.000165426	0.000141016	0.000147778	0.000188396	0.000290713	0.000315959	0.00012858	0.000114886	0.000141891	0.000120997	0.000142181	0.000136831	0.000130134	0.000144093	0.000147493
CerG1(d41:1+O)+Na	CerG1	2.8741e-05	2.48626e-05	1.41924e-05	3.39692e-05	2.74876e-05	2.28368e-05	2.96666e-05	2.55595e-05	2.76361e-05	1.09392e-05	1.6225e-05	1.85623e-05	2.11908e-05	2.32462e-05	5.54067e-05	2.20305e-05	3.75761e-05	2.04072e-05
TG(15:0/15:0/17:1)+NH4	TG	0.00228934	0.00243156	0.00221844	0.00264984	0.00296417	0.00273226	0.00180568	0.00142242	0.00170962	0.0015902	0.00160246	0.00240243	0.00274754	0.00249386	0.00355755	0.00182615	0.0021422	0.00214189
PC(37:1)+H	PC	0.000378368	0.000373821	0.000489607	0.000333408	0.000325698	0.00030596	0.000454049	0.00090661	0.000738489	0.000545626	0.000895724	0.000460462	0.000405944	0.000489157	0.000108144	0.00110359	0.00100208	0.00109817
TG(19:1/18:1/22:0)+NH4	TG	0.000173715	0.000186195	0.000142061	0.00024191	0.00024661	0.000249733	0.000234639	0.000127108	0.000133897	0.00018702	0.000175162	0.000210238	0.000289121	0.000283839	0.00035728	0.000232412	0.000276941	0.000266234
TG(19:0/20:5/22:0)+NH4	TG	6.04695e-05	5.78895e-05	5.48008e-05	5.69078e-05	8.63059e-05	8.15178e-05	5.83871e-05	5.68278e-05	4.60538e-05	4.68052e-05	4.14727e-05	5.9122e-05	5.75413e-05	7.29349e-05	9.01231e-05	4.7583e-05	7.82437e-05	5.10714e-05
LPE(18:0)+Na	LPE	1.85153e-06	2.5552e-06	2.34361e-06	5.03589e-06	1.83861e-06	3.18885e-06	2.29883e-06	2.75911e-06	3.36812e-06	2.13939e-06	3.47152e-06	3.12433e-06	2.82354e-06	3.07925e-06	4.85112e-06	3.84657e-06	3.22527e-06	2.31213e-06
PI(19:0/20:5)+NH4	PI	2.63654e-05	2.62457e-05	1.70649e-05	4.81984e-05	3.41565e-05	2.73088e-05	3.71683e-05	3.96901e-05	5.48677e-05	1.19664e-05	2.06027e-05	1.98659e-05	2.83414e-05	2.24882e-05	4.76371e-05	3.14956e-05	3.7908e-05	2.35262e-05
PE(16:1/18:2)+H	PE	5.36471e-05	7.65763e-05	0.000177803	6.52052e-05	5.56236e-05	4.87584e-05	7.05936e-05	7.71073e-05	8.85617e-05	4.40731e-05	4.2393e-05	3.21756e-05	3.15086e-05	3.34612e-05	2.60007e-05	3.82103e-05	3.29051e-05	3.0291e-05
TG(17:1/11:1/12:2)+NH4	TG	7.47245e-06	5.67399e-06	1.0151e-05	4.28953e-06	4.45846e-06	7.28758e-06	3.369e-06	3.00146e-06	3.32089e-06	1.06098e-05	1.18442e-05	8.00212e-06	3.61374e-06	4.32692e-06	6.00392e-06	7.69631e-06	5.22457e-06	5.24399e-06
TG(18:1/11:1/18:2)+NH4	TG	0.000424975	0.000472356	0.000431891	0.000349867	0.000334425	0.000450929	0.000346421	0.000316399	0.000328556	0.000406907	0.000409405	0.000437958	0.000347284	0.000349759	0.000358124	0.000404904	0.000390566	0.000396022
DG(18:0/20:0)+NH4	DG	2.26492e-05	1.97956e-05	1.74967e-05	7.11592e-07	2.30234e-05	2.1302e-05	2.19277e-05	2.06683e-05	1.70613e-05	2.10958e-05	3.25752e-05	2.32809e-05	2.65049e-05	2.46164e-05	7.99165e-05	3.5932e-05	3.918e-05	3.08675e-05
AcCa(18:0)+H	AcCa	0.000118282	0.000111446	0.000134766	0.000104214	7.35002e-05	0.000107062	7.7628e-05	0.000133239	0.000137341	0.000120219	9.02893e-05	0.00010825	9.8859e-05	8.92469e-05	7.20216e-05	8.23126e-05	6.73078e-05	8.07864e-05
PC(20:5/20:4)+Na	PC	0.000304102	0.000293194	0.000274298	0.000370183	0.000360982	0.000319264	0.000309898	0.000194616	0.000210674	0.000298173	0.000298753	0.000320381	0.0003153	0.000358455	0.000492901	0.000422182	0.000370289	0.000327395
TG(19:1/18:2/19:1)+NH4	TG	0.00124856	0.00113475	0.00109594	0.00103256	0.00118171	0.00122413	0.00123933	0.000991979	0.000970457	0.00089454	0.000810591	0.0012079	0.00120707	0.00112519	0.00162371	0.00125045	0.0015338	0.00115031
PC(16:0/20:4)+Na	PC	5.48341e-05	4.6756e-05	4.54061e-05	5.61101e-05	6.38779e-05	6.40132e-05	4.92427e-05	2.41129e-05	3.87349e-05	3.34646e-05	4.28462e-05	4.88651e-05	6.10547e-05	6.12415e-05	0.000118494	5.38505e-05	6.77127e-05	7.08619e-05
PE(17:1/21:0)+H	PE	3.11197e-05	3.00159e-05	2.38757e-05	4.68452e-05	3.21403e-05	2.86015e-05	2.86406e-05	3.80614e-05	4.72467e-05	2.17551e-05	2.7232e-05	2.49291e-05	2.71836e-05	2.32766e-05	4.66197e-05	3.54588e-05	3.65002e-05	2.94635e-05
PC(39:5)+H	PC	0.00226129	0.00315388	0.00248133	0.00236168	0.00244606	0.00208196	0.00240799	0.00241665	0.00295454	0.00376166	0.00285074	0.00286835	0.00298771	0.00291408	0.00320516	0.00297846	0.00296376	0.00300484
Cer(d17:1/17:0)+H	Cer	1.29454e-08	1.51787e-05	1.79135e-05	1.37146e-05	1.45788e-05	1.55062e-05	1.49661e-05	1.59881e-05	1.86224e-05	1.94361e-05	1.95296e-05	1.9892e-05	2.3215e-05	2.06584e-05	1.96707e-05	2.12489e-05	1.8273e-05	1.6761e-05
TG(16:0/16:1/16:1)+NH4	TG	0.00341529	0.00353338	0.00337547	0.00371275	0.00452084	0.00377426	0.00330517	0.0025439	0.00248745	0.00335158	0.0038904	0.0041155	0.00406601	0.00371189	0.00499853	0.00402109	0.00448357	0.00393316
PE(41:3p)+Li	PE	9.8119e-06	1.00109e-05	1.03657e-05	2.8567e-05	1.83329e-05	1.18077e-05	1.06878e-05	1.77966e-05	1.60576e-05	1.3341e-05	2.871e-05	1.23594e-05	1.72912e-05	1.36718e-05	2.38142e-05	1.84772e-05	1.8683e-05	1.30092e-05
PC(31:3)+H	PC	2.44844e-05	2.62148e-05	2.55934e-05	3.48804e-05	3.77793e-05	3.41042e-05	4.82636e-05	4.88493e-05	2.63275e-05	0.000118932	2.79668e-05	5.31394e-05	5.25243e-05	4.94319e-05	7.16013e-05	0.000138096	0.000119323	1.95659e-05
PC(30:1)+H	PC	0.000291491	0.000280257	0.000317276	0.000244127	0.000269152	0.000288601	0.000283176	0.000219537	0.00028801	0.000277545	0.000387554	0.000390038	0.000360341	0.000319525	0.000282583	0.000515819	0.000437502	0.000386409
PE(20:5/20:4)+H	PE	2.27619e-05	1.89723e-05	2.30938e-05	1.75926e-05	2.31309e-05	2.10431e-05	2.13479e-05	2.81297e-05	2.91565e-05	2.16343e-05	1.90656e-05	1.67544e-05	2.11607e-05	1.48615e-05	1.43261e-05	1.94019e-05	1.68432e-05	1.72337e-05
PC(38:7)+H	PC	0.0165667	0.0203463	0.0222246	0.0211914	0.0197779	0.0198324	0.016649	0.0180516	0.0187067	0.0227458	0.0217173	0.0220829	0.020107	0.0207629	0.0176798	0.0204597	0.0211441	0.020248
DG(38:5)+H	DG	0.00017573	0.000292395	1.36456e-05	2.68075e-05	3.38887e-05	0.00026017	2.54635e-05	2.00858e-05	1.81601e-05	3.4725e-05	3.85249e-05	4.71679e-05	4.39028e-05	3.81848e-05	4.68606e-05	3.71819e-05	3.94726e-05	3.50666e-05
PE(17:1/20:5)+Na	PE	3.88463e-06	4.55909e-06	3.92084e-06	7.00903e-06	8.7834e-06	7.03731e-06	8.96888e-06	7.62296e-06	9.68944e-06	2.84691e-06	1.56841e-06	4.38293e-06	7.2799e-06	8.10056e-06	3.8265e-06	3.07283e-06	8.37173e-06	3.89195e-06
PE(18:1/22:0)+H	PE	8.61753e-06	1.03574e-05	1.41479e-05	2.8567e-05	1.32833e-05	1.1224e-05	1.09514e-05	1.77966e-05	1.60576e-05	1.38521e-05	3.0375e-05	1.33709e-05	1.79631e-05	1.41598e-05	2.38142e-05	2.77611e-05	1.0182e-05	1.2213e-05
MG(18:1)+H	MG	1.40152e-05	1.13584e-05	1.13194e-05	1.77816e-05	1.36666e-05	1.23345e-05	1.441e-05	1.14023e-05	1.1567e-05	1.32589e-05	1.3591e-05	2.12098e-05	1.69377e-05	1.29039e-05	1.96157e-05	1.69545e-05	1.70381e-05	1.61338e-05
PE(17:1/17:0)+Na	PE	4.97508e-05	4.83499e-05	2.714e-05	6.18605e-05	5.36291e-05	4.86007e-05	5.1739e-05	3.4676e-05	2.94269e-05	2.34513e-05	2.9868e-05	3.87964e-05	4.47553e-05	3.73354e-05	9.44647e-05	3.2522e-05	5.67804e-05	3.79397e-05
PC(20:5/14:3)+H	PC	1.2234e-06	3.53472e-06	2.21857e-06	1.09161e-05	1.09839e-05	6.21001e-06	1.28662e-05	7.81157e-06	8.30502e-06	3.13893e-06	2.54858e-06	5.13809e-06	9.02317e-06	8.10066e-06	8.2891e-06	4.69582e-06	6.32906e-06	6.06962e-06
LPE(18:0e)+Na	LPE	1.40646e-06	1.43734e-06	1.229e-06	2.69842e-06	9.22809e-07	1.26872e-06	1.03963e-06	1.58543e-06	2.01993e-06	1.29964e-06	1.7728e-06	1.60409e-06	1.58353e-06	1.53034e-06	2.59606e-06	1.7013e-06	1.92125e-06	9.59791e-07
PC(28:0)+H	PC	1.58337e-05	1.68516e-05	1.29317e-05	1.43014e-05	1.2274e-05	1.43108e-05	7.96096e-06	1.18167e-05	1.22698e-05	1.41868e-05	1.0912e-05	1.44599e-05	1.32915e-05	1.03665e-05	6.00519e-06	9.61446e-06	1.15527e-05	9.67179e-06
DG(9:0/9:0)+H	DG	2.98752e-05	2.42731e-05	2.59597e-05	4.34438e-05	2.88996e-05	2.9287e-05	3.26529e-05	2.53535e-05	2.51133e-05	2.59687e-05	3.1761e-05	4.03059e-05	4.05525e-05	3.33492e-05	4.73878e-05	3.41563e-05	3.72838e-05	3.65162e-05
PE(36:2p)+Na	PE	0.000193278	0.000185711	3.35678e-05	0.000304334	0.000226069	0.000200059	0.000251781	0.000191622	0.000157556	2.90133e-05	0.000124531	2.76421e-05	3.62709e-05	3.48446e-05	7.43447e-05	3.64561e-05	3.87086e-05	3.36003e-05
PC(20:3/20:5)+Na	PC	0.000193723	0.000204151	0.000173038	0.000239115	0.00031074	0.000189581	0.000263526	0.000143078	0.000118916	0.000177131	0.000238152	0.000257273	0.000292427	0.000299781	0.000750422	0.000287135	0.000338909	0.000250227
PE(20:3/20:5)+H	PE	6.86409e-05	7.45036e-05	9.58778e-05	6.41123e-05	7.04656e-05	6.7619e-05	8.11011e-05	8.46986e-05	7.95708e-05	6.92237e-05	6.44954e-05	7.11924e-05	6.29924e-05	5.64571e-05	5.40881e-05	7.00117e-05	5.68731e-05	5.98739e-05
MG(16:0)+H	MG	3.34267e-05	3.74582e-05	2.24111e-05	3.79433e-05	4.00098e-05	3.02953e-05	3.90038e-05	2.90085e-05	2.90748e-05	2.2024e-05	1.73191e-05	3.18817e-05	3.52304e-05	2.90452e-05	5.04083e-05	2.56748e-05	3.62774e-05	3.64923e-05
PC(19:1/18:2)+Na	PC	0.0199219	0.0180768	0.0204241	0.0231706	0.023949	0.023237	0.0254655	0.0258574	0.0260169	0.0246211	0.0180308	0.0251237	0.0251933	0.0250688	0.0215988	0.0194748	0.0210072	0.0254322
TG(4:0/15:0/18:1)+NH4	TG	7.3115e-05	2.05413e-05	8.41187e-05	3.65514e-05	5.95134e-05	5.4914e-05	4.88081e-05	4.8006e-05	5.20579e-05	9.18833e-05	9.79984e-05	6.85933e-05	6.1366e-05	4.57472e-05	4.10768e-05	5.67793e-05	5.10054e-05	3.67778e-05
PC(38:2e)+H	PC	2.96163e-05	1.5518e-05	3.11511e-05	2.57916e-05	2.57313e-05	2.55658e-05	3.25642e-05	4.92607e-05	5.32849e-05	3.2078e-05	3.03132e-05	3.40006e-05	3.17211e-05	4.33248e-05	3.13439e-05	4.84709e-05	4.83226e-05	4.88132e-05
PE(38:1)+Na	PE	1.66067e-05	6.10228e-05	6.46426e-05	2.36159e-05	6.92428e-05	6.7691e-05	7.13942e-05	8.4699e-05	9.21133e-05	7.15833e-05	6.78241e-05	6.53184e-05	1.27325e-05	2.45121e-05	8.90517e-05	7.76915e-05	7.93429e-05	7.13314e-05
PC(20:2/20:5)+Na	PC	5.11611e-05	4.52529e-05	4.47584e-05	5.44725e-05	5.76944e-05	5.15762e-05	4.32134e-05	2.16153e-05	2.62266e-05	4.58698e-05	5.29316e-05	6.59449e-05	6.98503e-05	7.29944e-05	0.00020383	8.82809e-05	0.000110705	7.93073e-05
PE(16:0/20:5)+H	PE	0.000994387	0.00102922	0.00114875	0.00107723	0.00109418	0.00102231	0.00100171	0.00113358	0.00138113	0.00113099	0.00106959	0.00116699	0.0010802	0.0014064	0.00132737	0.00136262	0.00138735	0.00143929
PE(18:0e/19:1)+H	PE	0.000127066	7.76718e-05	6.90254e-05	0.000115569	8.93925e-05	8.6962e-05	9.10101e-05	0.000119547	0.000180759	6.21942e-05	7.19615e-05	6.75135e-05	8.93678e-05	7.5733e-05	0.000189889	8.45316e-05	0.000118786	6.95012e-05
PC(18:0/18:1)+Na	PC	3.12951e-05	0.000290744	0.000278905	0.000352731	0.000290029	0.000327247	0.000320265	0.000253454	0.000251205	0.000224447	0.000330087	0.000385125	0.000490373	0.000374216	0.000408655	0.000342657	0.000336695	0.000218369
TG(18:1/20:3/21:0)+NH4	TG	0.00015969	0.000148588	0.000141019	0.000165684	0.000183454	0.00017409	0.000173224	0.000117352	0.000119171	0.000122299	0.000130447	0.000156308	0.000188395	0.000193067	0.000237293	0.000171677	0.000195361	0.000159026
Cer(d17:0/24:0)+H	Cer	1.60025e-05	1.21902e-06	1.52908e-05	1.36958e-05	1.06766e-05	1.3739e-05	1.07701e-05	1.38223e-05	1.47405e-05	1.57515e-05	1.69139e-05	1.81234e-05	1.73042e-05	1.74145e-05	1.62729e-05	1.68394e-05	1.74457e-05	4.41222e-05
PC(38:3)+H	PC	0.00103656	0.00092982	0.00116195	0.000911559	0.000920128	0.000952429	0.000833459	0.00104078	0.00111311	0.00120119	0.00108658	0.00110059	0.00108916	0.00128825	0.000905084	0.00129752	0.00116275	0.00114404
Cer(d17:1/26:0+O)+H	Cer	9.92117e-05	2.57108e-05	2.3497e-05	2.98712e-05	2.56519e-05	8.24293e-05	2.86163e-05	0.000108016	8.23296e-05	6.04688e-05	0.000110691	7.19082e-05	6.9571e-05	6.56053e-05	0.000100632	0.00010895	7.47732e-05	6.87727e-05
PC(38:4)+H	PC	0.00199411	0.00199012	0.00186669	0.00178174	0.001873	0.00194204	0.00173817	0.00189505	0.00202836	0.00204189	0.00171569	0.00167512	0.00184136	0.00185928	0.00166606	0.00191706	0.00187244	0.00180731
SM(d34:1)+H	SM	9.89679e-05	9.05677e-05	0.000118392	9.70322e-05	7.36195e-05	9.31854e-05	0.000110729	0.000155976	0.000147296	9.70176e-05	8.17671e-05	9.78989e-05	7.97405e-05	0.000100555	7.08205e-05	9.90134e-05	9.31782e-05	9.35909e-05
PC(36:2p)+H	PC	0.000100707	8.88914e-05	8.51317e-05	0.00013465	0.000146926	7.81844e-05	8.71762e-05	0.000203426	0.000191369	9.65536e-05	6.94333e-05	7.91174e-05	7.78426e-05	8.13631e-05	8.47973e-05	8.54429e-05	0.000108828	9.87904e-05
TG(19:1/20:5/22:0)+NH4	TG	6.58525e-05	0.000103783	0.000101423	9.07795e-05	0.000117395	6.93087e-05	0.000108464	8.34251e-05	8.27109e-05	7.00077e-05	6.84841e-05	8.80613e-05	5.94508e-05	6.50461e-05	9.0546e-05	7.60775e-05	4.70223e-05	0.000100291
PE(34:2p)+Li	PE	2.40426e-05	2.14409e-05	2.17645e-05	4.29563e-06	2.94415e-05	2.2507e-05	2.26996e-05	3.65095e-05	4.34791e-05	2.03664e-05	2.83169e-05	2.72753e-05	3.06262e-05	2.12833e-05	4.08871e-05	2.62941e-05	3.38801e-05	2.52548e-05
PC(38:3e)+H	PC	0.000107454	0.000100152	0.000100101	7.62569e-05	7.78522e-05	8.43032e-05	7.82835e-05	0.000100247	0.000103109	0.00010707	8.36197e-05	9.34406e-05	9.36364e-05	0.000108048	9.71559e-05	0.000107954	0.000102365	0.000119328
DG(18:1/20:5)+NH4	DG	0.000677332	0.00089654	0.000860874	0.000578134	0.000730765	0.00073089	0.000911472	0.00108229	0.00100907	0.00114672	0.000707322	0.00104865	0.000702707	0.000732862	0.000643258	0.000804219	0.000864513	0.000938262
PC(36:2p)+H	PC	4.78007e-05	3.99313e-05	4.33641e-05	3.21313e-05	4.20919e-05	4.6416e-05	3.3425e-05	4.39768e-05	4.68616e-05	4.60662e-05	3.22747e-05	3.88831e-05	4.1058e-05	4.52988e-05	3.89407e-05	4.61427e-05	4.90167e-05	4.976e-05
DG(9:0/9:0)+NH4	DG	6.10544e-05	4.99629e-05	4.92216e-05	7.70429e-05	5.7404e-05	5.73654e-05	6.31368e-05	4.72813e-05	4.99294e-05	5.07165e-05	5.91934e-05	7.35112e-05	7.69172e-05	6.39692e-05	8.86487e-05	6.35852e-05	7.23212e-05	7.13856e-05
PE(18:0/20:5)+Na	PE	5.88144e-05	5.70176e-05	4.30314e-05	7.05565e-05	6.84681e-05	6.63684e-05	6.91673e-05	4.36144e-05	4.02054e-05	3.40409e-05	4.73902e-05	5.45169e-05	6.38472e-05	5.93747e-05	0.000128889	5.29292e-05	6.89624e-05	5.63265e-05
PE(18:0e/18:1)+H	PE	0.000719244	0.00072843	0.000597391	0.00101671	0.000705722	0.000660684	0.000692532	0.000968703	0.00139922	0.000541428	0.000652729	0.000677559	0.000763402	0.000657806	0.00107016	0.000697424	0.000821162	0.000603041
MG(16:0)+NH4	MG	3.0675e-05	3.57569e-05	2.06691e-05	3.66521e-05	3.76797e-05	2.70336e-05	3.48088e-05	2.77264e-05	2.67931e-05	1.98966e-05	2.09155e-05	3.03529e-05	3.15877e-05	2.17598e-05	4.64958e-05	2.2989e-05	3.47786e-05	3.35149e-05
DG(16:0/18:2)+NH4	DG	7.22281e-05	8.86266e-05	3.40791e-05	7.08479e-05	7.78561e-05	7.90886e-05	6.8085e-05	6.96973e-05	7.8442e-05	5.12369e-05	4.0567e-05	5.11399e-05	4.3554e-05	4.38417e-05	7.87056e-05	9.325e-05	8.34419e-05	9.03715e-05
PE(18:0/15:0)+H	PE	2.53335e-05	2.3845e-05	1.27363e-06	4.15917e-05	2.49992e-05	1.90677e-05	2.68256e-05	3.06852e-05	4.34791e-05	1.89949e-05	2.86331e-05	2.79222e-05	3.24151e-05	2.69101e-05	3.92219e-05	2.76363e-05	3.19938e-05	2.41096e-05
TG(16:1/11:1/18:2)+NH4	TG	9.17122e-05	0.00010116	0.000112014	8.72839e-05	8.73146e-05	9.58399e-05	8.15899e-05	7.35034e-05	7.89784e-05	8.14783e-05	0.000147362	0.000142861	0.00010664	9.08318e-05	8.53899e-05	0.000142843	0.000120829	0.000121468
PC(36:3)+H	PC	0.0199914	0.0196735	0.0201096	0.0202686	0.0191997	0.0198965	0.016241	0.0173176	0.0178443	0.0212239	0.0172295	0.0170985	0.0207259	0.0213049	0.0210126	0.0149283	0.02235	0.021661
AcCa(20:3)+H	AcCa	1.36106e-05	1.16701e-05	1.6712e-05	1.07553e-05	9.57718e-06	1.13034e-05	1.01612e-05	1.44555e-05	1.32348e-05	1.32313e-05	1.27548e-05	1.13782e-05	1.25962e-05	1.15265e-05	9.56575e-06	1.04351e-05	8.03148e-06	8.769e-06
TG(15:0/11:1/20:5)+NH4	TG	6.90827e-05	6.82283e-05	7.683e-05	4.75046e-05	6.58518e-05	6.79207e-05	4.10714e-05	5.69949e-05	6.10827e-05	8.1905e-05	5.14081e-05	4.88753e-05	3.65559e-05	4.91862e-05	4.77243e-05	4.2353e-05	6.40177e-05	4.22593e-05
TG(20:0/18:1/22:0)+NH4	TG	0.000318418	0.00030585	0.000248332	0.00037404	0.000382488	0.000371283	0.000369052	0.000228486	0.000235464	0.000250769	0.00023386	0.000306536	0.00031477	0.000370186	0.000589619	0.000378073	0.000434388	0.000356644
PE(18:0/20:5)+H	PE	0.00198477	0.00183277	0.00176382	0.00194779	0.00188148	0.00186047	0.00174799	0.00234174	0.00241206	0.00179748	0.00176152	0.00183148	0.00171388	0.00182182	0.001643	0.00204232	0.002058	0.00199737
TG(19:1/19:1/20:5)+NH4	TG	0.000131953	4.74584e-05	0.000147179	8.90406e-05	0.000140031	5.82167e-05	7.6503e-05	9.94171e-05	9.91449e-05	9.11161e-05	0.000100633	3.84692e-05	0.000121871	0.000104398	0.00016555	7.86824e-05	0.000134476	0.000108355
PC(40:3)+H	PC	3.79205e-05	4.0315e-05	4.56837e-05	3.91828e-05	4.38605e-05	3.99573e-05	3.44356e-05	5.83338e-05	6.5396e-05	4.09703e-05	4.00951e-05	3.55457e-05	4.15648e-05	4.49515e-05	3.9015e-05	3.81235e-05	3.69094e-05	3.89203e-05
TG(19:1/18:2/23:0)+NH4	TG	0.000515395	0.00050733	0.000444897	0.000618317	0.000564029	0.000556014	0.000626275	0.000461545	0.000583608	0.000453764	0.000556758	0.000564644	0.000625932	0.000534127	0.00105285	0.000583496	0.00066673	0.000527673
DG(17:0/20:5)+NH4	DG	0.000127749	0.000160965	0.000187044	0.000102362	0.00012997	0.00013262	0.000125501	0.000128283	0.000119413	0.000211159	0.000147643	0.000179243	0.000161661	0.000169966	0.00012475	0.000191934	0.000185731	0.000207733
TG(20:5/14:1/20:4)+NH4	TG	9.10601e-05	0.000460883	0.000477561	0.000274879	0.000264694	0.000274867	7.61397e-05	0.000277108	0.000285012	0.000241191	0.000199754	0.000244253	0.000150446	3.82142e-05	3.99052e-05	0.000193699	0.000201021	0.000193044
PE(18:3/20:5)+H	PE	2.53924e-05	1.60832e-05	2.0613e-05	2.03445e-05	2.0993e-05	2.16682e-05	2.47387e-05	3.07031e-05	2.12418e-05	2.14166e-05	1.49755e-05	1.75854e-05	1.04358e-05	1.92433e-05	1.59927e-05	2e-05	1.51604e-05	1.9854e-05
LPE(20:0)+H	LPE	1.8168e-06	1.72214e-06	1.44142e-06	4.07985e-06	1.19036e-06	1.35208e-06	1.58381e-06	1.87794e-06	2.59373e-06	1.44353e-06	1.96571e-06	2.19124e-06	2.63954e-06	1.92742e-06	4.3115e-06	2.32538e-06	2.79552e-06	1.53609e-06
PC(16:1p/20:0)+Na	PC	4.70323e-05	2.89646e-05	2.10249e-05	4.69678e-05	3.82127e-05	4.77747e-05	4.86247e-05	1.99132e-05	2.78991e-05	3.44469e-05	4.43918e-05	3.91183e-05	6.07778e-05	5.39913e-05	7.08885e-05	5.53919e-05	6.3778e-05	5.88038e-05
PC(18:1/18:3)+Na	PC	0.0229662	0.0224616	0.0230948	0.0211914	0.0197779	0.0214755	0.016649	0.0188105	0.0189946	0.0233749	0.0217173	0.0220829	0.020107	0.0207629	0.0189999	0.0216943	0.0211441	0.020248
TG(19:1/18:0/18:1)+NH4	TG	0.00222042	0.00225532	0.00200286	0.0024325	0.00263166	0.00251855	0.00272782	0.0020716	0.00189615	0.00171426	0.00209206	0.00224589	0.00265162	0.00250168	0.00320067	0.00240603	0.00269722	0.00248052
TG(27:0/12:4/18:1)+NH4	TG	0.000326148	0.000319025	0.000253202	0.000363039	0.000395081	0.000349051	0.000433902	0.000285497	0.0002413	0.00022386	0.000238943	0.000336147	0.000342436	0.000356361	0.000530757	0.000292057	0.000407317	0.000309885
PE(22:0/18:2)+H	PE	1.38808e-05	1.79075e-05	2.06832e-05	2.4435e-05	2.09863e-05	2.27649e-05	2.51202e-05	3.2286e-05	2.77862e-05	2.29617e-05	2.12786e-05	1.52727e-05	2.71812e-05	2.33333e-05	3.00857e-05	2.61845e-05	2.63949e-05	1.78257e-05
PE(33:0e)+H	PE	1.30301e-05	1.77168e-05	1.05943e-05	2.58451e-05	1.78552e-05	1.63181e-05	1.82134e-05	2.26509e-05	3.17003e-05	1.30218e-05	1.57052e-05	1.86733e-05	2.26783e-05	1.75201e-05	3.81617e-05	1.65468e-05	2.95782e-05	1.87334e-05
PE(16:0/17:0)+Na	PE	6.11527e-05	7.15997e-05	0.000165899	0.000104392	8.561e-05	0.000101367	9.2316e-05	0.000152108	0.000143424	0.000115993	0.000135656	0.000129971	0.000141299	0.000137082	0.000127823	0.000137038	0.00015004	0.000127985
TG(18:3/11:1/17:1)+NH4	TG	0.000111208	0.000122787	0.000106778	7.81202e-05	0.000105966	0.000104654	8.24256e-05	6.45179e-05	7.72247e-05	0.000108973	0.000118253	9.59862e-05	7.1452e-05	6.57539e-05	5.97729e-05	0.000101347	9.10327e-05	9.97401e-05
TG(16:1/14:1/18:2)+NH4	TG	0.000672317	0.000780475	0.000643772	0.000613511	0.000743278	0.000721881	0.000586197	0.000560587	0.000542794	0.000651431	0.000643702	0.000699019	0.00056692	0.000542091	0.000609951	0.00067597	0.000672879	0.000648113
PC(32:4)+H	PC	7.96344e-05	6.51915e-05	1.36907e-05	0.000160873	9.96524e-05	1.70393e-05	5.03305e-05	0.00012209	0.000139053	6.9071e-05	6.6548e-05	7.05255e-05	6.33391e-05	5.51979e-05	5.47573e-05	7.67401e-05	6.14609e-05	5.68885e-05
DG(51:2)+NH4	DG	0.000122853	8.05047e-05	3.70343e-05	8.04799e-05	9.46823e-05	0.000110577	9.40638e-05	6.84744e-05	6.67979e-05	8.23058e-05	9.844e-05	0.000119848	0.000146512	0.000135274	0.000187465	0.000141066	0.000162082	0.000135603
PC(40:9)+K	PC	1.53569e-05	1.34006e-05	1.47532e-05	1.32231e-05	1.48424e-05	1.93171e-05	1.36282e-05	6.44847e-06	1.08789e-05	1.61168e-05	1.05214e-05	1.30127e-05	1.00848e-05	1.29887e-05	1.46594e-05	1.25501e-05	1.15522e-05	1.36009e-05
DG(10:0/10:0)+NH4	DG	2.1961e-06	1.48603e-06	1.43402e-06	2.55931e-06	3.00836e-06	2.01052e-06	2.17338e-06	1.72857e-06	1.79415e-06	1.7189e-06	1.81106e-06	2.20402e-06	2.41643e-06	1.89716e-06	3.23069e-06	1.73443e-06	2.49469e-06	2.43649e-06
PE(35:1p)+Na	PE	9.74468e-06	3.68219e-05	3.13918e-05	4.60462e-05	4.28201e-05	4.58564e-05	5.16004e-05	3.82527e-05	4.39668e-05	1.90262e-05	1.69217e-05	2.29173e-05	3.22456e-05	2.75553e-05	4.55276e-05	2.21834e-05	3.02345e-05	2.27238e-05
TG(18:2/18:2/18:2)+NH4	TG	0.00137934	0.00252542	0.0033182	0.0020464	0.00239007	0.00266793	0.00297244	0.00207985	0.0033452	0.00201425	0.00183146	0.00212446	0.00230034	0.00266523	0.00337453	0.00314517	0.00274491	0.00272495
PC(29:0)+H	PC	2.39054e-05	0.000274578	0.000266143	0.000240279	2.63438e-05	0.000230831	0.000170752	0.000216113	0.000235933	0.000132281	0.000111937	0.000140114	0.000101879	0.000135491	9.18288e-05	9.95195e-05	0.000119129	2.21121e-05
SM(d38:0+pO)+H	SM	5.81513e-05	6.28036e-05	5.66835e-05	7.45144e-05	4.45633e-05	5.02129e-05	6.65104e-05	9.65037e-05	0.000109699	4.32948e-05	8.13228e-05	8.06122e-05	6.81729e-05	6.7659e-05	7.02268e-05	7.84832e-05	8.04733e-05	7.01065e-05
PC(40:4)+H	PC	0.000218511	0.000196118	0.000250564	0.000189831	0.000197279	0.000188083	0.000201032	0.000238593	0.000257119	0.000243968	0.00022799	0.000228265	0.000190154	0.000268663	0.000177864	0.000237908	0.000232729	0.000257491
PI(16:1/14:0)+NH4	PI	2.77523e-06	4.39383e-06	7.61366e-05	6.82426e-05	5.79729e-05	5.05261e-05	5.84331e-05	6.37649e-05	9.17887e-05	4.66706e-05	4.12537e-05	4.73688e-05	2.82501e-05	5.17695e-05	4.27114e-05	4.0828e-05	3.16395e-05	5.02411e-05
PC(38:4)+H	PC	0.000494307	3.6423e-05	0.000278905	0.000419568	4.34085e-05	4.63283e-05	0.000320265	0.000482041	0.000450981	0.000372593	0.000330087	0.000385125	0.000490373	0.000498796	0.000544395	0.000432302	0.000336695	0.000218369
DG(20:5/20:4)+NH4	DG	0.000146296	0.000181272	0.000162104	9.60607e-05	0.000124357	0.000154288	0.000160442	0.000180339	0.000141601	0.000174219	8.61422e-05	0.000168912	0.000111164	0.000109697	0.000119161	0.000117474	0.000152335	0.000150842
PE(18:0p/15:0)+H	PE	3.91448e-05	3.32402e-05	2.84819e-05	4.91763e-05	4.58014e-05	4.52624e-05	4.09947e-05	6.03951e-05	8.56729e-05	2.93621e-05	2.28455e-05	3.83858e-05	4.78426e-05	3.92942e-05	8.19447e-05	3.87147e-05	5.96009e-05	4.10618e-05
PE(18:0/18:1)+H	PE	0.000477382	0.000502114	0.000422852	0.000728683	0.000583398	0.000427875	0.000635962	0.0008351	0.000802227	0.000439334	0.000501222	0.000526809	0.00043998	0.000472237	0.000566656	0.000598573	0.00052056	0.000420611
PE(18:2p/19:1)+Li	PE	0.000477382	0.000502114	0.000422852	0.000728683	0.000583398	0.000427875	0.000635962	0.0008351	9.5209e-05	0.000439334	0.000501222	0.000526809	0.00043998	0.000472237	0.000566656	0.000598573	0.00052056	0.000420611
PC(15:0/20:5)+Na	PC	0.000286089	0.000267482	0.00020428	0.00031891	0.000683988	0.000258893	0.000364146	0.000267448	0.000189056	0.00014497	0.000308558	0.000202833	0.000384262	0.000456863	0.000727915	0.000238352	0.000251287	0.000203171
PE(33:1)+Na	PE	1.06571e-05	1.0371e-05	5.87035e-06	1.72771e-05	1.59061e-05	1.39845e-05	1.56263e-05	8.1829e-06	5.85827e-06	5.10215e-06	9.7117e-06	8.30885e-06	1.08388e-05	8.37116e-06	2.57012e-05	1.1744e-05	1.22106e-05	8.77995e-06
PE(47:4)+Li	PE	0.000100285	0.000120403	0.000111797	6.85679e-05	9.94431e-05	0.000109909	8.66028e-05	8.31719e-05	9.44508e-05	0.0001125	0.000104981	0.00010275	7.88723e-05	6.4865e-05	6.69056e-05	9.97956e-05	9.80489e-05	9.24251e-05
PC(38:6)+H	PC	0.0039186	0.00389744	0.00414862	0.00430046	0.00362134	0.00357696	0.00279839	0.0027758	0.00321035	0.00418549	0.00358483	0.00383305	0.0037205	0.0036542	0.00318256	0.00346592	0.00230599	0.00300318
LPC(20:4)+H	LPC	4.3764e-05	6.04302e-05	8.12773e-05	6.40306e-05	3.90009e-05	5.57436e-05	3.75018e-05	5.81559e-05	5.50917e-05	6.14922e-05	7.9956e-05	6.65769e-05	4.9962e-05	4.12609e-05	3.47895e-05	4.33484e-05	3.04734e-05	3.43761e-05
PE(35:1p)+Na	PE	2.13517e-05	2.0027e-05	1.47792e-05	2.88084e-05	2.78824e-05	2.45926e-05	2.42463e-05	2.26453e-05	2.51999e-05	1.51965e-05	1.6169e-05	2.02836e-05	2.76356e-05	2.76662e-05	4.77803e-05	2.27573e-05	3.08889e-05	2.40823e-05
Cer(d17:0+pO/26:0+O)+H	Cer	0.000293758	0.000171256	0.000168534	0.000244042	0.00035736	0.000207902	0.000220457	0.000187596	0.000209848	0.000174623	0.000194376	0.000188337	0.000267361	0.000230396	0.000503873	0.000259898	0.000362553	0.000233057
PC(35:0p)+H	PC	7.26344e-05	7.28943e-05	7.46057e-05	6.4142e-05	6.19467e-05	7.8391e-05	7.25699e-05	9.75117e-05	0.000101785	8.22362e-05	6.62026e-05	8.0917e-05	7.26384e-05	9.78053e-05	8.09113e-05	8.00048e-05	9.119e-05	8.42989e-05
DG(20:5/18:2)+NH4	DG	0.000135146	0.000167195	0.000157819	0.000105688	0.000116275	0.000149531	0.000122827	0.000124715	7.99369e-05	0.000163244	0.000109057	0.00015542	0.00012239	0.000110167	0.000134443	0.000160479	0.000128519	0.000178711
DG(16:1/18:2)+NH4	DG	2.92209e-05	3.8587e-05	3.3278e-05	2.40995e-05	3.10565e-05	3.13769e-05	2.9413e-05	3.02886e-05	3.20304e-05	2.48964e-05	3.16682e-05	3.74429e-05	1.6086e-05	2.49867e-05	1.66515e-05	3.03887e-05	2.7043e-05	3.45589e-05
AcCa(21:1)+H	AcCa	6.7516e-06	5.13589e-06	7.46095e-06	8.00164e-06	6.71761e-06	6.11439e-06	9.24456e-06	1.10516e-05	1.08623e-05	7.60974e-06	4.47669e-06	5.4815e-06	5.70359e-06	4.85757e-06	4.35577e-06	4.084e-06	4.21293e-06	4.77457e-06
Cer(d17:0/22:0)+H	Cer	7.24703e-05	6.91601e-05	6.46378e-05	5.96832e-05	5.63648e-05	6.57287e-05	6.01605e-05	6.82956e-05	7.834e-05	6.05379e-05	6.80804e-05	7.1767e-05	5.59082e-05	5.54562e-05	6.98295e-05	7.45727e-05	7.06107e-05	7.51905e-05
PE(15:0/16:0)+H	PE	0.000451495	9.24559e-07	0.000503066	0.000240645	0.000290038	0.000304983	0.000336109	0.000397811	0.000372422	0.000522439	0.000205056	0.000506749	0.00026619	0.000368718	0.000292724	0.000376494	0.00046167	0.000432183
PC(40:9)+H	PC	0.00696337	0.00889881	0.0093675	0.00868799	0.00691349	0.00827465	0.0257548	0.00991512	0.00909849	0.00842358	0.00811021	0.00752902	0.00867479	0.00796858	0.00705295	0.00840164	0.00792646	0.00758752
DG(20:3/20:3)+NH4	DG	3.751e-06	1.64138e-05	5.34558e-06	2.67816e-06	3.74588e-06	3.32728e-06	3.04958e-06	4.80417e-06	4.21936e-06	1.18766e-05	9.37954e-06	1.0237e-05	8.36101e-06	9.73313e-06	6.381e-06	1.01581e-05	9.34176e-06	8.71616e-06
PC(35:0p)+H	PC	0.000157433	0.000159073	0.000155915	0.000126048	0.000114936	0.000145431	0.000157516	0.00021872	0.000246276	0.000184067	0.000132235	0.00013	0.000139022	0.000161233	0.000125313	0.000170953	0.000157042	0.000159273
TG(18:1/17:1/17:1)+NH4	TG	0.00899386	0.00924206	0.00806184	0.00941356	0.010432	0.00980876	0.00935174	0.007334	0.00732371	0.00847637	0.00878653	0.00975319	0.0102874	0.00970051	0.0140749	0.0096541	0.0112293	0.0094598
PC(42:9)+H	PC	3.89795e-06	1.03394e-05	5.82386e-06	3.4045e-05	3.51466e-05	2.16594e-05	4.65124e-05	2.77494e-05	2.79329e-05	5.99752e-06	3.91228e-06	1.59498e-05	2.51083e-05	3.18557e-05	3.51262e-05	1.464e-05	2.5353e-05	1.92367e-05
PS(16:1/18:1)+H	PS	1.03097e-06	1.60411e-06	0	2.53214e-06	5.96339e-07	6.68791e-07	1.52727e-06	2.24122e-06	4.436e-07	9.99708e-07	3.97601e-07	2.1953e-06	2.37054e-06	1.0783e-06	3.49862e-06	7.17702e-07	2.74683e-06	1.08216e-06
PE(18:4/20:5)+H	PE	1.49411e-05	2.11846e-05	1.53531e-05	4.76234e-05	3.2136e-05	2.65373e-05	6.83805e-05	6.624e-05	8.29761e-05	1.68671e-05	1.17273e-05	3.18774e-05	1.89431e-05	3.7633e-05	3.80643e-05	1.69735e-05	1.63294e-05	1.94185e-05
PC(24:1)+Na	PC	3.987e-09	5.20521e-08	9.25928e-08	1.20383e-07	9.83685e-08	8.86046e-08	8.0156e-09	8.32187e-08	8.30244e-08	7.51706e-08	4.62772e-08	6.5177e-08	1.02874e-07	3.49264e-08	1.53873e-09	9.08928e-08	9.28994e-08	1.03608e-07
TG(19:1/18:2/22:0)+NH4	TG	0.000193505	0.000185662	0.000160151	0.000201451	0.000224964	0.000235795	0.000210649	0.000144577	0.000122527	0.000186268	0.000181677	0.000185925	0.00028184	0.00024713	0.000340482	0.00022587	0.000275879	0.000225947
AcCa(20:5)+H	AcCa	6.22627e-05	7.0749e-05	8.5654e-05	5.55927e-05	5.34482e-05	6.68101e-05	7.59e-05	7.64222e-05	6.79941e-05	8.20052e-05	5.28176e-05	6.93288e-05	4.66683e-05	4.52306e-05	3.44023e-05	5.67144e-05	5.76745e-05	6.14267e-05
PC(18:1/20:3)+Na	PC	0.000111	0.000133377	0.000146936	0.000187537	0.00027614	0.000243535	0.000131421	0.00012025	0.00014976	0.000105493	0.000212001	0.000121749	0.000143659	0.000126374	0.000327531	0.00017396	0.000232128	0.000117791
PE(20:1/18:2)+Na	PE	0.000141689	0.000134047	0.000141548	9.32565e-05	0.000148655	0.00013791	0.000176027	0.000194304	0.000194544	4.0221e-05	0.000162924	0.000157568	0.000132067	0.000165342	0.000178827	0.000141596	0.000166444	0.000116393
PC(37:6)+H	PC	0.000141689	0.000134047	0.000141548	9.32565e-05	0.000148655	0.00013791	0.000176027	9.64703e-05	0.000194544	4.0221e-05	0.000162924	0.000157568	0.000132067	0.000165342	0.000178827	0.000141596	0.000166444	0.000116393
TG(11:0/14:1/20:5)+NH4	TG	7.98644e-06	1.08982e-05	2.8646e-05	5.89897e-06	7.23407e-06	5.78812e-06	1.61015e-05	1.77009e-07	6.99345e-06	1.39613e-05	1.35457e-05	1.09048e-05	5.63108e-06	5.70098e-06	4.57262e-06	1.10696e-05	8.62423e-06	8.39541e-06
TG(6:0/17:1/18:1)+NH4	TG	0.000246174	0.000192896	0.000187865	0.000198702	0.000110397	0.000111884	0.000177657	0.000108861	0.00018291	0.000209398	0.000260207	0.000192223	0.000227457	0.000188242	0.000166346	0.000310292	0.000158734	0.000172841
PE(22:0/20:5)+H	PE	2.23241e-05	2.50822e-05	2.6375e-05	1.92881e-05	3.01978e-05	2.81252e-05	2.90151e-05	2.07335e-05	2.64127e-05	2.02831e-05	3.24103e-05	2.59301e-05	2.2095e-05	3.40753e-05	3.6098e-05	3.25556e-05	3.17452e-05	3.02916e-05
PE(18:2p/17:1)+Li	PE	0.000385809	0.000346082	0.000246906	0.000417783	0.000355883	0.000369915	0.000335155	0.000514767	0.000583776	0.000288773	0.000418529	0.000336074	0.000386742	0.000385024	0.000401082	0.000361787	0.000397789	0.000354611
PE(17:1/17:1)+Na	PE	0.00124755	0.0011983	0.00108234	4.65626e-05	0.00109418	0.00110451	0.00100171	8.86444e-05	0.00138113	0.00113099	0.0011863	0.0012879	0.00132442	0.0014064	0.00133896	0.00143274	0.00138735	0.00142388
TG(18:0e/18:2/18:2)+NH4	TG	0.000125328	0.000126536	0.000105007	0.000114607	0.000130419	0.000138158	0.000120551	9.24965e-05	9.48116e-05	0.000109564	0.000119257	0.000141326	0.00016438	0.000151844	0.000213793	0.000160532	0.000194241	0.000163666
PA(20:5/20:5)+NH4	PA	1.55007e-05	1.8295e-05	1.65545e-05	5.14564e-06	3.2136e-05	2.65373e-05	6.83805e-05	5.88287e-05	6.1009e-05	1.79556e-05	1.30814e-05	2.27584e-05	1.20942e-05	3.9926e-05	6.28914e-05	1.64544e-05	2.62806e-05	8.25862e-06
TG(18:0e/15:0/18:2)+NH4	TG	0.000117122	8.66896e-05	7.52591e-05	9.12455e-05	0.000106812	0.000109683	8.38862e-05	6.82856e-05	6.50242e-05	8.92426e-05	9.86133e-05	0.000106948	0.000146346	0.00013554	0.000162237	0.000141066	0.000164128	0.000135603
TG(18:0e/17:1/18:2)+NH4	TG	0.000149839	0.000193592	0.000119028	0.000107437	0.000148797	0.000144173	0.000204037	0.000147371	0.000100047	0.000150924	0.000163604	0.000174606	0.000204784	0.000184944	0.000294505	0.000200418	0.00024217	0.000213045
PE(39:1p)+H	PE	5.36678e-06	5.75702e-06	5.71245e-06	8.0537e-06	6.00124e-06	6.51717e-06	8.98964e-06	1.22988e-05	8.16799e-06	4.71992e-06	5.62613e-06	6.01754e-06	7.97362e-06	7.97319e-06	9.92063e-06	8.38155e-06	1.1452e-05	8.02859e-06
PE(39:3p)+Li	PE	2.81482e-05	3.12277e-05	2.36129e-05	3.69645e-05	3.09513e-05	2.52208e-05	3.28209e-05	4.09732e-05	5.22914e-05	2.49126e-05	3.24675e-05	2.90842e-05	3.83176e-05	3.95998e-05	5.71255e-05	3.67224e-05	3.9256e-05	3.10667e-05
PE(39:3p)+Li	PE	2.63675e-05	3.00159e-05	2.14841e-05	4.68452e-05	3.15037e-05	2.86161e-05	2.90682e-05	3.80614e-05	4.72467e-05	2.25969e-05	2.7232e-05	2.49291e-05	2.71836e-05	2.32766e-05	4.16908e-05	2.60448e-05	3.24529e-05	2.16304e-05
PC(37:5)+H	PC	0.000948997	0.000965488	0.000851169	0.0010844	0.00114472	0.000790301	0.00113335	0.000689013	0.00057147	0.000828854	0.000884503	0.000990309	0.00111939	0.00113976	0.00204536	0.00103802	0.00137387	0.00130203
TG(18:0/18:0/18:1)+NH4	TG	0.000993618	0.00100866	0.000739751	0.00108702	0.00125845	0.00115719	0.00104472	0.000714269	0.000755334	0.000789125	0.000992369	0.000850659	0.00139626	0.00116951	0.00189974	0.0012544	0.00137705	0.00105443
PE(14:0/18:2)+Na	PE	3.10173e-06	5.18972e-05	4.97105e-05	5.4412e-05	6.31587e-05	5.03015e-05	3.8751e-05	5.31566e-05	5.52786e-05	3.14883e-05	3.03147e-05	2.56148e-05	2.24753e-05	2.89269e-05	1.72026e-05	2.17195e-05	2.31495e-05	2.75879e-05
TG(18:1/17:1/22:0)+NH4	TG	0.00084394	0.000850193	0.000650452	0.00104502	0.00113026	0.00104111	0.00103418	0.000623485	0.000636201	0.000721398	0.000739465	0.000810203	0.00117782	0.000975091	0.0015791	0.000980127	0.00110155	0.000985985
DG(38:4)+H	DG	6.06662e-05	7.1026e-05	6.60242e-05	8.12974e-05	9.45845e-05	4.78155e-05	9.79626e-05	7.24724e-05	7.13154e-05	6.22446e-05	3.86651e-05	8.31072e-05	9.4779e-05	7.5373e-05	0.00012307	6.96486e-05	9.20653e-05	5.34186e-05
TG(25:0/18:1/18:1)+NH4	TG	0.000383579	0.000448692	0.000381347	0.000486602	0.000492425	0.000538889	0.000504459	0.000329041	0.000318453	0.000341818	0.000413055	0.000512092	0.000653253	0.000570589	0.000882878	0.000478651	0.00055446	0.00047628
PC(33:4)+H	PC	0.00054818	0.000700402	0.00056596	0.000655206	0.000664886	0.000741431	0.000704094	0.000706754	0.000813214	0.000413841	0.000831938	0.000425425	0.000854583	0.000452268	0.000674885	0.000884147	0.000791899	0.00085356
TG(18:0/18:1/22:0)+NH4	TG	0.00011236	0.000107819	8.0715e-05	0.000119204	0.000116573	0.000127563	0.000135557	7.2812e-05	6.97493e-05	9.28957e-05	9.19569e-05	0.000106718	0.000212955	0.000143611	0.000254726	0.000147822	0.000137082	0.000136354
MG(18:0)+NH4	MG	0.00027539	0.000227494	0.000189639	0.000339569	0.0002941	0.000261776	0.000298083	0.000277933	0.000313443	0.000166547	0.000201569	0.000288348	0.000236793	0.000327587	0.000389049	0.000188956	0.000349881	0.000308977
TG(15:0/16:1/18:2)+NH4	TG	0.00304768	0.00302301	0.00276086	0.00275198	0.00349022	0.00331423	0.0028072	0.00222059	0.00221018	0.00217488	0.00222395	0.00393307	0.00442594	0.00185789	0.00439224	0.00641493	0.00263145	0.00222313
PC(41:5)+H	PC	4.79416e-05	3.60345e-05	5.42505e-05	4.81278e-05	5.57091e-05	4.69351e-05	6.14667e-05	7.03904e-05	6.80783e-05	4.93155e-05	3.82913e-05	5.66641e-05	5.41619e-05	5.86702e-05	4.47586e-05	4.08603e-05	5.59008e-05	5.07593e-05
PC(41:6)+H	PC	0.000215642	0.000214466	0.000306565	0.000221456	3.88176e-05	0.000221635	0.000310684	0.000320873	0.00030423	0.000250892	0.000209501	0.000249178	0.000221843	0.000223908	0.000253433	0.00023492	0.000245941	0.000240162
PC(19:1/20:3)+Na	PC	7.9848e-05	7.98331e-05	8.78737e-05	9.81655e-05	9.97276e-05	9.22918e-05	3.75741e-05	5.97668e-05	6.94232e-05	5.09399e-05	0.000132231	8.38089e-05	9.18719e-05	7.31943e-05	0.000149656	7.75433e-05	9.50746e-05	7.36883e-05
SM(d41:0+pO)+H	SM	1.00811e-05	7.6952e-05	1.14258e-05	1.16358e-05	4.57909e-05	4.86748e-05	6.17181e-05	0.000105867	0.000137496	3.22463e-05	3.93655e-05	4.40798e-05	3.94793e-05	4.36669e-05	5.61998e-05	3.68995e-05	4.25516e-05	4.77281e-05
So(d17:1)+H	So	2.02643e-05	1.97911e-05	2.0089e-05	3.84861e-05	3.1246e-05	3.24642e-05	2.28172e-05	2.54047e-05	3.38551e-05	2.76217e-05	1.69125e-05	1.80131e-05	2.49487e-05	2.31079e-05	3.02995e-05	2.85416e-05	2.01032e-05	1.856e-05
PE(15:0/17:0)+H	PE	3.52372e-05	4.12794e-05	2.97871e-05	4.55316e-05	3.71045e-05	3.75857e-05	4.55741e-05	5.42875e-05	7.1757e-05	2.95372e-05	3.44213e-05	3.94371e-05	4.97414e-05	4.21738e-05	4.912e-05	4.73466e-05	5.17721e-05	3.8899e-05
PC(16:1)+H	PC	8.01628e-06	5.91246e-06	5.03579e-06	6.63738e-06	4.52784e-06	5.24427e-06	7.48871e-06	7.47569e-06	6.80733e-06	6.01581e-06	3.91735e-06	8.06218e-06	5.45552e-06	6.04795e-06	8.20062e-06	5.32294e-06	8.98831e-06	9.13231e-06
TG(15:0/16:0/17:1)+NH4	TG	0.00149531	0.00163294	0.00133409	0.00155231	0.00504014	0.00446349	0.00178623	0.00327378	0.00146047	0.00131305	0.00160504	0.00162734	0.00201651	0.00182341	0.00261727	0.00237602	0.00301197	0.00164717
PC(36:4)+H	PC	0.00021984	0.000222802	0.000198187	8.17848e-05	0.00035329	0.000306095	0.000314929	0.000214748	0.000191831	0.000164391	0.000227115	0.000268139	0.000236239	0.000594072	0.000519103	0.000256686	0.000273819	0.000475196
DG(18:1/20:4)+NH4	DG	0.000115428	0.000126812	0.000144159	7.36909e-05	0.000112961	0.000100453	9.6736e-05	0.000126189	0.00015957	0.000140343	0.000105638	0.000132948	9.10463e-05	0.000104387	8.39986e-05	0.000117409	0.000124218	0.000125073
TG(16:0/17:1/18:1)+NH4	TG	0.0101195	0.00963455	0.00896763	0.0107367	0.0119461	0.0110824	0.0105028	0.0109096	0.0044328	0.00972939	0.00934074	0.00944871	0.0130884	0.0116211	0.0153669	0.0114932	0.0121679	0.0102569
CerG1(d33:0+pO)+NH4	CerG1	3.56722e-05	3.5994e-05	2.28679e-05	4.46951e-05	4.09762e-05	2.80154e-05	3.97734e-05	3.37968e-05	3.13066e-05	1.67774e-05	3.22206e-05	4.09328e-05	5.6857e-05	4.46392e-05	9.84797e-05	3.5017e-05	4.47466e-05	4.25565e-05
MG(18:0)+H	MG	0.000210193	0.000165555	0.000149693	0.000253864	0.000222234	0.000163387	0.000190256	0.000170056	0.000230369	0.000135212	0.00015745	0.000216613	0.00019481	0.000262827	0.000323226	0.000151337	0.000280093	0.000233989
TG(40:4)+NH4	TG	5.71778e-06	6.02621e-06	4.63982e-06	7.81537e-06	8.82752e-06	6.01124e-06	7.82861e-06	6.04602e-06	5.87677e-06	4.42102e-06	4.65653e-06	6.84673e-06	7.00511e-06	6.49265e-06	1.09165e-05	5.82509e-06	8.06968e-06	7.55715e-06
LPC(21:0)+H	LPC	9.3144e-06	5.74404e-06	1.69184e-05	1.52288e-05	4.20117e-06	9.77624e-06	5.14913e-06	1.37801e-05	9.23558e-06	8.6064e-06	1.3336e-05	8.10464e-06	9.49663e-06	9.84997e-06	6.18186e-06	1.43411e-05	5.64046e-06	6.18631e-06
TG(18:1/17:1/18:2)+NH4	TG	0.00573718	0.00451138	0.0039523	0.0054788	0.00467556	0.00632892	0.00444367	0.00483301	0.00466782	0.00451447	0.00423407	0.00514753	0.00542666	0.00520453	0.00756235	0.00496018	0.00609644	0.00509573
PE(15:0/18:3)+H	PE	3.51662e-05	3.39016e-05	3.15782e-05	3.51537e-05	2.74416e-05	3.32471e-05	3.69447e-05	3.94613e-05	5.72307e-05	3.74039e-05	2.97785e-05	3.21892e-05	3.13624e-05	2.96779e-05	2.40505e-05	3.12455e-05	2.70969e-05	2.58576e-05
TG(20:3/11:1/20:5)+NH4	TG	4.09041e-05	4.07345e-05	4.96882e-05	2.56944e-05	3.4669e-05	4.01342e-05	3.39367e-05	3.36284e-05	3.3025e-05	4.16579e-05	4.44112e-05	4.36526e-05	2.59069e-05	3.04134e-05	2.3129e-05	3.64733e-05	3.60295e-05	2.7825e-05
PE(18:2/18:2)+Na	PE	0.000199854	0.000184266	0.000201256	0.000217428	0.000241141	0.000171746	0.00019891	0.000308663	0.000206898	0.000193038	0.000148439	0.000261192	0.000160622	0.000179007	0.000215366	0.000165545	0.000174105	0.000230888
PC(19:4e)+H	PC	2.34735e-05	3.29326e-05	3.99617e-05	1.3599e-05	1.28765e-05	2.05959e-05	1.40003e-05	2.85222e-05	2.94297e-05	3.02405e-05	2.70669e-05	3.63172e-05	1.97965e-05	2.03942e-05	1.32332e-05	2.23629e-05	1.31295e-05	2.24309e-05
PC(18:0e/20:5)+Na	PC	6.55845e-05	1.5422e-06	5.42982e-05	6.50777e-05	7.17628e-05	7.14259e-05	6.97631e-05	5.18709e-05	4.17954e-05	3.74482e-05	2.96344e-05	4.39548e-05	4.47994e-05	5.51508e-05	8.32365e-05	4.3309e-05	5.4073e-05	5.25583e-05
TG(16:0/16:0/24:0)+NH4	TG	6.23365e-05	5.80693e-05	4.25587e-05	7.29884e-05	7.60844e-05	7.35833e-05	6.75058e-05	4.0893e-05	4.63095e-05	5.27778e-05	5.29328e-05	6.03533e-05	9.27162e-05	7.51213e-05	0.000141351	9.28881e-05	0.000107428	9.345e-05
MG(18:1)+H	MG	3.81946e-06	3.48263e-06	2.88995e-06	5.08978e-06	3.86573e-06	4.68957e-06	4.48102e-06	3.27102e-06	3.36486e-06	3.11849e-06	3.41974e-06	3.80068e-06	5.17823e-06	4.12784e-06	5.67064e-06	4.03525e-06	4.89443e-06	4.83868e-06
PC(41:4)+H	PC	2.26342e-05	2.14242e-05	2.64872e-05	2.52497e-05	2.59372e-05	2.42588e-05	2.49696e-05	3.94678e-05	4.52945e-05	2.40743e-05	2.20411e-05	2.3712e-05	2.97454e-05	3.48344e-05	2.63652e-05	2.54609e-05	2.50374e-05	2.61628e-05
DG(14:0/20:5)+NH4	DG	2.36526e-05	2.76555e-05	3.49204e-05	1.94176e-05	2.79038e-05	2.69613e-05	2.51385e-05	2.39673e-05	2.32661e-05	3.06962e-05	1.98988e-05	3.35321e-05	1.42566e-05	2.12952e-05	1.99711e-05	2.27825e-05	2.05209e-05	6.28726e-06
TG(18:1/11:1/20:5)+NH4	TG	0.000138676	9.71659e-05	0.000157303	8.99284e-05	0.000121677	9.14623e-05	0.00011953	0.000118404	0.000122541	0.0001304	0.000122445	0.000132917	9.87153e-05	9.81899e-05	9.69337e-05	0.000109821	0.000102662	0.00010822
PI(18:0/20:5)+Na	PI	1.05781e-05	2.06805e-05	9.44879e-06	3.22627e-05	2.01391e-05	2.25793e-05	2.8845e-05	1.86134e-05	1.58351e-05	7.65639e-06	1.75596e-05	1.73309e-05	2.36655e-05	1.90291e-05	5.52209e-05	2.5014e-05	3.69432e-05	1.95393e-05
PC(35:6)+H	PC	0.000458572	0.000590632	0.000646966	0.000661256	0.00056578	0.000576746	0.000632855	0.00066136	0.000586035	0.000752663	0.000471428	0.000427817	0.000700802	0.000661748	0.000538627	0.000885923	0.000642086	0.000812691
DG(16:0)+NH4	DG	6.63906e-06	4.62852e-06	4.50758e-06	6.36773e-06	4.60042e-06	5.42225e-06	5.54521e-06	4.10553e-06	4.81987e-06	4.35678e-06	5.24395e-06	5.87426e-06	7.27679e-06	5.40546e-06	8.44002e-06	5.4472e-06	8.44561e-06	6.10868e-06
TG(56:4)+NH4	TG	0.000251243	0.000231952	0.000189457	0.000303908	0.000308782	0.000257656	0.000281622	0.000197739	0.000182357	0.00020718	0.000216752	0.000256239	0.000336739	0.000287981	0.000479343	0.000280702	0.000369499	0.000271423
PI(15:0/20:5)+NH4	PI	6.36806e-06	5.50517e-06	4.77885e-06	6.41679e-06	5.24073e-06	5.35559e-06	5.34653e-06	7.8014e-06	7.61957e-06	3.03725e-06	9.48895e-06	3.42218e-06	3.51868e-06	3.51846e-06	3.16925e-06	7.1118e-06	4.11724e-06	2.85496e-06
PE(19:1)+H	PE	7.98677e-06	6.01847e-06	4.45891e-06	6.25852e-06	4.51777e-06	5.23703e-06	7.48683e-06	7.16313e-06	6.79976e-06	6.01581e-06	3.91735e-06	8.06218e-06	5.45552e-06	6.18123e-06	8.20062e-06	5.32294e-06	9.86913e-06	9.47647e-06
PE(18:1/21:0)+H	PE	0.00517183	0.00479501	0.00515434	0.00436051	0.00413259	0.00463681	0.00507132	0.00700888	0.00752881	0.00626344	0.00428632	0.0043719	0.00411022	0.00602456	0.0035546	0.0043326	0.0040745	0.00442544
PE(18:0p/20:2)+H	PE	3.90712e-05	3.67648e-05	3.44395e-05	4.3451e-05	4.3056e-05	4.4361e-05	4.29846e-05	4.89569e-05	7.47156e-05	3.36886e-05	3.31592e-05	4.45647e-05	5.25527e-05	5.18458e-05	7.58997e-05	4.55099e-05	5.73522e-05	5.07341e-05
PC(21:0e)+H	PC	9.48516e-06	5.72959e-06	1.69651e-05	1.0892e-05	4.20117e-06	9.19159e-06	4.86975e-06	1.43806e-05	9.23558e-06	1.19304e-05	1.34135e-05	7.84007e-06	8.81306e-06	1.48388e-05	6.18186e-06	1.00291e-05	6.17342e-06	6.37578e-06
PC(36:9)+H	PC	7.01656e-06	7.29047e-06	9.77137e-06	8.92825e-06	8.08218e-06	6.90687e-06	7.92618e-06	9.43809e-06	9.2693e-06	9.35342e-06	6.57365e-06	8.44367e-06	5.33722e-06	6.09314e-06	5.66542e-06	6.71639e-06	5.53696e-06	6.92326e-06
PC(38:8)+H	PC	0.00286254	0.00261309	0.00266843	0.00270248	0.00265957	0.00277038	0.00269706	0.00258807	0.00291619	0.00212186	0.00184561	0.00438252	0.00168367	0.00477918	0.0037396	0.00192436	0.00189643	0.00200104
PI(18:0/20:4)+NH4	PI	1.8298e-05	2.15733e-05	1.44785e-05	4.04506e-05	2.44993e-05	1.96484e-05	2.28298e-05	3.22287e-05	3.21489e-05	1.49828e-05	2.14839e-05	1.72867e-05	3.73208e-05	3.16187e-05	4.36209e-05	3.06199e-05	4.56244e-05	2.59527e-05
PE(18:1/18:1)+Na	PE	0.000108266	0.00231201	0.00225417	0.00248085	0.00236383	0.000109589	0.0023354	0.00306305	0.000145623	0.000111728	0.00218109	0.00217744	0.00215005	9.69313e-05	0.00219199	9.8246e-05	0.00230532	9.92166e-05
PE(20:4e)+Li	PE	7.65022e-06	6.00877e-06	5.04656e-06	6.73549e-06	4.41083e-06	5.11005e-06	7.19936e-06	7.19966e-06	6.40831e-06	6.48798e-06	4.01744e-06	8.44932e-06	5.74763e-06	5.91882e-06	8.59412e-06	5.29088e-06	9.78136e-06	9.37827e-06
PC(18:0/20:3)+Na	PC	4.39573e-05	6.69757e-05	7.2343e-05	7.26916e-05	8.62841e-05	7.19103e-05	6.71655e-05	3.65981e-05	3.59755e-05	4.91948e-05	6.08207e-05	7.47859e-05	9.6063e-05	9.49544e-05	0.000105875	8.5204e-05	0.000100853	9.31204e-05
PE(20:5/18:2)+H	PE	0.000199854	0.000184266	0.000202743	0.000217428	0.000242232	0.000246495	0.00019891	0.000308663	0.000206898	0.000186686	0.000148439	0.000256124	0.000160622	0.000179007	0.000215366	0.000165545	0.000174105	0.000230888
PE(17:1/16:0)+H	PE	0.00034885	0.000352011	0.000271247	0.000426325	0.000370736	0.000346383	0.000378818	0.000469307	0.000493192	0.000309618	0.000354064	0.000304678	0.000314951	0.000359232	0.000319016	0.000388528	0.000383467	0.000387795
TG(44:5p)+NH4	TG	0.000113748	8.73641e-05	8.16974e-05	0.000136001	0.000142365	0.000121505	0.000141414	0.000109222	0.000120821	7.61174e-05	8.88408e-05	0.00011611	0.000119557	0.000133151	0.000236767	0.000103545	0.000159396	0.000126658
PC(17:1/18:1)+Na	PC	0.000881988	0.000965488	0.000706172	0.0010844	0.00114472	0.000790301	0.00106829	0.000689013	0.00063108	0.000673168	0.000884503	0.000990309	0.00111939	0.00117076	0.00204536	0.00103802	0.00137387	0.00130203
TG(16:1/14:1/17:1)+NH4	TG	0.000875921	0.00118715	0.00105709	0.00111848	0.0011883	0.00116561	0.000947872	0.000827417	0.000798955	0.000950265	0.00108552	0.00108791	0.000911166	0.000697362	0.000856783	0.00119983	0.00114828	0.000931468

## Sheet: lipid metabolomics neg ion
Values represent area ratios normalized to total lipid
LipidIon	Class	N2 - 50 01	N2 50 02	N2 50 03	ssu-1 50 04	ssu-1 50 05	ssu-1 50 06	daf-16 50 07	daf-16 50 08	daf-16 50 09	N2 300-50 10	N2 300-50 11	N2 300-50 12	ssu-1 300-50 13	ssu-1 300-50 14	ssu-1 300-50 15	daf-16 300-50 16	daf-16 300-50 17	daf-16 300-50 18
PC(19:0/20:5)+HCOO	PC	0.000629508	0.000603786	0.000831709	0.000643886	0.000761244	0.000677257	0.000588086	0.000741238	0.000596992	0.00287824	0.00294777	0.00271357	0.00373668	0.00294743	0.00348612	0.00298669	0.00281951	0.00344269
PI(20:5/20:4)-H	PI	0.000148737	0.000153625	0.000160883	0.000156804	0.000122161	0.000131959	0.00015102	0.000189716	0.000202242	5.36431e-05	4.82283e-05	5.40126e-05	4.89221e-05	5.44269e-05	4.64835e-05	4.44604e-05	4.43598e-05	4.71064e-05
PE(15:0/14:0)-H	PE	0.000194047	0.000178438	0.000179782	0.000185857	0.000171001	0.000162479	0.000173298	0.000173825	0.000203695	6.67168e-05	7.25925e-05	8.67645e-05	9.30431e-05	0.000107228	9.57097e-05	8.05038e-05	8.62416e-05	7.46742e-05
PE(18:0/20:4)-H	PE	0.00154753	0.00165236	0.00155634	0.00165289	0.00145238	0.00135476	0.00128713	0.00154769	0.00105951	0.00084939	0.000870047	0.000917826	0.000978966	0.00102694	0.00105879	0.000885162	0.000965569	0.000949047
PC(19:1/20:5)+HCOO	PC	0.0126735	0.013093	0.0137406	0.0115067	0.0123033	0.0120167	0.00667297	0.0119972	0.0111843	0.0255824	0.0254709	0.0239126	0.0245791	0.0243375	0.0253598	0.0229899	0.0244964	0.0245207
PE(15:0/20:5)-H	PE	0.00148893	0.00138397	0.00136146	0.00124478	0.00127295	0.0011657	0.00134086	0.00131249	0.00126596	0.000779244	0.000643805	0.000708341	0.000866824	0.000706262	0.000940809	0.000678765	0.000692374	0.000689203
PC(17:1/18:1)+HCOO	PC	0.0141524	0.0165542	0.0167979	0.0225603	0.0157949	0.0217612	0.0197373	0.0194642	0.0136205	0.0380898	0.0399065	0.035707	0.0192741	0.0345709	0.031442	0.0401448	0.0360333	0.037852
PG(18:0e/18:1)-H	PG	1.06991e-05	1.70491e-05	2.30699e-05	4.88773e-06	2.23185e-06	4.41491e-06	4.58947e-06	7.23715e-06	1.31872e-05	0.000534557	0.000520511	0.00056662	0.000580461	0.000659849	0.000505846	0.000524686	0.000451468	0.000500465
PC(20:4/20:4)+HCOO	PC	0.00234377	0.00250256	0.00244732	0.00164444	0.00240042	0.00219715	0.00180629	0.00194536	0.0017294	0.00135269	0.00109745	0.00121879	0.00116361	0.00144865	0.00104543	0.000986732	0.00103554	0.00116173
LPC(16:0)+HCOO	LPC	0.000376212	0.000492609	0.00055688	0.000592995	0.000267055	0.000423266	0.000270018	0.000426647	0.000366339	0.00116525	0.00131185	0.00125521	0.00101087	0.000790692	0.000458834	0.000845961	0.000520264	0.000652954
PC(20:5/20:4)+HCOO	PC	0.0234405	0.0248295	0.0252241	0.0198387	0.0231908	0.0212824	0.0195443	0.0196547	0.0185055	0.0139062	0.0115037	0.0137293	0.0123831	0.0141182	0.0127756	0.0125907	0.012971	0.0133196
PC(18:3/20:4)+HCOO	PC	0.000813999	0.000896272	0.000878743	0.000840428	0.00071518	0.000963442	0.000861492	0.000778994	0.000652683	0.000548268	0.000504524	0.000482299	0.000478042	0.000552766	0.00040752	0.000492713	0.000374947	0.000544344
PS(42:7)-H	PS	0.000203196	0.000176964	0.00018993	0.000199259	0.000194319	0.000166032	0.000196175	0.000199153	0.000183199	8.46514e-05	5.99857e-05	8.42232e-05	6.80931e-05	7.0101e-05	6.15632e-05	6.58395e-05	7.12707e-05	7.03405e-05
PE(18:0p/20:5)-H	PE	0.010225	0.0107496	0.0101368	0.0104594	0.0115034	0.0112987	0.0118989	0.0120827	0.0105081	0.00400675	0.00336855	0.00462812	0.00532142	0.00483948	0.00576291	0.00426161	0.00485092	0.00454389
CL(20:5/18:0/18:0/22:1)-H	CL	3.01678e-05	3.1931e-05	2.51003e-05	3.64845e-05	2.95984e-05	3.98255e-05	1.89673e-05	3.35627e-05	3.20558e-05	6.21077e-05	6.17888e-05	5.84655e-05	6.51477e-05	7.46202e-05	2.17165e-05	7.23874e-05	4.92795e-05	8.04965e-05
PE(14:0/20:4)-H	PE	0.000191928	0.000203856	0.000208027	0.000233003	0.000158883	0.000186678	0.000178231	0.000248814	0.000115982	0.000108325	0.000104471	0.000101402	0.000159816	0.000115653	8.26186e-05	0.000128141	0.000113442	0.000140787
PE(18:1/20:4)-H	PE	0.00210498	0.00199933	0.002091	0.00184042	0.00191724	0.00186942	0.00210149	0.00196205	0.00191026	0.00103034	0.00087585	0.0010918	0.000930115	0.000983928	0.00102943	0.000982307	0.00103578	0.00117033
PE(14:0/20:5)-H	PE	0.000640799	0.000644845	0.000560099	0.000525246	0.000467608	0.000550917	0.000480099	0.000509863	0.000502497	0.000262281	0.00021392	0.000274752	0.000172042	0.000203399	0.000186656	0.000211421	0.000237058	0.000235633
Cer(d17:1/24:0)+HCOO	Cer	0.000594552	0.000560529	0.000583508	0.00050957	0.000598021	0.000534199	0.000491583	0.000555485	0.00056151	0.000413255	0.00042309	0.000406171	0.000436006	0.000469012	0.000449856	0.000319004	0.000316431	0.000331381
PS(20:3/18:2)-H	PS	0.0002853	0.000325755	0.000291029	0.000408657	0.000338266	0.000286241	0.00039985	0.000232969	0.000250341	0.000119053	0.000139389	0.000146507	0.000199526	0.000159844	0.000278192	0.000146921	0.000214655	0.000167144
PE(15:0/15:0)-H	PE	0.000403694	0.000389246	0.000334968	0.000405816	0.000332947	0.000360963	0.000433377	0.000468139	0.000501134	0.000142855	0.000110662	0.000157162	0.000153726	0.000149074	0.000203974	0.00015431	0.000175677	0.000151955
PE(18:0e/20:5)-H	PE	0.00326296	0.00299532	0.0028914	0.00270154	0.00251735	0.00240071	0.00282441	0.00286354	0.00272515	0.00150476	0.00170165	0.00164807	0.00172476	0.00174318	0.00171314	0.00154195	0.00169814	0.00168363
PC(15:0/20:5)+HCOO	PC	0.0278705	0.0281873	0.0271029	0.0186006	0.0247741	0.0245056	0.024857	0.0236636	0.022545	0.0164935	0.0137419	0.0154385	0.0157895	0.016071	0.0154462	0.01436	0.0153034	0.0157111
SM(d20:0/19:1)+HCOO	SM	0.00590061	0.00590139	0.0052049	0.00552887	0.00463346	0.0050845	0.00531222	0.00679884	0.00726683	0.0032505	0.00284699	0.00352976	0.00331283	0.0036739	0.00385801	0.00324217	0.0036581	0.00359316
PE(20:5/20:4)-H	PE	0.000974326	0.000910385	0.000846119	0.000722956	0.000873499	0.000837346	0.0010332	0.000888851	0.000887351	0.000506004	0.000435972	0.000500728	0.000499682	0.000566196	0.000519475	0.000466019	0.000534865	0.000570094
PS(42:7)-H	PS	0.00183386	0.0017277	0.00189656	0.00160368	0.00163782	0.00180587	0.00197423	0.00192433	0.00180932	0.00110978	0.000886357	0.00109435	0.000892274	0.000885572	0.000886295	0.000925595	0.000987941	0.00105438
PC(18:1/18:2)+HCOO	PC	0.0125891	0.0134953	0.0135914	0.0114473	0.0121025	0.0129964	0.0146145	0.00969667	0.00898731	0.0195601	0.0194099	0.0192638	0.0180858	0.0186663	0.016942	0.0188073	0.0182808	0.0187379
PG(18:1/18:1)-H	PG	0.000263854	0.000292082	0.000219936	0.000357326	0.000259909	0.000237844	0.000244434	0.000228032	0.000246332	0.00045527	0.00049306	0.000441667	0.000551398	0.000595537	0.000547058	0.000562058	0.000559486	0.000526873
PE(18:0p/20:4)-H	PE	0.00332417	0.00284835	0.00275252	0.00303099	0.00327049	0.00307278	0.0032799	0.00366232	0.00348364	0.00123465	0.000999077	0.00140913	0.00152625	0.00170234	0.00198347	0.00138212	0.00159353	0.00149834
PE(18:0p/20:3)-H	PE	0.00261855	0.00268331	0.00227576	0.00267054	0.00286917	0.00285768	0.00332351	0.00358144	0.00355573	0.00134345	0.00112145	0.00147527	0.00178319	0.00195519	0.0022972	0.00142238	0.00188265	0.00171295
PC(18:1/20:4)+HCOO	PC	0.0136451	0.014438	0.0141855	0.0117907	0.0134983	0.0128006	0.0127565	0.0114581	0.0105752	0.0109843	0.00971315	0.0104538	0.0100545	0.0100619	0.0101534	0.00928376	0.00983726	0.0103141
PC(20:5/20:5)+HCOO	PC	0.0629593	0.0639689	0.0624455	0.0559101	0.0593444	0.0626087	0.0604485	0.0556962	0.0435875	0.0347839	0.0290003	0.0339562	0.0315794	0.032539	0.0317392	0.028178	0.031654	0.0326972
CL(18:3/20:3/20:4/18:2)-H	CL	7.71643e-05	8.03587e-05	8.7488e-05	0.000130297	9.39358e-05	0.00010886	0.000135402	0.000150886	0.000152862	0.000132121	0.000149739	0.000135259	0.000174647	0.000154077	0.000161902	0.000254528	0.000176547	0.000205796
PE(20:1/18:2)-H	PE	0.000759746	0.000789133	0.000727867	0.000783186	0.000691698	0.000697758	0.000763415	0.000651549	0.000806151	0.000559633	0.000588344	0.00061869	0.000633423	0.000641201	0.00065041	0.000642756	0.000749821	0.000702602
LPC(19:1)+HCOO	LPC	0.000260924	0.000365519	0.000937109	0.000623108	0.000221469	0.000347209	0.000215178	0.000266404	0.000243394	0.00215126	0.00278378	0.00241009	0.00206868	0.00150763	0.00101831	0.00220018	0.00141565	0.0016824
PE(18:0e/17:1)-H	PE	0.00114149	0.00127937	0.00101818	0.00196978	0.0014646	0.00141395	0.0014261	0.00143314	0.00166449	0.00172066	0.00183901	0.00193026	0.00240802	0.00219009	0.00299813	0.00210437	0.00246622	0.00198061
PG(17:1/16:0)-H	PG	0	3.64268e-06	9.44274e-06	2.51657e-05	0	3.64212e-05	0	0	0	8.9416e-05	9.01968e-05	0.000111406	0.000121147	0.000120822	6.03057e-05	5.53396e-05	8.28608e-05	3.63746e-05
PC(19:1/18:1)+HCOO	PC	0.00657148	0.00710419	0.00795071	0.00664858	0.00658309	0.00628138	0.00772117	0.00787468	0.00694317	0.013849	0.0155495	0.0131799	0.013218	0.0124918	0.0116017	0.0160827	0.014113	0.0133408
PC(14:0/20:5)+HCOO	PC	0.00522544	0.00503936	0.00630925	0.00423691	0.00419299	0.00448981	0.00365393	0.0039899	0.00505373	0.000344225	0.00152424	0.00193869	0.00150019	0.00157195	0.00144658	0.00143374	0.00149164	0.00161311
SM(d39:0)+HCOO	SM	0.00014543	0.000144545	0.000122676	9.87347e-05	7.20397e-05	0.000101858	0.00011474	0.000156042	0.000159054	6.66432e-05	6.44836e-05	8.24045e-05	5.90821e-05	5.33019e-05	6.19212e-05	4.98598e-05	7.75467e-05	5.85696e-05
PS(17:0/18:1)-H	PS	0.000117458	0.000125981	0.000107283	0.000134211	0.000100113	0.000149654	0.000186975	0.000229561	0.000245519	0.000230679	0.000225294	0.000261532	0.000314215	0.000300371	0.00029653	0.000243738	0.000258999	0.000274542
PG(36:2e)-H	PG	2.03788e-06	5.43588e-06	4.39891e-06	3.7224e-06	2.09633e-06	2.022e-06	1.97153e-06	1.11219e-06	6.62315e-07	0.000258113	0.000218168	0.000223871	0.00029635	0.000296556	0.000187499	0.000163443	0.000157613	0.000165187
PS(42:9)-H	PS	0.00395302	0.00393693	0.00389369	0.00305329	0.00314266	0.00371601	0.00417563	0.00428643	0.00436789	0.0015697	0.00106868	0.00137261	0.00121694	0.001232	0.00102638	0.00135679	0.00141989	0.00162399
LPE(20:1)-H	LPE	3.94655e-05	4.89042e-05	0.000114345	9.52489e-05	2.9526e-05	4.5645e-05	3.20131e-05	7.91508e-05	6.05666e-05	0.000348765	0.000441593	0.000331809	0.000364149	0.000400202	0.000242756	0.000493157	0.000366787	0.000386046
PE(18:0p/20:4)-H	PE	0.00262633	0.00243451	0.00215574	0.0026499	0.00275917	0.00269351	0.00280518	0.00313053	0.00292683	0.00111299	0.000974535	0.00125625	0.00154873	0.00166076	0.00203778	0.00113613	0.00152917	0.0014012
LPE(19:1)-H	LPE	0.000150275	0.000184676	0.000299914	0.000363101	0.000152251	0.000163168	0.00021121	0.000264883	0.000226669	0.000658568	0.000821886	0.00064136	0.000753268	0.000630871	0.000504412	0.000800426	0.000557482	0.000625835
PE(31:3)-H	PE	9.32609e-06	2.97737e-05	2.34854e-05	4.88069e-05	2.80573e-05	2.62836e-05	7.86678e-06	1.30366e-05	1.29317e-05	6.8391e-05	8.2308e-05	6.79602e-05	4.15207e-05	5.15949e-05	4.55421e-05	0.000101759	3.30316e-05	4.16578e-05
LPC(18:1)+HCOO	LPC	0.00371638	0.00579098	0.00502468	0.00844815	0.00311429	0.00448069	0.00288722	0.00334926	0.00358802	0.0163922	0.0207365	0.0176657	0.0137634	0.0114473	0.00683074	0.0149196	0.0101579	0.0106969
SM(d20:1/18:0)+CH3COO	SM	0.00590061	0.00587401	0.00522778	0.00562407	0.0046108	0.00506555	0.00531272	0.00673919	0.00741781	0.00321007	0.00243892	0.00345723	0.00326302	0.00361716	0.00377109	0.00320373	0.0035855	0.00352793
PS(16:0/16:1)-H	PS	1.53152e-06	2.79889e-06	4.35331e-06	7.39808e-06	1.95662e-06	3.12894e-06	7.7839e-07	1.89913e-06	2.33478e-06	2.15111e-05	2.17469e-05	1.65941e-05	1.73798e-05	1.71602e-05	1.0725e-05	1.64565e-05	1.60991e-05	1.53994e-05
PI(15:0/20:5)-H	PI	0.000154792	0.000142222	0.000123209	0.000155678	0.000122721	0.000126893	0.000137209	0.00018874	0.000209132	6.27158e-05	4.7708e-05	4.84177e-05	6.04612e-05	5.21556e-05	4.80242e-05	4.15938e-05	5.33958e-05	5.95097e-05
LPC(18:3)+HCOO	LPC	0.000205208	0.000345613	0.000545356	0.00050261	0.00017641	0.000269447	0.000132223	0.00018939	0.00018384	0.00111559	0.00138581	0.00109894	0.00108736	0.000746362	0.000453935	0.000835659	0.000484626	0.000548382
PG(17:0/18:1)-H	PG	8.02486e-05	0.000109886	6.04503e-05	0.000121427	3.15634e-05	0.000287619	3.74192e-05	4.4772e-05	5.36813e-05	0.000216631	0.000185605	0.000210566	0.000228534	0.000199467	0.000151894	0.000180899	0.000173857	0.000190176
PE(18:3/20:5)-H	PE	0.0003995	0.000430702	0.000465946	0.000442387	0.000326598	0.000376519	0.000370268	0.000480692	0.000361403	0.000305725	0.000266458	0.000247046	0.000322042	0.000233642	0.000235447	0.000282507	0.000274736	0.000248573
LPE(20:2)-H	LPE	7.1909e-05	9.27223e-05	0.000315742	0.000155855	4.56763e-05	6.39326e-05	2.67607e-05	5.9358e-05	4.13404e-05	0.000862508	0.00116555	0.000872993	0.000679762	0.000701637	0.000378358	0.000926257	0.000663921	0.00075696
LPC(18:0)+HCOO	LPC	0.000336944	0.000361209	0.000501141	0.000416034	0.000174043	0.000326956	0.000195456	0.000305869	0.000321364	0.000789823	0.000887253	0.000776359	0.000690104	0.0005729	0.000362011	0.000690268	0.00041275	0.000516723
PE(22:0/18:3)-H	PE	4.0863e-05	4.62184e-05	6.47746e-05	9.86457e-05	5.33075e-05	5.75962e-05	3.64599e-05	4.81814e-05	5.39622e-05	0.000111765	0.000133398	0.000106413	0.000112181	0.000124328	0.000106333	0.000120954	0.000124355	0.000116087
LPE(18:1)-H	LPE	0.00469442	0.00629857	0.0143922	0.0158078	0.00406014	0.0047098	0.00308177	0.00568159	0.00451686	0.0332696	0.0428336	0.0319987	0.0291676	0.0270218	0.0161284	0.0340098	0.024074	0.0253396
LPC(20:3)+HCOO	LPC	0.000321684	0.000497614	0.000936475	0.000671826	0.000258057	0.000360826	0.00018674	0.000220158	0.000211028	0.00193397	0.00269251	0.00236329	0.00215493	0.00167977	0.000904235	0.00205545	0.00125003	0.00150453
PE(37:1p)-H	PE	0.000777369	0.000760471	0.00069033	0.000737071	0.000761802	0.000777292	0.00125437	0.00121168	0.0013536	0.000380902	0.000439203	0.000510635	0.000585083	0.000541813	0.000503092	0.000697047	0.000758356	0.00079741
PS(42:8)-H	PS	0.00227373	0.00214453	0.0026019	0.00188501	0.00188468	0.00219734	0.00260016	0.00245451	0.0024583	0.00126702	0.00103131	0.00121069	0.0012142	0.00120061	0.00101371	0.00129482	0.00123737	0.00133407
PG(17:0/20:5)-H	PG	2.39515e-05	4.9251e-05	3.6736e-05	2.32348e-06	2.98019e-05	3.4842e-05	3.64853e-05	4.19722e-05	4.69394e-05	0.000383258	0.000292282	0.000342169	0.000347658	0.000399743	0.000362749	0.000311606	0.000260137	0.00032681
PI(20:5/18:2)-H	PI	0.000252986	0.000291306	0.000228567	0.000260137	0.000211034	0.00023182	0.000220542	0.000282552	0.000316083	0.000114552	9.98602e-05	0.000142147	0.000125756	0.000123831	0.000109686	0.000102596	0.000139677	0.000132731
PC(17:1/16:1)+HCOO	PC	0.00265328	0.00259606	0.00268911	0.00287191	0.00287404	0.00261646	0.00242988	0.00235271	0.00234438	0.00468527	0.00487989	0.00434429	0.00496418	0.00431582	0.0038473	0.00514297	0.00530314	0.00540306
SM(d22:0+pO/19:1)+HCOO	SM	0.00108765	0.000987433	0.000908972	0.00125384	0.000871079	0.000812599	0.000928893	0.00140822	0.00140026	0.0005327	0.000573236	0.000698966	0.000696514	0.000581192	0.000990431	0.000668809	0.000850229	0.000630189
PE(18:1/18:1)-H	PE	0.0175412	0.0166908	0.0142831	0.0186826	0.0172965	0.0171557	0.0220208	0.0216124	0.0211352	0.00803907	0.00766339	0.00937714	0.00872833	0.00889988	0.0100284	0.00864072	0.0108687	0.00975206
PE(17:0/20:5)-H	PE	0.0125968	0.0113494	0.0119798	0.0118108	0.0115069	0.0115113	0.0142905	0.0151733	0.0120623	0.00884069	0.00860305	0.00914855	0.00932887	0.00908733	0.0109601	0.00955764	0.0107104	0.0100414
Cer(d17:1/21:0)+HCOO	Cer	0.00143923	0.00154181	0.00156006	0.00111991	0.00117491	0.00129277	0.00139583	0.00142115	0.00169918	0.00128945	0.00120519	0.00114904	0.00123993	0.00128075	0.00105935	0.00109357	0.00100465	0.001101
PI(18:3/20:5)-H	PI	1.78169e-05	1.48337e-05	1.34975e-05	2.10895e-05	1.07204e-05	1.44919e-05	1.32365e-05	1.92239e-05	1.98679e-05	8.41511e-06	4.81108e-06	4.83929e-06	4.80176e-06	9.40261e-06	3.73554e-06	2.59376e-06	4.72352e-06	6.89029e-06
SM(d22:0/18:1)+HCOO	SM	0.00160998	0.00154078	0.00134878	0.00162044	0.00142864	0.00151526	0.00153319	0.00235323	0.00260155	0.000874474	0.000799634	0.000921749	0.000874515	0.000927251	0.000862689	0.00066816	0.000806418	0.000741047
PC(19:1/18:2)+HCOO	PC	0.00680484	0.00666995	0.00803971	0.00601484	0.00616404	0.00656948	0.00617688	0.00631092	0.00614878	0.0107091	0.0110159	0.0103245	0.010822	0.0104294	0.00999092	0.0109353	0.0107923	0.0112033
LPE(17:1)-H	LPE	0.000320498	0.000358011	0.000804023	0.00096349	0.000330441	0.000327936	0.000230059	9.97995e-05	0.000312317	0.0028956	0.00381787	0.00275656	0.00281557	0.00267684	0.00177238	0.00335251	0.00214816	0.00226653
PS(18:0/20:5)-H	PS	0.00583541	0.00565851	0.00474394	0.00694109	0.00654268	0.00583591	0.00656482	0.00724178	0.00690663	0.00250305	0.00250169	0.003574	0.00442452	0.00436222	0.00609117	0.00370308	0.00486041	0.00499642
SM(d20:1/17:0)+CH3COO	SM	0.000950763	0.0011159	0.000953084	0.000882349	0.000793256	0.000747434	0.00105137	0.00148594	0.00128528	0.000663195	0.000554347	0.000664564	0.000621631	0.000603676	0.000581637	0.000736092	0.000755851	0.000731022
PA(43:6)-H	PA	0.00129672	0.00118766	0.00120898	0.00134988	0.00123241	0.0015546	0.00111798	0.00103077	0.00114015	0.00217155	0.00239998	0.0020434	0.0024743	0.0021282	0.00196221	0.00274821	0.00248362	0.00291933
PE(18:0e/20:4)-H	PE	0.000684663	0.000630724	0.000602709	0.000650514	0.000523668	0.000533738	0.000633769	0.000814955	0.000754311	0.000467188	0.000501928	0.000449136	0.000574736	0.000607121	0.000565188	0.00048795	0.000559046	0.000482685
LPE(20:4)-H	LPE	0.000264333	0.000368535	0.000855363	0.000910898	0.000256219	0.000338529	0.000204506	0.000275134	0.000263359	0.00187358	0.00254735	0.0018143	0.00185413	0.00178475	0.00101182	0.0021358	0.00138723	0.00150805
PC(18:0/20:4)+HCOO	PC	0.00152761	0.00165938	0.00161888	0.00136062	0.00153039	0.00138457	0.00128126	0.00128783	0.00118202	0.00139483	0.00134058	0.00128468	0.00137188	0.0013698	0.00133432	0.00133822	0.00139415	0.00148926
PS(22:0/20:5)-H	PS	0.019188	0.019008	0.0199514	0.0157967	0.0188337	0.01817	0.018763	0.0137984	0.0169924	0.0255824	0.0235085	0.0239126	0.0245791	0.0243375	0.0253598	0.0229899	0.0244964	0.0245207
PI(20:5/20:5)-H	PI	0.000135508	0.000133218	0.000140385	0.000147709	0.000104349	0.000119195	0.000133256	0.000182471	0.000192005	7.80386e-05	6.22918e-05	8.51485e-05	5.34184e-05	6.25204e-05	4.95063e-05	4.85156e-05	5.74353e-05	6.53761e-05
LPE(18:2)-H	LPE	0.000697259	0.000885929	0.00237842	0.00178878	0.000488283	0.000621619	0.000265273	0.00043388	0.000390755	0.00529202	0.00731751	0.00518292	0.00479856	0.00458255	0.00266473	0.00567927	0.00349127	0.00380512
LPC(18:1)+HCOO	LPC	0.000338591	0.000496398	0.000819404	0.000688426	0.000274239	0.000397916	0.000271292	0.000264997	0.000278548	0.00159249	0.00172894	0.00150599	0.00133313	0.00102761	0.000641745	0.00157515	0.000977498	0.0010484
PS(41:6)-H	PS	0.0242249	0.0241181	0.0254217	0.0211415	0.0220711	0.0230913	0.0181416	0.0165668	0.0164633	0.0225334	0.0215723	0.0215557	0.0212989	0.022072	0.0205404	0.0201277	0.020393	0.0210052
LPE(20:3)-H	LPE	0.000271256	0.00040937	0.000949328	0.000805339	0.000206592	0.000243932	0.000165009	0.000233448	0.000197105	0.00198361	0.00280154	0.00198439	0.0015946	0.00148493	0.000923609	0.00218451	0.00143657	0.00147616
SM(d22:0/19:1)+HCOO	SM	0.000225058	0.00023443	0.000195925	0.00024631	0.000175859	0.000181847	0.000206529	0.000309896	0.000345461	0.000131983	0.000143627	0.000158393	0.000153706	0.000146176	0.000170166	0.000136943	0.000144041	0.00014958
CL(19:1/18:1/18:2/20:0)-H	CL	6.39001e-05	9.21834e-05	8.51813e-05	7.6446e-05	9.73949e-05	7.94044e-05	8.67876e-05	0.000116923	9.23943e-05	1.71433e-05	1.99049e-05	3.17176e-05	1.8406e-05	2.94684e-05	2.0829e-05	1.59667e-05	4.48976e-05	3.76506e-05
PE(18:0e/20:4)-H	PE	0.00111674	0.00106002	0.000883522	0.00121274	0.000926284	0.000860682	0.000920923	0.000940522	0.000969247	0.000475358	0.000586838	0.000589838	0.000649185	0.000695058	0.000662902	0.000539077	0.00057445	0.000595759
LPE(17:1)-H	LPE	0.000266863	0.000350185	0.00051944	0.000664038	0.000268678	0.00026251	0.000251789	0.000369513	0.0003004	0.00159329	0.00195208	0.00135869	0.00152157	0.00126192	0.000911031	0.00150973	0.00108692	0.00112346
PE(18:0p/20:2)-H	PE	0.000496461	0.000554638	0.000492071	0.000653429	0.000569895	0.000654125	0.000600306	0.000682934	0.000747466	0.000737476	0.000803022	0.000682063	0.00102251	0.00102543	0.00133291	0.00103904	0.00113271	0.00109457
PE(18:1/18:2)-H	PE	0.000344981	0.000498049	0.000630369	0.000762529	0.00036148	0.00031394	0.000157478	0.000232184	0.000238475	0.00131891	0.00166083	0.0011868	0.001261	0.000938765	0.000596734	0.0010622	0.00105985	0.000970658
LPE(20:2)-H	LPE	2.55452e-05	3.23308e-05	7.9325e-05	5.8715e-05	1.75364e-05	2.85297e-05	2.08575e-05	2.61731e-05	2.54893e-05	0.000194913	0.000278351	0.000192533	0.000152103	0.000164743	0.000102768	0.000213579	0.000159282	0.000173039
PC(20:1/20:5)+HCOO	PC	0.0016406	0.00151245	0.00183969	0.00127004	0.00148189	0.0015152	0.00187744	0.00136903	0.0016022	0.00118218	0.000975499	0.0010744	0.00099239	0.00118265	0.000869313	0.0010574	0.00109385	0.00120271
PE(34:6)-H	PE	4.04255e-07	2.26822e-06	2.19858e-05	4.73775e-06	0	0	0	0	2.61675e-07	5.02172e-05	5.89665e-05	3.99411e-05	2.32766e-05	1.88057e-05	1.01194e-05	2.78503e-05	1.53687e-05	1.70537e-05
PC(17:1/14:1)+HCOO	PC	0.000409976	9.19506e-05	0.00044976	0.000431357	0.000384018	0.000291771	0.000391048	0.0005953	0.000327376	0.000941688	0.00116847	0.000877416	0.000905776	0.000823962	0.000493913	0.00126341	0.00104733	0.00107757
PE(20:4/21:0)-H	PE	0.000134239	0.000112842	0.000117179	0.000188281	0.00013264	0.000105662	0.000150766	0.000126469	0.000175746	7.77756e-05	7.71907e-05	9.20327e-05	0.000104409	0.000120575	9.87895e-05	0.000125339	0.000134306	9.36884e-05
PC(17:1/17:1)+HCOO	PC	0.00246166	0.00290538	0.0034489	0.00340815	0.00268216	0.00268975	0.00290399	0.00264189	0.00250115	0.00776613	0.00976846	0.00736505	0.00825349	0.00713836	0.00651961	0.0095766	0.00731313	0.00740383
PC(15:0/16:0)+HCOO	PC	0.000630339	0.000634139	0.000577681	0.000410511	0.000396253	0.000443292	0.000397337	0.000515216	0.000478	0.000468385	0.000387297	0.000356136	0.00040118	0.000420894	0.000335087	0.000340484	0.000159813	0.000403881
PC(18:1/20:5)+HCOO	PC	0.0628977	0.061523	0.0625151	0.0554337	0.0558011	0.0613816	0.0644271	0.0641476	0.0654701	0.0514593	0.0464402	0.0508816	0.0461617	0.0506592	0.0489878	0.047415	0.0496549	0.0490886
SM(d20:0/18:1)+HCOO	SM	0.000950763	0.0011159	0.00100912	0.000911739	0.000793256	0.000868207	0.00117607	0.00148594	0.00145313	0.000666497	0.000623231	0.000664723	0.000622141	0.000629275	0.000544184	0.000736186	0.000755894	0.00073125
PG(16:0/18:1)-H	PG	3.6414e-05	4.57356e-05	2.15018e-05	1.54255e-05	3.54522e-06	3.64372e-05	3.94601e-06	8.38072e-06	1.29381e-05	0.000335176	0.000246239	0.000245476	0.000271111	0.000311251	0.000145968	0.000193168	0.000165132	0.000237037
LPC(20:4)+HCOO	LPC	0.000221527	0.000304153	0.000728129	0.000414599	0.000184582	0.000261113	0.000142814	0.000161531	0.000167553	0.00135266	0.00210388	0.0016224	0.00158739	0.00116071	0.000704703	0.00153538	0.000927705	0.00107223
phSM(d38:6+hO)+CH3COO	phSM	0.000777855	0.000850083	0.000921425	0.000865051	0.000953161	0.000916345	0.00084222	0.000712183	0.000750732	0.00145163	0.00119353	0.00128476	0.00127355	0.00137946	0.00134126	0.00126606	0.00131371	0.00130224
LPC(20:2)+HCOO	LPC	5.82199e-05	8.03119e-05	0.000254089	7.66412e-05	3.65452e-05	6.08567e-05	2.71148e-05	3.73041e-05	3.79155e-05	0.00039436	0.00056362	0.000503131	0.000402198	0.000347285	0.000213717	0.000512314	0.000315661	0.000380353
PE(20:0/20:5)-H	PE	0.00045001	0.000477284	0.000507699	0.000598071	0.000475413	0.000455612	0.000453581	0.000488736	0.000457238	0.000581472	0.000588299	0.000552374	0.000487904	0.000530436	0.00043356	0.00056869	0.000617028	0.000468972
phSM(d18:0+pO/21:0)+HCOO	phSM	0.00017991	0.00020572	0.000179215	0.000299115	0.000209788	0.000228839	0.000199548	0.000231703	0.00026569	0.000282477	0.000351251	0.000314703	0.000424208	0.000413861	0.000617818	0.000445572	0.000486621	0.000402039
PI(18:1/20:5)-H	PI	0.0124189	0.0119477	0.00948608	0.0148547	0.0102864	0.0117781	0.0154642	0.0166655	0.01616	0.00464652	0.00591369	0.00562131	0.00528901	0.00598964	0.00660871	0.00614104	0.00647255	0.00612037
PE(18:1/20:5)-H	PE	0.012299	0.0121918	0.0108658	0.0117118	0.0108981	0.0113686	0.0146445	0.0142167	0.0131178	0.00859464	0.00778799	0.00967062	0.00872754	0.00917852	0.00987845	0.00907369	0.0107246	0.0103613
PI(17:1/20:5)-H	PI	0.000285845	0.000293874	0.000214437	0.000425833	0.000300752	0.000326697	0.000454395	0.000435706	0.000460773	0.000106252	0.000107845	0.00015956	0.00013008	0.000132333	0.0001339	0.000121616	0.000144587	0.000123999
LPE(20:3)-H	LPE	0.000125706	0.000169227	0.000294263	0.000341094	0.000116452	0.000115294	0.000111954	0.000133505	0.000119641	0.000646454	0.000847863	0.000553562	0.00051673	0.000507747	0.000274989	0.000678859	0.000426793	0.000489923
LPC(16:1)+HCOO	LPC	0.000188484	0.00023572	0.000335449	0.000345724	0.000134277	0.000162676	0.000100137	0.000117047	0.000115945	0.000919212	0.00133361	0.00100261	0.000865388	0.000624689	0.000403389	0.000959844	0.000619625	0.000640314
PC(19:1/20:3)+HCOO	PC	0.00159699	0.00137669	0.00142248	0.000850218	0.000897897	0.001457	0.00149582	0.000418695	0.000974472	0.00228283	0.00265505	0.00215444	0.00274681	0.00310796	0.00210704	0.00248548	0.00214589	0.00321764
LPE(17:0)-H	LPE	0.00052207	0.000615615	0.000796412	0.00100186	0.000466533	0.000593039	0.000793725	0.00105031	0.00100426	0.00101361	0.0013616	0.00118926	0.00126896	0.00112078	0.00091409	0.00117399	0.0009812	0.000966044
LPC(17:1)+HCOO	LPC	0.00105406	0.00122828	0.0032979	0.00262599	0.000949018	0.00124323	0.000550706	0.000666247	0.000848867	0.00917515	0.0141157	0.00979157	0.00865567	0.00611321	0.00399078	0.00858035	0.00504791	0.00564948
PE(15:0/18:2)-H	PE	0.00133537	0.0013461	0.00105109	0.00122927	0.00108474	0.00109635	0.00119414	0.00116518	0.00117966	0.000578126	0.000541861	0.000637684	0.000598327	0.000610878	0.000758707	0.000550548	0.000712668	0.000549601
PC(22:0/18:2)+HCOO	PC	6.87042e-05	6.39336e-05	7.80944e-05	5.57292e-05	6.8875e-05	7.67876e-05	5.61722e-05	5.47888e-05	7.68418e-05	9.97989e-05	9.34538e-05	8.64545e-05	0.000104589	0.000113845	7.86443e-05	5.16605e-05	0.000104808	0.000101485
PE(17:0/18:1)-H	PE	0.00776508	0.00635581	0.00620184	0.00755167	0.00794798	0.00657272	0.0099437	0.0105103	0.0105147	0.00355484	0.0035501	0.00414697	0.00440854	0.00412674	0.00584732	0.00419881	0.00535475	0.00438846
PS(20:5/20:5)-H	PS	6.59905e-05	6.06644e-05	8.39596e-05	7.42348e-05	4.63955e-05	7.38115e-05	6.12945e-05	9.89689e-05	9.99602e-05	3.43496e-05	2.2108e-05	4.19773e-05	3.12416e-05	3.42741e-05	3.21701e-05	3.25024e-05	4.25695e-05	4.61494e-05
PC(18:0/20:4)+HCOO	PC	0.000665513	0.000670957	0.000655372	0.000491403	0.000657768	0.000690356	0.000563826	0.000602866	0.000596109	0.000814836	0.000752825	0.00079209	0.000907759	0.000981347	0.000923815	0.000764966	0.000775131	0.000639085
LPE(18:1)-H	LPE	0.00226561	0.0033174	0.00463176	0.00654726	0.0022414	0.00248876	0.00240463	0.00356638	0.00340831	0.00856611	0.0108871	0.00727062	0.0082315	0.00735815	0.0046042	0.00900975	0.006518	0.0070441
PC(15:0/15:0)+HCOO	PC	0.000622682	0.000683919	0.0007938	0.000544843	0.000488757	0.000561014	0.000570311	0.000572839	0.000579225	0.000441257	0.000426152	0.000370752	0.000481983	0.000397363	0.000337837	0.000367554	0.000304777	0.000323144
PG(18:0/20:5)-H	PG	3.95466e-05	4.41435e-05	2.94025e-05	7.57205e-06	1.5114e-05	2.44654e-05	4.37405e-06	8.38176e-06	1.55126e-05	0.00036534	0.000317013	0.000476029	0.00045453	0.000443375	0.000315819	0.000344944	0.000458358	0.000377013
PC(18:4/20:4)+HCOO	PC	0.0046342	0.00470532	0.0049798	0.00441399	0.00518545	0.00638742	0.00422821	0.00423267	0.00468865	0.00369933	0.00288679	0.00351161	0.00296673	0.0030309	0.00288695	0.00312454	0.00306441	0.00328245
PE(18:1/18:2)-H	PE	0.0100491	0.00732817	0.00874438	0.00710372	0.00737967	0.00767456	0.0100979	0.00790199	0.0100753	0.00339214	0.00324668	0.00391303	0.0025723	0.00376726	0.00439985	0.00350011	0.00407476	0.00384135
PIP(38:1e)-H	PIP	3.20267e-05	4.7772e-05	0.000143207	0.000181457	1.65084e-05	2.58067e-05	1.01897e-05	3.50709e-05	3.5215e-05	0.000712882	0.00098275	0.000612101	0.000529996	0.000519812	0.000191955	0.000953465	0.000494394	0.000552204
PE(16:0e/18:2)-H	PE	0.000241785	0.000272848	0.000220881	0.000273157	0.000311534	0.000249124	0.000228198	0.000328646	0.000271953	0.000169382	0.000152795	0.000151477	0.000233881	0.000199724	0.00024356	0.000170237	0.00019762	0.000150607
PE(19:0/20:5)-H	PE	0.00114502	0.00109634	0.00104562	0.00120091	0.00110026	0.00110975	0.00134627	0.00132913	0.00134328	0.00131974	0.00152394	0.00139742	0.00157276	0.00152071	0.00156809	0.00153653	0.00168329	0.00155228
LPE(16:0)-H	LPE	0.000274302	0.00038079	0.000349723	0.000699435	0.000263029	0.000344826	0.000313234	0.000453442	0.000432339	0.00068192	0.000963828	0.000776175	0.000930799	0.000750604	0.000760874	0.000666677	0.000589562	0.000557626
PG(18:1/20:5)-H	PG	5.9153e-05	0.000159497	0.00012569	2.23546e-05	9.51284e-05	0.000116867	0.000188833	0.000142771	0.00013651	0.000542761	0.000453214	0.000726877	0.000617061	0.000903294	0.000738948	0.000466475	0.000588127	0.000570624
Cer(d17:1/27:0+O)+HCOO	Cer	9.97227e-05	9.04193e-05	0.000110026	7.14933e-05	7.59083e-05	7.42432e-05	7.6645e-05	8.8e-05	9.54191e-05	0.00012615	0.00013807	0.000121631	0.000117424	0.000135878	0.000162412	0.000149278	0.000134547	0.00012896
PE(18:0e/20:2)-H	PE	0.000322842	0.000305424	0.0002956	0.000471331	0.000589253	0.000409287	0.000570095	0.000537642	0.000597425	0.000521847	0.00064654	0.000670691	0.000768326	0.000720661	0.000887475	0.000773464	0.000936855	0.000744338
Cer(d17:1/21:0+O)+HCOO	Cer	0.00222462	0.00211349	0.00227239	0.00178824	0.00195125	0.00210991	0.00232296	0.00236927	0.00247405	0.00259484	0.00296673	0.00277294	0.00298336	0.00302159	0.00276984	0.00284098	0.0026763	0.00268927
PE(18:1p/17:1)-H	PE	0.0016217	0.00136715	0.00139549	0.0016635	0.00167206	0.00170916	0.00187109	0.00186564	0.00194263	0.00115322	0.000947018	0.00110211	0.0012511	0.00126053	0.00144521	0.00108515	0.00134479	0.0012679
LPE(20:4)-H	LPE	0.000225279	0.00034002	0.00077132	0.00066622	0.000175348	0.000255171	0.000119503	0.000196905	0.000179641	0.00110993	0.00149454	0.0011346	0.00113534	0.00100467	0.00063211	0.00123377	0.000878697	0.000893665
PI(17:0/20:5)-H	PI	0.000272786	0.00031696	0.00021871	0.000368754	0.000289677	0.000258842	0.000453969	0.00051486	0.000506704	9.26543e-05	0.000117121	0.000126786	0.000115365	0.000117243	0.000114699	0.000125308	0.000214414	0.000124331
PC(15:0/18:3)+HCOO	PC	0.000996842	0.000964246	0.00107894	0.00072123	0.00100007	0.0011616	0.00101653	0.000958043	0.000916953	0.000879924	0.000825733	0.00082599	0.000891901	0.000760229	0.000691552	0.00340074	0.000713003	0.000885912
PC(18:0/20:5)+HCOO	PC	0.008263	0.00875017	0.00857074	0.00678186	0.00863349	0.00812151	0.00671107	0.00678381	0.00628765	0.00679488	0.00547121	0.00658335	0.00722882	0.00695833	0.00584522	0.00622381	0.00728517	0.00792925
PC(20:3/20:5)+HCOO	PC	0.0113589	0.0114144	0.0126435	0.010667	0.0134491	0.0115919	0.0122722	0.011741	0.0103769	0.01416	0.0140521	0.0135988	0.0142738	0.0145772	0.0135662	0.0136567	0.0135327	0.0142243
Cer(d17:1/23:0)+HCOO	Cer	0.00220471	0.00218102	0.00200479	0.00187346	0.00212736	0.00221399	0.00245179	0.00236797	0.00249204	0.00169634	0.00124122	0.00128376	0.00179254	0.00174641	0.00160058	0.00121812	0.00132418	0.001327
PG(20:4/20:4)-H	PG	6.70407e-05	8.66634e-05	9.50396e-05	6.95976e-05	6.53925e-05	7.06033e-05	8.25053e-05	8.11418e-05	8.25342e-05	3.33163e-05	3.02902e-05	3.44134e-05	5.18106e-05	4.31953e-05	2.47766e-05	2.66261e-05	2.89119e-05	3.30264e-05
PG(16:0/20:5)-H	PG	1.63156e-05	2.3343e-05	2.05598e-05	3.84264e-06	1.14287e-05	4.77029e-06	1.91477e-05	2.49723e-05	2.0947e-05	0.000232239	0.000141905	0.000227324	0.000226434	0.000293722	0.00022328	0.000155105	0.000168412	0.000178407
PE(15:0/17:0)-H	PE	0.000785443	0.00078214	0.000674448	0.00083811	0.000724097	0.000653977	0.000919493	0.000844817	0.00101183	0.000417298	0.000438083	0.000600409	0.000561562	0.000516738	0.000845108	0.000486234	0.000714912	0.000505747
PE(18:1p/15:0)-H	PE	7.41585e-05	7.11229e-05	5.69179e-05	0.00013374	7.90995e-05	8.49056e-05	9.78311e-05	9.45742e-05	0.000135677	3.60628e-05	2.51995e-05	4.9021e-05	4.00248e-05	5.04685e-05	4.68568e-05	0.000191867	6.13285e-05	2.99307e-05
CL(20:5/16:1/18:0/24:1)-H	CL	0.000155985	0.000191884	0.000176383	0.000133867	0.000182728	0.000196426	0.000159058	0.000132603	0.00018284	0.000117121	0.000144791	0.000122191	0.000172728	0.000151814	0.00024983	0.000118211	0.000215732	0.000176959
PE(17:0/18:1)-H	PE	0.00464992	0.00502115	0.00394851	0.00627636	0.00458753	0.00522889	0.00483072	0.00524055	0.0055988	0.00278232	0.00322753	0.00334676	0.00375749	0.00363576	0.00499228	0.00375303	0.00466546	0.00353974
PS(19:0/20:4)-H	PS	0.0153613	0.0173144	0.0147319	0.0125948	0.0144065	0.014846	0.0129705	0.011786	0.0120984	0.0132339	0.0105086	0.0123178	0.0126091	0.0142182	0.0138518	0.0117567	0.0127021	0.0137625
PI(17:0/20:5)-H	PI	0.0031423	0.00318544	0.00230749	0.00475022	0.00299858	0.00353592	0.00403587	0.00488623	0.00374288	0.00127346	0.00162323	0.00154495	0.00222837	0.00197895	0.00252271	0.00186644	0.00260873	0.00207212
PE(19:0/20:4)-H	PE	0.000129484	0.000140816	0.000198774	0.000188284	0.000117684	0.000139888	0.000120566	0.000134378	0.000133841	0.000247232	0.000309735	0.000233779	0.00027666	0.000256868	0.000223507	0.00026008	0.000214826	0.000241989
PS(39:1)-H	PS	0.0264177	0.0282245	0.0261767	0.0242331	0.0236732	0.0234177	0.0248891	0.0233854	0.0225942	0.0310046	0.0319633	0.0290571	0.0293071	0.0272422	0.02494	0.0299719	0.0282052	0.0285734
PC(15:0/17:0)+HCOO	PC	0.00102645	0.000981195	0.00124782	0.000777356	0.000733107	0.000780323	0.00105372	0.0011656	0.00117235	0.000761635	0.000672184	0.000655707	0.000717814	0.000673818	0.000452022	0.000661877	0.000648958	0.000633012
PE(17:1/21:0)-H	PE	0.000292276	0.00033505	0.000243651	0.000592015	0.000413009	0.000388861	0.000440469	0.000463154	0.000566729	0.00037361	0.000443599	0.000487211	0.000721316	0.000637853	0.000891509	0.000543092	0.000732781	0.000536358
PG(37:5)-H	PG	1.70502e-06	7.80942e-06	0.000136935	0.000125888	4.88578e-06	8.41638e-06	1.78973e-06	2.42011e-05	6.50708e-06	0.000166041	0.000294097	0.000295142	0.000190812	0.000351049	9.56048e-05	0.000216205	8.71e-05	0.000257796
PE(18:0e/20:3)-H	PE	0.000851026	0.0008903	0.000717981	0.000923216	0.000782834	0.000794521	0.000794323	0.000984288	0.00106115	0.00053464	0.000580523	0.000589384	0.000658062	0.00067091	0.000726713	0.000612457	0.000662541	0.000624252
Cer(d17:1/22:0)+HCOO	Cer	0.00887746	0.00860588	0.00709389	0.00657561	0.00806702	0.00796384	0.00700199	0.00782002	0.00705576	0.00601457	0.00531351	0.00578599	0.00690075	0.00674224	0.00649778	0.00509023	0.00497611	0.00528773
PS(19:0/20:5)-H	PS	0.00135359	0.00127729	0.000865632	0.00155541	0.000947405	0.00137233	0.00157484	0.00196003	0.00195074	0.000420226	0.000502663	0.000664875	0.000880041	0.000700576	0.00118773	0.0007115	0.000993516	0.000682426
SM(d42:1+pO)+HCOO	SM	9.94685e-05	0.000107312	8.76781e-05	0.000106501	6.63878e-05	8.44389e-05	9.28062e-05	0.000167372	0.000198926	7.07487e-05	7.29669e-05	8.00664e-05	8.71789e-05	7.1841e-05	0.000110894	8.75281e-05	0.000114741	8.58068e-05
PE(20:1p/18:1)-H	PE	0.000605921	0.000537332	0.000511104	0.000740916	0.000712295	0.000755631	0.00140923	0.00141555	0.00151796	0.000337477	0.000328995	0.000467522	0.000549545	0.000602658	0.000647702	0.000603701	0.000761502	0.000661355
PC(20:2/20:5)+HCOO	PC	0.00242417	0.00216911	0.00271534	0.00194892	0.0020493	0.00227313	0.00183567	0.0015844	0.00137502	0.00281539	0.00323362	0.00311461	0.00355825	0.00328695	0.0029975	0.00320171	0.00304347	0.00375737
PC(17:1/20:5)+HCOO	PC	0.0127572	0.0129423	0.0131583	0.0131019	0.0126376	0.0129979	0.0124964	0.0120168	0.0106466	0.0179331	0.0155283	0.0158932	0.0151781	0.0137988	0.0137807	0.0148749	0.0138503	0.0148098
PC(18:0/15:0)+HCOO	PC	0.000917998	0.000701572	0.000688103	0.000467484	0.000506584	0.000697598	0.000528384	0.000664111	0.000803818	0.00043041	0.000416677	0.000421062	0.000393025	0.000471534	0.000404645	0.000343001	0.000332477	0.000347271
PE(15:0/16:0)-H	PE	0.000518092	0.000484806	0.000381156	0.000626594	0.000420659	0.000514551	0.000459435	0.000524466	0.000597841	0.000233288	0.000263283	0.000371257	0.000386408	0.000293715	0.000477316	0.000284749	0.000439208	0.000321223
LPC(20:4)+HCOO	LPC	0.000504319	0.000550842	0.000983678	0.000619136	0.000401633	0.000561212	0.000328823	0.000441829	0.000388377	0.00116596	0.00176291	0.00125432	0.00105759	0.000771957	0.000516095	0.000960523	0.000563896	0.000839193
PE(18:4/16:0)-H	PE	0.000164903	0.00016264	0.000142773	0.000142956	0.00017062	0.000223824	7.63436e-05	0.000461654	0.000193392	0.000184776	0.000188277	0.000189453	0.000193746	0.000196343	0.000193678	0.000181714	0.000173207	0.000187954
PE(17:1/14:0)-H	PE	0.000564583	0.000582851	0.000447424	0.000584686	0.000565657	0.000545161	0.000666703	0.000603295	0.000511238	0.00032983	0.000405146	0.000389524	0.000379382	0.000420951	0.000475062	0.00040634	0.000453796	0.000449266
PS(20:5/21:0)-H	PS	0.0700574	0.0682154	0.0703012	0.0604134	0.0758221	0.0673133	0.0694801	0.0704019	0.0573732	0.0624161	0.056186	0.0519031	0.0481933	0.0518245	0.0504483	0.0570272	0.0492054	0.0512595
PC(18:0e/18:2)+HCOO	PC	0.000624718	0.000573038	0.000452779	0.000569857	0.000548383	0.000549819	0.000628913	0.000591639	0.000565814	0.000651054	0.000797798	0.000815499	0.000862843	0.00079144	0.000992236	0.000832822	0.000997623	0.000933122
CL(24:0/16:0/16:0/18:1)-H	CL	8.83256e-05	8.83472e-05	9.35095e-05	7.81187e-05	8.02848e-05	7.07997e-05	0.000112813	0.00012873	0.00011653	5.1854e-05	6.45727e-05	7.51047e-05	6.99385e-05	8.08485e-05	5.20475e-05	7.0227e-05	8.98984e-05	9.65842e-05
PC(18:4/20:5)+HCOO	PC	0.00506348	0.00509411	0.00490167	0.00538769	0.00549816	0.00617161	0.00541544	0.00576527	0.00575244	0.00432097	0.00321938	0.00365875	0.00347719	0.0035025	0.00312238	0.00344385	0.00330104	0.00385889
PC(20:5/21:0)+HCOO	PC	0.00028395	0.000248974	0.000361292	0.000243341	0.000330777	0.0002922	0.000309737	0.00032946	0.000311289	0.000192612	0.000149902	0.000197249	0.000217603	0.000234799	0.000240763	0.000209592	0.000227384	0.000211644
PE(20:1/18:1)-H	PE	0.000648531	0.000656604	0.000585025	0.000779869	0.000741201	0.000676917	0.00100263	0.000946256	0.00101815	0.000364373	0.000536191	0.000363107	0.000397073	0.000409567	0.000454119	0.000426934	0.00049312	0.000418559
LPC(14:0)+HCOO	LPC	8.95754e-05	0.000142836	0.0001743	0.000170192	6.88692e-05	0.000114054	6.48244e-05	7.2021e-05	4.38952e-05	0.00019533	0.000233661	0.000232731	0.000156359	0.000121821	6.12413e-05	0.000125821	7.11453e-05	8.86881e-05
PC(18:4/18:2)+HCOO	PC	0.000814239	0.000940218	0.00075376	0.00111277	0.000934847	0.00124104	0.000902949	0.000844544	0.00596458	0.00126853	0.000967023	0.00122772	0.001258	0.00108374	0.00118598	0.00143708	0.000978215	0.0016171
CL(18:2/18:1/18:1/20:0)-H	CL	3.13477e-05	2.31772e-05	1.54576e-05	4.05552e-05	2.48806e-05	3.90643e-05	5.04008e-05	3.96625e-05	3.00753e-05	3.87629e-06	7.78857e-06	1.13621e-05	6.74619e-06	1.34704e-05	2.44137e-05	1.43509e-05	3.12866e-05	1.03191e-05
PC(18:1/18:1)+HCOO	PC	0.0202457	0.0216568	0.0218008	0.0196692	0.0276854	0.0211119	0.0223104	0.0208552	0.0269247	0.0402216	0.0319633	0.0290571	0.0293071	0.0272422	0.02494	0.0299719	0.0282052	0.0285734
PC(20:5/18:2)+HCOO	PC	0.019696	0.0200251	0.0212634	0.0122546	0.0230789	0.0197498	0.0202083	0.0184842	0.0206243	0.0225334	0.0215723	0.0215557	0.0212989	0.022072	0.0205404	0.0201277	0.020393	0.0210052
PE(40:7)-H	PE	3.42759e-05	0.000124867	0.000201006	0.00024067	6.46742e-05	4.18819e-05	5.52142e-07	4.82194e-06	8.83817e-06	0.000292003	0.000379484	0.000213269	0.000176873	0.000185362	8.52722e-05	0.000256405	0.000162138	0.000180423
PE(19:0/18:1)-H	PE	0.000604044	0.000653407	0.000526514	0.00086449	0.000651363	0.00064028	0.000601764	0.000788935	0.00090258	0.000380516	0.000502665	0.000492254	0.000628255	0.000462749	0.000900928	0.000568473	0.000724826	0.000487704
PC(20:0/20:5)+HCOO	PC	0.000474705	0.000431109	0.000509528	0.000439668	0.00044823	0.000536358	0.000467417	0.000460166	0.000461432	0.000428451	0.000317096	0.000361126	0.000449919	0.00041036	0.000414433	0.000404592	0.000453034	0.000450212
SM(d24:0+pO/18:1)+HCOO	SM	0.00023886	0.000232734	0.000176389	0.000257602	0.000209667	0.000179089	0.000297441	0.00037508	0.00047714	0.00014528	0.000140693	0.000153396	0.000204707	0.000145026	0.00035964	0.000191927	0.000213742	0.000205636
CL(76:2)-H	CL	8.23038e-05	7.27271e-05	5.82534e-05	5.2665e-05	5.24539e-05	4.16515e-05	6.30657e-05	6.40269e-05	8.17468e-05	4.74647e-05	4.61299e-05	4.5105e-05	2.1784e-05	2.67129e-05	4.21442e-05	3.21316e-05	6.33869e-05	4.36301e-05
PE(18:0p/18:1)-H	PE	0.0209667	0.0211046	0.0164795	0.0265767	0.0232115	0.0231611	0.0235289	0.0265606	0.0297238	0.0144977	0.0115267	0.0167238	0.0199728	0.0174886	0.0278475	0.0160603	0.0225563	0.01701
LPE(18:0)-H	LPE	0.000273838	0.000366092	0.00033	0.000598084	0.000290377	0.000296145	0.000250954	0.000366587	0.000402547	0.000429179	0.000698169	0.000577058	0.000772775	0.000554999	0.000726235	0.000612495	0.000570845	0.000443061
PS(37:2p)-H	PS	0.000103464	0.00013356	9.20516e-05	0.00011863	0.000122218	0.000107258	0.000111303	9.88738e-05	0.000120199	0.000127511	0.000164284	0.000157211	0.00018966	0.000176359	0.000266032	0.00017588	0.000207306	0.00016461
PE(16:0/20:5)-H	PE	0.00823875	0.00801939	0.00741657	0.00852641	0.00770211	0.00817712	0.0062363	0.00582948	0.00562202	0.00648993	0.00648784	0.00753462	0.00724384	0.0100791	0.00853308	0.00667489	0.00768608	0.00676669
PE(20:0p/18:1)-H	PE	0.000335068	0.000316636	0.000359491	0.000325921	0.000297141	0.000293466	0.000568568	0.000550942	0.000595947	0.000212246	0.00028745	0.000287264	0.000343965	0.00036434	0.000334953	0.000352255	0.000408649	0.000430877
PS(19:0/20:3)-H	PS	1.6888e-05	3.38893e-05	2.55507e-05	3.95089e-05	3.82619e-05	4.11974e-05	4.96668e-05	4.24443e-05	7.4474e-05	4.78655e-06	1.70101e-05	1.07754e-05	1.99478e-05	1.41913e-05	1.86437e-05	5.35316e-06	1.87208e-05	1.39516e-05
PE(22:0/20:5)-H	PE	0.000134212	0.000137607	0.000140267	0.000210932	0.000162177	0.000149381	0.00011016	0.000156324	0.00013719	8.6656e-05	0.000105183	0.000122121	0.000133021	0.000118982	0.00011409	0.000113265	0.000143935	0.000181896
PE(18:3/20:5)-H	PE	0.000311912	0.000438519	0.000578094	0.00081188	0.000313123	0.000274605	0.000135502	0.000126281	0.000180117	0.0007184	0.000941237	0.000585312	0.00054989	0.000534077	0.000300998	0.000621329	0.000462087	0.000539421
PE(22:0/18:2)-H	PE	0.000196809	0.000228428	0.000214054	0.000404694	0.000310721	0.000316285	0.000207582	8.75624e-05	0.000294362	0.000123033	0.000189972	0.000158355	0.000246272	0.000202775	0.000275467	0.000194694	0.000188823	0.000162574
CL(20:5/20:0/20:0/20:4)-H	CL	7.83589e-05	9.09926e-05	9.03417e-05	9.39527e-05	6.43157e-05	7.13359e-05	8.04963e-05	0.00010876	7.54511e-05	0.000107665	9.1602e-05	0.00010628	9.7977e-05	0.000109807	7.87608e-05	9.88926e-05	0.000120656	0.000128854
PE(18:0p/18:2)-H	PE	0.00792432	0.00742563	0.00589679	0.00886483	0.00781322	0.00920074	0.007137	0.00754297	0.00905543	0.00532739	0.00420999	0.00609482	0.00735976	0.00741906	0.00939784	0.00564123	0.00724671	0.00648471
PC(18:2/20:4)+HCOO	PC	0.00414088	0.00454307	0.00425134	0.00377982	0.00418003	0.00416031	0.00263308	0.00298067	0.0027905	0.00390255	0.00374781	0.00414699	0.00358833	0.0038943	0.00413233	0.00354124	0.00354937	0.00403534
PE(20:2/20:5)-H	PE	0.000171602	0.000112222	0.00015756	0.000131537	8.83009e-05	0.000117143	0.000109218	0.000162334	0.000125658	0.000224938	0.000170686	0.000251785	0.000214923	0.000239985	0.00025596	0.000183498	3.32345e-05	0.000294499
PC(20:3/20:3)+HCOO	PC	0.000571755	0.000682257	0.000790656	0.000546244	0.000590241	0.000620874	0.000491541	0.000476585	0.000373939	0.000779181	0.00090443	0.000882532	0.000907182	0.00083187	0.000931906	0.000782228	0.000880151	0.000792554
PS(16:1/18:1)-H	PS	1.06591e-06	8.55175e-06	1.38829e-05	2.21149e-05	5.23665e-06	2.29403e-05	1.91266e-06	1.8835e-06	1.44359e-06	2.27456e-05	1.84491e-05	1.33282e-05	1.43957e-05	8.90393e-06	9.28331e-06	2.3197e-05	9.49603e-06	9.25133e-06
PC(20:0/17:0)+HCOO	PC	0.000169959	0.000136538	0.000185071	0.000450846	0.000144148	0.000143994	0.000162574	0.000304932	0.000242505	9.43311e-05	0.000136487	0.000132701	0.000165736	0.000115711	0.000210107	0.000144615	0.000199225	0.0001575
PE(20:5/21:0)-H	PE	0.000266243	0.000274	0.000312482	0.000378991	0.000287173	0.000267053	0.000306719	0.00032753	0.000337289	0.000341522	0.000303141	0.000327982	0.000394763	0.000409619	0.000318071	0.000407185	0.000362176	0.000301377
PE(17:0/17:0)-H	PE	0.000142235	0.000125037	0.000130647	0.00018748	0.000138105	0.000112646	0.00018025	0.000161688	0.000198969	7.81525e-05	7.93652e-05	0.000122275	0.000129467	9.19808e-05	0.000225319	0.000133731	0.000190908	0.000100013
PC(20:3/20:4)+HCOO	PC	0.00102432	0.00112186	0.00110867	0.00104234	0.00111956	0.000854281	0.00102202	0.000730906	0.000804422	0.00089792	0.00105112	0.000940681	0.00112358	0.00117851	0.00123704	0.00106024	0.00107343	0.000961435
PG(16:0/16:1)-H	PG	0	0	1.27774e-06	1.21483e-07	0	3.6363e-06	0	0	3.88694e-10	4.60149e-05	1.21214e-05	2.73448e-05	3.38684e-05	4.76073e-05	2.98553e-05	1.20514e-05	2.78809e-05	2.17647e-05
PG(33:0)-H	PG	8.00705e-05	7.74476e-05	0.000104189	9.44813e-05	7.96384e-05	7.27588e-05	6.78421e-05	6.48726e-05	6.05032e-05	9.5937e-05	0.00012702	0.0001118	0.000139495	8.33289e-05	0.00011463	0.000103194	9.79439e-05	0.000130965
LPI(18:0)-H	LPI	5.43558e-07	2.57907e-06	3.20582e-06	2.67548e-05	1.63533e-05	5.84598e-06	6.84405e-07	0	2.61582e-06	1.05207e-05	3.37268e-05	4.94829e-05	0.000122737	1.31734e-05	0.000104385	4.92989e-05	0.000115852	1.41082e-05
LPE(19:0)-H	LPE	3.84615e-05	4.07714e-05	4.24408e-05	7.36724e-05	3.02022e-05	3.90404e-05	3.384e-05	4.69148e-05	5.24795e-05	4.76254e-05	8.11365e-05	6.60519e-05	8.95201e-05	6.06022e-05	8.98053e-05	6.63149e-05	6.16048e-05	4.45185e-05
PE(20:0/20:4)-H	PE	0.000208217	0.000170342	0.000150008	0.000180614	0.000210621	0.0001548	0.00019049	0.000163927	0.000162581	0.000124942	0.000137407	0.000143796	0.000174785	0.000122665	0.000196201	0.000109084	0.000133364	0.000141136
SM(d41:1+pO)+HCOO	SM	0.000249771	0.000309	0.000230492	0.000285983	0.000222186	0.000257516	0.000272115	0.000430868	0.00042191	0.000191659	0.000215078	0.00021283	0.000218703	0.000230911	0.000263103	0.000266392	0.000311879	0.000230237
PC(18:4/15:0)+HCOO	PC	0.000804429	0.000602851	0.000910506	0.00102435	0.00104315	0.000971671	0.00115639	0.00106359	0.00109082	0.000982377	0.000971698	0.00102702	0.00115756	0.00112119	0.000842546	0.00134563	0.00124851	0.00121176
PE(17:1/17:1)-H	PE	0.00251168	0.00256321	0.00206242	0.00278628	0.00247663	0.00259726	0.00265571	0.00255823	0.00239376	0.0017919	0.0021797	0.00203819	0.00255377	0.00208711	0.00261402	0.00186741	0.00211105	0.00189827
PE(17:1/16:1)-H	PE	0.0013024	0.00130907	0.000987975	0.00157699	0.00100318	0.00116312	0.00153709	0.00152724	0.0014598	0.000906747	0.00102273	0.000937956	0.000911209	0.000903721	0.00108211	0.00104075	0.0010431	0.000937654
PC(17:1/18:0)+HCOO	PC	0.00245822	0.00148299	0.00216245	0.00192883	0.002141	0.00211211	0.00207077	0.00221786	0.00194738	0.00300052	0.00242798	0.00263355	0.00267831	0.00306101	0.00264095	0.00271786	0.00253249	0.00281666
PE(38:7)-H	PE	7.02208e-06	5.99499e-05	6.53441e-05	7.44361e-05	3.37179e-05	1.3221e-05	1.95128e-05	1.67406e-05	1.44615e-05	0.000104499	8.32836e-05	6.94883e-05	6.14929e-05	8.95614e-05	7.45614e-05	0.000118113	9.20474e-05	6.37503e-05
PC(18:1/20:3)+HCOO	PC	0.00549587	0.00571602	0.00599977	0.00506329	0.00549299	0.00539736	0.00500338	0.00467801	0.00431374	0.00632117	0.00660413	0.0058115	0.00530767	0.00558012	0.00549951	0.00613653	0.00624125	0.00610666
SM(d22:1+hO/17:0)+HCOO	SM	0.00395628	0.00378445	0.00340243	0.00453931	0.00330703	0.00355228	0.00371676	0.00467798	0.00509347	0.00298214	0.00315274	0.00363785	0.00385011	0.00359968	0.00495658	0.00350935	0.00399806	0.00347453
PC(17:0/17:0)+HCOO	PC	0.000371427	0.000262426	0.000500408	0.000226872	0.000203058	0.000261058	0.000375867	0.000445596	0.000466712	0.000218139	0.000213955	0.00024016	0.000219387	0.000191875	0.0001989	0.000190949	0.000189852	0.000188188
PC(15:0/18:2)+HCOO	PC	0.00248219	0.00247502	0.00285738	0.0024905	0.00229834	0.00244579	0.00185563	0.0017828	0.00186454	0.00278558	0.00294039	0.00290415	0.00294901	0.00293179	0.00300906	0.0029091	0.0025171	0.00288024
SM(d22:0+pO/18:1)+HCOO	SM	0.00103976	0.0010181	0.000791973	0.00118183	0.00089594	0.000930804	0.00121464	0.00139292	0.00173581	0.000776444	0.000556086	0.000869839	0.00109425	0.000992726	0.00130757	0.00109342	0.00116604	0.00100372
PC(19:1/19:1)+HCOO	PC	0.000675697	0.000710212	0.00100001	0.000773486	0.000895249	0.000752794	0.000973648	0.00100859	0.00101397	0.00195476	0.00175122	0.00442694	0.00195261	0.00191491	0.00366006	0.00209503	0.00187977	0.00197219
PS(18:1/20:4)-H	PS	0.000221738	0.000129535	0.000114202	0.000224574	0.000143598	0.000185794	0.000193231	0.000227674	0.000228551	5.04932e-05	9.21134e-05	0.000109082	0.000107047	8.42172e-05	0.000134704	6.99702e-05	0.000102836	0.000113929
PC(20:1/18:1)+HCOO	PC	0.00193669	0.000936817	0.000974917	0.000825822	0.000967448	0.000949758	0.000898356	0.00114146	0.00106276	0.00206435	0.00248716	0.00154081	0.00134179	0.00232609	0.00204701	0.00233886	0.00163375	0.00155621
PE(42:10)-H	PE	0.000126259	0.000132961	0.000199327	0.000116064	2.39255e-05	0.000108267	9.74548e-05	0.000103249	0.000145856	0.000108146	9.40421e-05	0.000104645	7.47251e-05	8.9607e-05	0.000110676	0.000123178	0.000113114	0.000123198
PG(20:5/20:5)-H	PG	4.3643e-05	5.8736e-05	6.31715e-05	4.93479e-05	6.50772e-05	7.72796e-05	9.12066e-05	9.19087e-05	8.22784e-05	0.000169976	0.000104855	0.000339534	0.000339659	0.000473778	0.000375051	0.000167115	0.000202495	0.000253432
LPC(21:1)+HCOO	LPC	4.27721e-06	7.30742e-06	4.10743e-05	1.07746e-05	3.52558e-06	8.6514e-06	5.78994e-06	8.1858e-06	1.00944e-05	4.40136e-05	4.54256e-05	3.7406e-05	3.75433e-05	4.42789e-05	1.86653e-05	4.56408e-05	2.97682e-05	3.63259e-05
PE(20:5/20:4)-H	PE	0.00016678	0.00016835	0.000190568	0.000156843	0.00019107	0.000168706	0.000181621	0.000211493	0.000207653	0.000131327	0.000158161	0.000167389	0.000108914	0.000194108	0.000138208	0.000154358	0.000153349	0.000179921
PE(20:3/20:5)-H	PE	0.000404856	0.000260209	0.000399171	0.000348403	0.000530045	0.000361086	0.000471659	0.000372566	0.000332304	0.000210257	0.000282548	0.000285722	0.000287536	0.000297709	0.000293902	0.000280189	0.000402752	0.000358062
SM(d25:0+pO/18:1)+HCOO	SM	7.50116e-05	7.58316e-05	5.68705e-05	8.93815e-05	6.20756e-05	6.0758e-05	7.46744e-05	0.00010208	0.000151806	4.57903e-05	5.22989e-05	6.63891e-05	5.71335e-05	5.00296e-05	0.000108971	6.62352e-05	8.88564e-05	6.36383e-05
LPC(17:0)+HCOO	LPC	0.000491906	0.000578266	0.00151166	0.000689513	0.000302141	0.000494528	0.00038209	0.000545676	0.000507373	0.00146465	0.00159591	0.00154847	0.00135835	0.00106815	0.00062807	0.0012803	0.000725443	0.000920769
PE(18:0/18:2)-H	PE	0.00494305	0.00686505	0.00429298	0.00476315	0.00482496	0.00454193	0.00501036	0.00475384	0.00498088	0.0039387	0.00367375	0.00374681	0.00394768	0.0042742	0.00514071	0.00376879	0.00431606	0.00388405
CL(20:5/16:0/20:4/22:0)-H	CL	0.00013173	0.000127898	9.70595e-05	0.000103012	0.000129852	0.000122103	0.000120973	0.000116325	0.000106196	0.000104347	9.36639e-05	9.52997e-05	0.000100003	0.000155448	0.000125202	0.000115986	0.000138531	0.000130503
PC(17:1/15:0)+HCOO	PC	0.00375507	0.00381626	0.00370474	0.00360574	0.00351989	0.00366781	0.00337532	0.00322798	0.00279541	0.0044463	0.00554614	0.00399965	0.0058004	0.00421842	0.00528321	0.00559664	0.00522405	0.00406707
PC(16:0/18:3)+HCOO	PC	0.00138134	0.000875916	0.000769974	0.00103366	0.000915383	0.000824733	0.000747368	0.000628806	0.000611189	0.00135428	0.00141642	0.0013669	0.0015156	0.00143058	0.00146079	0.00153548	0.00150002	0.00147297
LPE(15:0)-H	LPE	0.000185346	0.000238975	0.000290948	0.000337492	0.000123328	0.000193371	0.000203257	0.000238074	0.000258883	0.000282705	0.000378281	0.000266225	0.000309549	0.000276602	0.000175417	0.000287374	0.000287416	0.000256708
PE(17:1/14:1)-H	PE	8.84424e-05	0.000112377	6.58165e-05	0.000151738	0.000136332	0.000129194	0.000154111	0.000183592	0.000112772	9.03668e-05	0.000171617	0.000132131	0.000149382	0.000122251	0.000159916	0.000215268	0.000161151	0.000132917
PG(18:0/18:1)-H	PG	0.00235459	0.00240414	0.00249748	0.00183013	0.00182597	0.00224557	0.00193721	0.00258523	0.00264338	0.00257278	0.00330586	0.00263428	0.0028838	0.00272284	0.00219971	0.00262471	0.00217311	0.00175545
PE(18:0e/19:1)-H	PE	0.00115592	0.00126566	0.00101267	0.0017271	0.00114169	0.00126036	0.00142871	0.00188886	0.00199231	0.00114335	0.00137109	0.00151996	0.00182433	0.00150558	0.00268652	0.00143238	0.00196278	0.00134688
PG(37:0)-H	PG	0.000416956	0.000396938	0.000369264	0.000549184	0.000437795	0.000396032	0.000447569	0.000389735	0.000357154	0.000397566	0.000500667	0.000607327	0.000507445	0.000514929	0.000588987	0.000529838	0.000581315	0.000534258
SM(d36:3)+CH3COO	SM	0.000139918	0.000150055	0.000141414	0.000231877	0.000172463	0.000187645	0.000185794	0.000214091	0.000242708	0.00014153	0.000177045	0.000169583	0.000228287	0.000216166	0.000270061	0.000199738	0.000227441	0.000193003
PE(18:0e/18:2)-H	PE	0.00884289	0.00891274	0.00763482	0.00964927	0.00846178	0.00868299	0.00748951	0.00809278	0.00831146	0.00721726	0.00592305	0.00842568	0.00934167	0.00961129	0.0120872	0.00801437	0.00958013	0.00825762
LPE(20:0)-H	LPE	2.23182e-05	2.37647e-05	2.66253e-05	5.08071e-05	2.18369e-05	2.19551e-05	2.02879e-05	2.45593e-05	3.36663e-05	2.33524e-05	4.63836e-05	3.84686e-05	5.01509e-05	2.9854e-05	6.79102e-05	3.70315e-05	3.9135e-05	1.95956e-05
PE(18:0p/17:0)-H	PE	5.94999e-05	5.0493e-05	5.04702e-05	0.000110529	8.33123e-05	7.92736e-05	8.07182e-05	8.60532e-05	0.000115961	6.11668e-05	6.09638e-05	9.24545e-05	0.000106751	7.52411e-05	0.000213988	7.63899e-05	0.000119408	8.17385e-05
PC(16:0/20:5)+HCOO	PC	0.0135345	0.013933	0.0129107	0.0118512	0.0131743	0.0132692	0.0112875	0.0112605	0.0102325	0.0136295	0.00924853	0.0109322	0.0131501	0.0125969	0.0125775	0.0103498	0.0116269	0.0126999
Cer(d17:1/26:0)+HCOO	Cer	6.68328e-05	0.000102968	6.65206e-05	6.3368e-05	5.92409e-05	4.9739e-05	5.42916e-05	5.84496e-05	5.27244e-05	5.4921e-05	5.49768e-05	6.50535e-05	5.60406e-05	5.81449e-05	6.88527e-05	9.51876e-05	4.53218e-05	4.81169e-05
PI(18:0/18:1)-H	PI	2.18413e-06	3.79803e-06	3.88422e-06	3.3505e-05	2.4869e-06	1.47606e-06	0	0	2.35756e-08	7.0363e-06	3.09559e-05	1.0314e-05	5.43059e-05	1.64921e-05	3.45181e-05	2.51718e-05	6.05485e-05	2.98163e-06
PE(17:0/22:6)-H	PE	0.000876769	0.000817658	0.000824686	0.000995772	0.000915924	0.000827738	0.00114141	0.00109989	0.000903764	0.000835667	0.000914831	0.000901121	0.000942199	0.000959315	0.000962277	0.000908363	0.00113131	0.000951742
PE(19:1/20:4)-H	PE	5.47684e-05	3.56901e-05	0.000102979	4.30468e-05	7.96503e-05	6.44411e-05	8.41654e-05	8.893e-05	6.04633e-05	2.94368e-05	2.50628e-05	3.73379e-05	2.15212e-05	1.51059e-05	2.06301e-05	2.06475e-05	3.43386e-05	4.66399e-05
Cer(d17:1/24:0+O)+HCOO	Cer	0.0046745	0.00486256	0.00459358	0.00398167	0.00420835	0.00410656	0.00392068	0.00418435	0.00424805	0.00467062	0.00562796	0.00522334	0.00580302	0.00527228	0.00550914	0.00522776	0.00525007	0.00466956
PS(20:0/20:5)-H	PS	0.0232679	0.0229057	0.0236349	0.0221109	0.0218891	0.0225102	0.0222093	0.0211441	0.0192318	0.0250452	0.0236619	0.0235291	0.0235548	0.0221901	0.0209257	0.0220613	0.0213402	0.02261
PC(18:0p/19:1)+HCOO	PC	0.00128482	0.00110415	0.00091341	0.001528	0.00139856	0.00152394	0.00158213	0.00119126	0.00131038	0.00110202	0.00135616	0.00152864	0.00182534	0.00165212	0.00341458	0.00180137	0.00242804	0.00186437
PI(18:1/18:2)-H	PI	0.000113478	0.000144176	7.77611e-05	0.000266647	0.00013496	0.000113302	0.000104627	8.49338e-05	0.000126624	0.000115178	0.000210555	0.000152483	0.000197165	0.000187706	0.000172725	0.0001987	0.000166207	0.000152032
CL(20:5/18:1/18:1/22:4)-H	CL	4.2629e-05	6.11225e-05	5.18028e-05	4.42894e-05	6.34041e-05	4.6114e-05	8.4877e-05	8.95255e-05	8.20093e-05	3.65017e-05	2.97445e-05	5.29103e-05	2.45556e-05	2.92081e-05	5.67824e-05	5.75112e-05	7.22485e-05	5.05656e-05
PE(18:0p/19:1)-H	PE	0.00224591	0.0022735	0.00181895	0.00343661	0.00302372	0.00284204	0.00403281	0.00428739	0.00484729	0.00142173	0.00161648	0.00216663	0.00264449	0.00285217	0.00405266	0.00273861	0.00360666	0.00280044
PA(37:6)-H	PA	0	2.46018e-05	5.55602e-06	0.000108755	0.000101679	4.23563e-05	0.000254594	0.000122853	5.81311e-05	2.92816e-05	9.84906e-06	5.173e-05	0.000105796	0.0001635	9.60312e-05	5.68486e-05	9.93338e-05	9.46169e-05
PC(20:5/20:4)+HCOO	PC	0.0105625	0.010901	0.0117859	0.0105412	0.0102157	0.0107955	0.00985235	0.00971392	0.00896067	0.0107659	0.0105919	0.0100889	0.010717	0.0102326	0.0094094	0.0101925	0.0100317	0.0108338
PC(18:0/20:3)+HCOO	PC	0.000912883	0.000684302	0.00092572	0.000785016	0.000834868	0.000870542	0.000613067	0.000659848	0.00073198	0.000979943	0.00102264	0.000900224	0.00103291	0.00100674	0.000806667	0.000998048	0.00103501	0.00121272
CL(20:5/18:1/20:0/22:4)-H	CL	0.000106699	0.000111584	0.000105155	9.3234e-05	0.000147336	0.000119626	0.000134432	0.000127757	0.000116571	9.76258e-05	6.85706e-05	0.000104375	0.000102748	8.45818e-05	0.0001585	9.77363e-05	0.000106186	9.71939e-05
Cer(d17:0/23:0)+HCOO	Cer	0.000183786	0.000128788	0.000160348	0.000139108	0.000171442	0.000173396	0.000187446	0.000182254	0.000214645	0.000137686	0.000112339	0.000146077	0.000122764	0.000173526	0.000182446	0.000155354	0.000116594	0.000123072
PS(16:0/20:5)-H	PS	0.00266406	0.00211775	0.00159907	0.00287762	0.00235409	0.00263626	0.00186887	0.00321637	0.00337024	0.00147062	0.00146867	0.00198965	0.00215392	0.00225338	0.00273327	0.00188596	0.00266621	0.00229553
Cer(d17:1/27:0)+HCOO	Cer	3.19848e-05	3.2989e-05	3.71012e-05	2.67002e-05	2.47556e-05	3.13128e-05	2.84122e-05	3.42473e-05	3.94867e-05	2.52718e-05	3.50829e-05	2.79815e-05	2.64205e-05	2.15001e-05	2.85735e-05	2.5453e-05	2.82056e-05	2.71801e-05
PE(20:5/23:0)-H	PE	1.90845e-05	2.21109e-05	2.43085e-05	2.99278e-05	2.13848e-05	2.67849e-05	2.78399e-05	2.82446e-05	4.20496e-05	2.11556e-05	1.50047e-05	1.98274e-05	3.01657e-05	3.14099e-05	2.40851e-05	1.94623e-05	2.48264e-05	1.96034e-05
PC(18:0/17:0)+HCOO	PC	0.00195815	0.00186137	0.00145262	0.00266792	0.00219218	0.00208076	0.0020709	0.00181163	0.00190565	0.00127658	0.00154008	0.00169516	0.00205787	0.00188348	0.0031803	0.00186687	0.0024848	0.0018588
PE(18:3/18:3)-H	PE	0.00020661	0.000440935	0.000312794	0.00075492	0.00126456	0.000775626	0.00180264	0.00100298	0.000918894	0.000550955	0.000347222	0.00121685	0.00160781	0.00211014	0.00190753	0.000953631	0.0015538	0.00119337
PE(42:7)-H	PE	2.60994e-05	7.01586e-05	0.000170525	0.000167033	3.85088e-05	3.62152e-05	8.92848e-09	3.43265e-06	1.08577e-05	0.00016938	0.000185502	0.00010414	0.000132092	9.61215e-05	7.23458e-05	0.000141044	9.68709e-05	0.00011131
Cer(d17:1+hO/22:0)+HCOO	Cer	0.00958479	0.00988081	0.00884161	0.00837737	0.00937786	0.00977531	0.00805078	0.00700747	0.0093542	0.00933664	0.0101691	0.0106472	0.0124802	0.0115916	0.0106611	0.00916331	0.0105895	0.0103562
PA(19:1/20:3)-H	PA	4.88803e-06	2.17048e-05	5.12538e-06	8.19621e-05	0.000120919	6.26505e-05	0.000158163	8.24046e-05	7.17774e-05	2.77012e-05	7.6681e-06	5.22996e-05	0.000166997	0.0002427	0.000189298	7.08079e-05	0.000131799	0.000114333
SM(d17:1/16:0)+HCOO	SM	0.000236113	0.000233806	0.000248098	0.000227118	0.000182157	0.000172741	0.000209236	0.000224213	0.000240925	0.000273529	0.000230684	0.00028034	0.000260896	0.000295579	0.000229529	0.000236073	0.000267045	0.00024845
PE(18:0p/17:1)-H	PE	0.00145635	0.00151925	0.00125743	0.00263965	0.00216823	0.00220796	0.00213019	0.00208107	0.00222178	0.00163841	0.00136454	0.00192546	0.00246088	0.00266116	0.00347785	0.00201817	0.00303077	0.00226832
Cer(d17:1/25:0+O)+HCOO	Cer	0.00037531	0.000411003	0.00042902	0.00032662	0.000327471	0.000346225	0.000396053	0.000381617	0.000414038	0.000391755	0.000465294	0.000469277	0.000393353	0.000427625	0.000460841	0.000454962	0.000470599	0.00050228
PS(20:5/18:2)-H	PS	8.05835e-05	7.46284e-05	5.69737e-05	6.3116e-05	6.44299e-05	6.20323e-05	5.40448e-05	7.54674e-05	6.71574e-05	3.91475e-05	3.74715e-05	7.88923e-05	4.51093e-05	5.64436e-05	5.1051e-05	3.94429e-05	4.41544e-05	5.05012e-05
PE(18:0e/18:3)-H	PE	0.000394395	0.000306864	0.000261766	0.000378196	0.000304614	0.000292928	0.000309655	0.000395765	0.000350766	0.000266479	0.00023133	0.000303468	0.000273873	0.000289476	0.000362017	0.000296046	0.000325324	0.000270621
PI(19:0/20:5)-H	PI	0.000393625	0.000408934	0.000252191	0.000620067	0.000471257	0.00051379	0.000705088	0.000183538	0.000531745	0.000209578	0.000327001	0.000302727	0.00048105	0.000358965	0.000613093	0.000402873	0.000612883	0.000384055
PS(17:1/20:5)-H	PS	8.79839e-05	7.70711e-05	5.6294e-05	8.77951e-05	7.04181e-05	8.35374e-05	0.000130037	0.000110543	0.000126168	6.23061e-05	4.60138e-05	7.16193e-05	0.000103424	0.00010919	9.76663e-05	4.85733e-05	6.8139e-05	0.000157196
PA(37:3)-H	PA	8.98942e-06	6.57628e-05	1.90624e-05	0.000154216	9.66027e-05	0.000127353	0.000284247	0.000137738	0.000127958	5.78242e-05	3.85282e-05	0.000225326	0.000251479	0.000303197	0.000336002	0.000100924	0.000289535	0.000166645
PC(18:0/18:0)+HCOO	PC	0.000430203	0.000408872	0.000294475	0.000735597	0.000482774	0.000523746	0.000549304	0.000418414	0.000417446	0.000257807	0.000316407	0.000380762	0.000464869	0.000385856	0.000871142	0.000429726	0.000608963	0.000357926
PE(17:0/20:4)-H	PE	0.00141797	0.00141601	0.00365409	0.00165708	0.00349853	0.00161392	0.00191731	0.00197348	0.00194059	0.00112514	0.0013506	0.00125849	0.00117961	0.00121014	0.00126673	0.0013032	0.00153146	0.00132516
LPC(19:0)+HCOO	LPC	2.33274e-05	1.98776e-05	5.37483e-05	8.28835e-05	1.0901e-05	1.52168e-05	1.57532e-05	2.25901e-05	2.04899e-05	3.76119e-05	5.0388e-05	4.87168e-05	4.58175e-05	3.49321e-05	2.81734e-05	3.90389e-05	2.33988e-05	3.06596e-05
PA(17:0/20:5)-H	PA	3.23404e-05	0.000127653	5.17608e-05	0.000365251	0.00041742	0.000257862	0.000492948	0.000308163	0.000258663	0.000130221	4.66066e-05	0.000280765	0.000359204	0.000597043	0.000599121	0.000244012	0.000357107	0.000280492
PC(14:0/20:4)+HCOO	PC	0.00109789	0.00219552	0.000985076	0.00126307	0.0010944	0.00106312	0.00122232	0.00106207	0.00105945	0.000567285	0.00117149	0.00114218	0.00100084	0.00106548	0.000906451	0.000478745	0.00110774	0.00114974
PC(17:0/18:1)+HCOO	PC	0.00541644	0.00518763	0.00621882	0.00436094	0.00468147	0.00464786	0.00532912	0.00620371	0.00550797	0.00539987	0.00491036	0.00545279	0.00555144	0.00508261	0.00504409	0.00521401	0.00582299	0.0058075
PC(17:1/20:4)+HCOO	PC	0.0207518	0.0195516	0.0201432	0.0256781	0.0183367	0.0307418	0.0320258	0.0313616	0.0282028	0.0107777	0.0181045	0.0214136	0.0267191	0.0226792	0.0241195	0.0244603	0.0260125	0.0269948
phSM(d33:5+pO)+HCOO	phSM	7.50098e-05	0.000178523	8.98109e-05	0.000498764	0.000541218	0.000337464	0.000677744	0.000356457	0.000263255	0.000168411	8.38383e-05	0.000310553	0.000468612	0.000670318	0.000656736	0.000294961	0.00044257	0.000375721
PE(18:2/23:0)-H	PE	3.74775e-05	4.12511e-05	4.57395e-05	6.74869e-05	5.63199e-05	6.75009e-05	4.30945e-05	6.68539e-05	6.17347e-05	2.99391e-05	3.54025e-05	4.47365e-05	4.90432e-05	5.13939e-05	7.48204e-05	5.83644e-05	6.80043e-05	4.91418e-05
PE(18:1/23:0)-H	PE	2.07456e-05	3.954e-05	1.71555e-05	6.74968e-05	3.71799e-05	2.85613e-05	2.44422e-05	3.86312e-05	5.44673e-05	1.66865e-05	2.10566e-05	1.77491e-05	3.21795e-05	3.2873e-05	4.9017e-05	6.27562e-05	4.20257e-05	2.08838e-05
PC(18:0/16:0)+HCOO	PC	0.000498626	0.000436811	0.00034233	0.000574028	0.000549352	0.000427502	0.000555502	0.00041999	0.000433429	0.000279345	0.000421917	0.000400666	0.000494297	0.000421919	0.000723734	0.000409598	0.000556006	0.000421617
PE(18:1/20:4)-H	PE	0.000685678	0.000682862	0.000697329	0.000823505	0.000631378	0.000672388	0.000975341	0.000994465	0.000869161	0.000702641	0.000857324	0.000679356	0.000848674	0.000721275	0.000534628	0.000911057	0.000838415	0.000796924
PA(39:6)-H	PA	0.000281405	0.000976192	0.000518368	0.00282102	0.00310646	0.00163103	0.00456727	0.00240663	0.00226587	0.000836589	0.000434317	0.00174099	0.00280634	0.00374381	0.00368675	0.00159739	0.00277721	0.00238259
PC(16:1/14:0)+HCOO	PC	0.000279297	0.000395	0.000221176	0.000136108	0.000362901	0.000241667	0.000293118	0.000232109	0.000216429	0.000341901	0.000311805	0.000401896	0.000386118	0.000384825	0.000311235	0.000306508	0.000280452	0.000315396
PC(18:4/18:3)+HCOO	PC	0.00101394	0.000139955	0.000144654	0.00079098	0.000186754	0.00125716	0.000135102	0.000759979	0.00125063	0.000774795	0.00068809	0.000704851	0.000709726	0.000672723	0.000608472	0.000764854	0.000834692	0.000727325
SM(d17:1/17:0)+HCOO	SM	0.000211068	0.000218018	0.000261852	0.000201134	0.000168825	0.000185122	0.00021155	0.000317216	0.000259953	0.00020591	0.000176187	0.000243525	0.000178992	0.000226049	0.000166799	0.000197366	0.000229681	0.000215547
Cer(d17:1/26:0+O)+HCOO	Cer	0.000172655	0.000166238	0.000135386	0.000133227	0.00012645	0.000122345	0.000146697	0.000614421	0.000155474	0.000135754	0.00016444	0.000783725	0.000176218	0.000139058	0.000154625	0.000189887	0.000231027	0.000768227
Cer(d17:0/22:0)+HCOO	Cer	0.000552645	0.000554775	0.000526292	0.00041864	0.000472858	0.000486068	0.000403668	0.000472483	0.000505562	0.000537073	0.000490293	0.000551731	0.000387878	0.000455324	0.000459465	0.000498421	0.000562451	0.000538598
PE(18:0/20:4)-H	PE	0.000584703	0.000648037	0.000590093	0.00071387	0.000622876	0.000573215	0.000609259	0.000613978	0.000803458	0.000527313	0.000529072	0.000648376	0.000638506	0.000687722	0.000787244	0.000665397	0.00076223	0.000696319
PC(17:1/19:1)+HCOO	PC	0.0069744	0.00526664	0.00361515	0.00648798	0.0232489	0.0076133	0.00314088	0.00323508	0.0222368	0.00602216	0.00643973	0.00609346	0.00638238	0.00592028	0.00495436	0.00585915	0.00549295	0.0139249
PC(18:0/18:1)+HCOO	PC	0.00583815	0.00565025	0.00599914	0.00444192	0.00458796	0.00495974	0.00544014	0.00633247	0.00419957	0.00611789	0.00374648	0.00562353	0.00556387	0.00599604	0.00493452	0.00384127	0.00539286	0.00401172
PC(12:0/20:5)+HCOO	PC	7.20936e-05	8.90018e-05	8.33916e-05	5.80374e-05	5.8742e-05	6.16417e-05	5.09196e-05	6.24405e-05	5.8351e-05	0.000138117	0.000155481	4.26586e-05	7.17365e-05	4.62344e-05	3.11792e-05	5.06402e-05	6.28609e-05	3.86035e-05
PA(42:6)-H	PA	0.000625107	0.000602253	0.000544337	0.000180376	0.000546562	0.00101358	0.000155747	0.000440711	0.000328292	0.000520337	0.000650024	0.000449957	0.000590405	0.00047863	0.000436179	0.000698145	0.000575195	0.000669189
PC(17:1/17:0)+HCOO	PC	0.00660268	0.00929332	0.00954006	0.00787368	0.00819879	0.00854699	0.0054647	0.00892309	0.00872165	0.00760268	0.010488	0.0103335	0.00849757	0.0106551	0.010079	0.0104616	0.0107594	0.0105005
PE(18:1p/20:5)-H	PE	0.000127185	0.000121672	0.00018579	0.00016024	0.0001146	0.000100881	8.77758e-05	9.25849e-05	9.9647e-05	0.000143164	0.000130141	0.00010793	0.000111065	9.8267e-05	7.7738e-05	8.72854e-05	7.93124e-05	7.03804e-05
PC(17:0/18:3)+HCOO	PC	0.00385396	0.00431406	0.00446628	0.0040732	0.0037337	0.00386226	0.00346486	0.00366019	0.00310894	0.00451053	0.00461389	0.00406655	0.00410617	0.00411865	0.00379087	0.00448791	0.00401798	0.00427114
PE(18:2/21:0)-H	PE	0.000118124	0.000142829	9.76563e-05	0.000148109	0.000147727	0.000147247	0.000257765	0.000213728	0.000208367	0.000121932	0.000115249	0.000164317	0.000178932	0.000121809	0.00021838	0.000155776	0.000218957	0.00015889
PA(39:5)-H	PA	6.6457e-05	0.00014468	6.95585e-05	0.000394677	0.000474919	0.000279216	0.000576734	0.00030678	0.000286669	0.000139117	4.09193e-05	0.000238133	0.000425818	0.000515374	0.000532349	0.000212452	0.000367084	0.000338162
PE(18:1/18:1)-H	PE	1.13998e-05	1.26723e-05	0.000142235	1.37119e-05	1.21082e-05	1.72589e-05	1.6941e-05	2.62535e-05	3.00715e-05	1.524e-05	2.46522e-05	2.56962e-05	4.82114e-05	1.36744e-05	7.82149e-06	3.69779e-05	2.30309e-05	1.09452e-05
PE(18:0e/18:4)-H	PE	0.000425104	0.00126213	0.000131524	0.00012492	8.29186e-05	0.000860715	0.000645621	0.000682722	0.00060065	0.000922036	0.000757527	0.00086351	0.000878207	0.000683015	0.000723341	0.000638397	0.000748398	0.000845008
PC(16:1/18:2)+HCOO	PC	0.00184305	0.00230329	0.00181932	0.00181475	0.00174006	0.00188927	0.0015424	0.00155798	0.00148734	0.00220063	0.00212937	0.00198111	0.00189406	0.00186839	0.00158809	0.00213879	0.00208478	0.00204971
CL(17:1/22:6/20:4/20:3)-H	CL	0.000405955	0.000288261	0.00031603	0.000423693	0.000313992	0.000325118	0.000425346	0.000655722	0.000541484	0.000297813	0.000248937	0.00037057	0.000320986	0.000459987	0.000332812	0.000389861	0.000537708	0.000423141
phSM(d37:5+pO)+HCOO	phSM	0.00133907	0.00125442	0.00254279	0.00250675	0.00132103	0.00138553	0.00223729	0.00145111	0.00249824	0.00210553	0.00192074	0.00194213	0.00252353	0.00216397	0.00208093	0.00232109	0.00228513	0.00237783
CL(18:3/20:3/20:4/20:4)-H	CL	0.000866683	0.00060617	0.000681577	0.00092426	0.000992523	0.000986185	0.00114274	0.00126623	0.0012279	0.000766193	0.000684882	0.000874882	0.000885363	0.000826382	0.00111131	0.000899013	0.00112016	0.00142863
PE(18:0/17:0)-H	PE	2.96717e-05	3.34328e-05	2.02717e-05	5.39697e-05	3.12909e-05	3.2886e-05	3.47523e-05	3.76893e-05	3.41629e-05	1.59011e-05	2.31878e-05	3.33471e-05	5.53228e-05	2.2514e-05	8.54487e-05	3.38396e-05	7.06645e-05	2.81776e-05
PE(17:1/18:0)-H	PE	0.00228049	0.00262887	0.00167426	0.00308356	0.00282615	0.00241399	0.00267832	0.00276939	0.00285122	0.00180803	0.00219735	0.00205681	0.00277311	0.00264461	0.00325337	0.00247992	0.00297569	0.00232795
PE(16:0/20:4)-H	PE	0.00219066	0.00153034	0.00122291	0.00233798	0.00402606	0.00148576	0.0025716	0.00217254	0.00216797	0.00169185	0.0020266	0.00175163	0.001773	0.00195571	0.00208157	0.00169689	0.00172344	0.0018262
PC(17:0/21:0)+HCOO	PC	5.03211e-05	4.9848e-05	3.86749e-05	7.37092e-05	4.55358e-05	4.92796e-05	6.45876e-05	5.72907e-05	8.03208e-05	3.34364e-05	4.42386e-05	5.08743e-05	5.708e-05	4.88446e-05	7.85939e-05	5.96234e-05	6.09374e-05	5.21702e-05
PE(18:0/18:1)-H	PE	0.00442237	0.00456178	0.00347163	0.00739315	0.00479964	0.00437354	0.00477447	0.00469182	0.00551513	0.00450661	0.00300783	0.00408992	0.0049361	0.00445325	0.00881069	0.00604995	0.00558078	0.00448569
CL(24:1/16:0/16:0/16:0)-H	CL	3.17989e-05	2.35444e-05	1.57501e-05	3.39209e-05	2.53517e-05	1.58572e-05	1.99303e-05	2.57331e-05	2.86273e-05	1.91551e-05	3.12498e-05	2.96459e-05	3.62613e-05	3.04036e-05	3.16874e-05	3.47415e-05	2.82713e-05	2.39105e-05
PE(19:0/20:5)-H	PE	0.000647108	0.000553927	0.000679297	0.000757919	0.000610965	0.00063419	0.000897159	0.000912332	0.000833119	0.000635779	0.000703046	0.000610561	0.000647051	0.000718033	0.000767396	0.000864187	0.00085891	0.00080245
Cer(d17:1/22:0)-H	Cer	6.28695e-05	5.93945e-05	8.61934e-05	5.62045e-05	6.50169e-05	5.21607e-05	4.93929e-05	4.97529e-05	7.41297e-05	9.64162e-05	4.3216e-05	3.84124e-05	6.21037e-05	5.9255e-05	7.53904e-05	1.90263e-05	5.0289e-05	4.30342e-05
CL(81:10)-H	CL	5.8068e-05	0.000110695	0.000116672	8.54335e-05	7.46346e-05	0.000126179	0.000104653	0.000175758	0.000108481	0.000113608	0.000144561	6.75733e-05	0.000108608	0.000141921	0.000119775	0.000127516	0.000197494	0.000177083
CL(18:4/20:4/18:2/20:4)-H	CL	7.47845e-05	5.2944e-05	6.95318e-05	0.000101487	9.33968e-05	8.81777e-05	0.000118096	0.000119046	0.000134484	6.51522e-05	7.42301e-05	6.78992e-05	6.79206e-05	9.45257e-05	5.72514e-05	0.000118312	0.000102926	0.000134441
PE(19:1/20:5)-H	PE	0.00113689	0.00105223	0.00110077	0.00105662	0.00100699	0.00106196	0.00143871	0.00147493	0.00142876	0.0009552	0.00123049	0.000976719	0.00110875	0.00109721	0.00100756	0.0011293	0.00111555	0.00114231
PC(17:1/18:3)+HCOO	PC	0.00732419	0.00310681	0.00351193	0.00654701	0.00652969	0.00639686	0.00308011	0.00645241	0.00520894	0.0042223	0.00404134	0.00388264	0.00405209	0.00381853	0.0038258	0.00355302	0.00368537	0.00346064
PE(19:0/18:1)-H	PE	0.00021842	0.000209175	0.0001797	0.000266571	0.000218877	0.000214637	0.000350856	0.000312314	0.000368658	0.000192095	0.000193546	0.000206077	0.000226229	0.000233086	0.000295758	0.000239654	0.000279135	0.000282903
PC(14:0/18:3)+HCOO	PC	0.000182306	0.000200638	0.000551895	0.000238254	0.000190379	0.00022197	0.000180848	0.000168478	0.000152153	0.000254444	0.000309609	0.000217105	0.000249448	0.00024012	0.000202359	0.000258203	0.000233043	0.000253854
CL(20:5/18:0/18:0/22:4)-H	CL	0.000119033	0.000142429	0.000111464	0.000130667	0.000137714	0.000140609	0.000110704	0.000122723	0.00012611	0.000108498	0.000125414	0.000159873	0.000127374	0.000152036	0.000176678	0.000129265	0.000163941	0.000176292
PE(20:0p/18:2)-H	PE	0.00017386	0.000184992	0.000199456	0.000207821	0.000150006	0.000156259	0.000238461	0.000238752	0.000257743	0.000187559	0.000188289	0.000191214	0.000213881	0.00025714	0.000279939	0.000237129	0.000288047	0.000308883
PC(18:4/18:4)+HCOO	PC	0.000185026	0.000203731	0.00018799	0.000295774	0.000242676	6.47602e-05	0.000256608	0.000218879	4.74928e-05	0.000156775	0.000154074	0.000234795	0.000149995	0.000130852	0.000103992	0.000148434	0.000121447	0.000234796
PE(22:0/20:4)-H	PE	4.32766e-05	4.38317e-05	4.71506e-05	6.00146e-05	5.93388e-05	6.3373e-05	4.94099e-05	6.17922e-05	6.91335e-05	4.48346e-05	6.84977e-05	3.28685e-05	6.02351e-05	6.7172e-05	4.67287e-05	6.84094e-05	5.82434e-05	4.6531e-05
PE(19:1/15:0)-H	PE	0.00822618	0.000947177	0.0066125	0.00912887	0.00829211	0.00794039	0.00906436	0.00117647	0.00925903	0.00534102	0.00610675	0.00678893	0.00766309	0.00725843	0.00891832	0.00676598	0.00797592	0.00699842
PI(18:0/20:4)-H	PI	0.000230792	0.000394147	0.000240305	0.00068661	0.000273467	0.00037108	0.000436381	0.000526248	0.000490686	0.000224411	0.000398953	0.000315747	0.000673197	0.000423228	0.000787957	0.000416494	0.000626637	0.000394268
PE(18:0/20:5)-H	PE	0.0116057	0.0112764	0.0106054	0.012227	0.0117539	0.0127524	0.011217	0.0120459	0.012153	0.0105755	0.0113402	0.0120591	0.0127978	0.0135291	0.0146369	0.0123058	0.0136789	0.0137082
LPC(20:4)+HCOO	LPC	0.000120435	0.000177595	0.000201668	0.000152672	0.000105803	0.000151502	0.00012084	0.000147545	0.000113211	0.00016113	0.000133842	0.000182479	0.000141877	0.000114254	8.28054e-05	0.000119284	0.000135374	0.000128176
PE(18:0e/15:0)-H	PE	0.000136473	0.000134631	0.000103832	0.000221135	0.000143131	0.000140875	0.000155186	0.000128428	0.000228074	0.000123447	0.000119701	0.000140826	0.000222667	0.000160883	0.000290955	0.000134245	0.000251883	0.000128559
PE(19:1/18:1)-H	PE	0.00367078	0.00383942	0.00323874	0.00484383	0.00417292	0.0040169	0.00484342	0.00583686	0.0059538	0.00322388	0.00365657	0.00370068	0.00384498	0.00376546	0.00445419	0.0037875	0.00421715	0.00384815
PE(17:1/17:0)-H	PE	0.00227214	0.00217274	0.00182826	0.00294561	0.00250321	0.00249522	0.00269995	0.00254029	0.00284076	0.00191691	0.00224962	0.00222213	0.00277531	0.00264269	0.00326992	0.00252925	0.00287408	0.00255562
PE(18:0e/18:1)-H	PE	0.00961702	0.00979377	0.00743645	0.0126204	0.00959242	0.00908048	0.00958959	0.0104488	0.0116127	0.00767838	0.00895622	0.0096168	0.0117505	0.00985319	0.0168067	0.0101675	0.0109017	0.00804224
CL(76:9)-H	CL	1.91785e-07	0.000115116	9.98965e-05	9.83903e-05	2.92713e-07	0.000117416	0.000155865	0.000153452	0.000156641	6.87952e-05	7.39148e-05	9.23375e-05	9.68008e-05	0.000111987	0.000142394	0.000108141	0.000146501	0.000139044
PI(19:1/20:5)-H	PI	0.000602812	0.000596104	0.00047169	0.000790286	0.000490599	0.000625607	0.000902849	0.000829379	0.00101399	0.000235167	0.00134282	0.000283887	0.00152292	0.000422496	0.0018878	0.000324953	0.00040618	0.000299835
CL(18:2/18:1/18:1/22:0)-H	CL	0.000223768	5.59221e-05	0.000163488	0.000198788	0.000187136	3.57806e-05	0.000196509	0.000224742	0.000158845	9.71675e-05	0.000124182	0.000195949	0.000124281	0.000157015	0.000124038	0.000117269	0.000132575	0.000143143
PE(22:0/20:3)-H	PE	4.51657e-05	4.09722e-05	4.06269e-05	7.28929e-05	4.70949e-05	4.54234e-05	4.1887e-05	5.69493e-05	5.83113e-05	3.39476e-05	5.24755e-05	3.76189e-05	5.73389e-05	5.73664e-05	7.31919e-05	5.16751e-05	5.66684e-05	4.74961e-05
Cer(d17:1/23:0+O)+HCOO	Cer	0.00312151	0.00292329	0.00306968	0.00260388	0.00299905	0.00284468	0.00285721	0.00328868	0.0033849	0.00295558	0.00308181	0.00305071	0.0037388	0.00354764	0.00344141	0.00300651	0.00308839	0.0029369
PE(18:0p/15:0)-H	PE	0.0003762	0.000486754	0.000391294	0.000656545	0.00056365	0.000529654	0.000527926	0.000573181	0.000694781	0.000387413	0.000344375	0.000548535	0.000679278	0.000539187	0.00113085	0.000519926	0.000828916	0.000546348
PS(17:0/20:4)-H	PS	0.000480659	0.000531929	0.000297621	0.000480929	0.000482969	0.000596808	0.000609487	0.000531313	0.000768071	0.000426477	0.000363637	0.000496591	0.000683062	0.000631316	0.000765584	0.000482689	0.000625128	0.000605748
PE(18:0/15:0)-H	PE	0.000221169	0.000231359	0.000159736	0.000325375	0.000248603	0.0001942	0.000237016	0.000242579	0.000292298	0.000185159	0.000193833	0.000228128	0.00029815	0.000209617	0.000461935	0.000229371	0.000358073	0.000223292
CL(20:5/18:0/18:1/20:0)-H	CL	5.16105e-05	0.000158019	2.74312e-05	0.00010867	0.000174237	5.01632e-05	0.000117549	4.40788e-05	0.000131284	6.75342e-05	6.24342e-05	9.92219e-05	0.000104483	8.67962e-05	0.000130942	0.000140847	0.000128249	9.44496e-05
PC(20:5/22:5)+HCOO	PC	5.34491e-05	4.11297e-05	6.51693e-05	4.54817e-05	6.40601e-05	5.79859e-05	4.56672e-05	3.95009e-05	3.46369e-05	5.9406e-05	5.67883e-05	4.30077e-05	3.57172e-05	5.01714e-05	5.40225e-05	6.19182e-05	5.79633e-05	6.52079e-05
PE(20:0/18:1)-H	PE	0.000378558	0.000405973	0.000322602	0.000663343	0.00050637	0.000464612	0.00045079	0.000519743	0.000602952	0.000287223	0.000416908	0.000403847	0.000563402	0.00042139	0.000725534	0.000446806	0.000644756	0.000436331
PE(18:1/21:0)-H	PE	0.000292937	0.00028686	0.000242673	0.000545807	0.000376892	0.000350117	0.000414788	0.000456141	0.000618995	0.000223895	0.000294718	0.000304225	0.000415024	0.000375449	0.000676169	0.000370219	0.000453067	0.00033095
