# Supplementary material for: Neurohormonal signaling via a sulfotransferase antagonizes insulin-like signaling to regulate a Caenorhabditis elegans stress response
Source: Nat Commun. 2018 Dec 4;9:5152. doi: 10.1038/s41467-018-07640-w (PMC6279808; doi:10.1038/s41467-018-07640-w)
Supplement: Supplementary file 6 — Source Data [file 41467_2018_7640_MOESM6_ESM.xlsx]

## Sheet: Fig. 1
	Fig. 1b
				hatched at 500 mM NaCl	arrested at 500 mM NaCl
	2016-03-01	N2		0	100	0	*stopped counting at 100 because ALL animals on plate were arrested
		N2		0	100	0
		N2		0	100	0
		gk266317		156	240	39.3939
		gk266317		95	178	34.7985
		gk266317		111	219	33.6364
		fc73		72	155	31.7181
		fc73		21	84	20
		fc73		33	141	18.9655
		tm1117		22	115	16.0584
		tm1117		21	94	18.2609
		tm1117		18	123	12.766
		gk747222		43	80	34.9593
		gk747222		42	124	25.3012
		gk747222		34	97	25.9542
		gk876992		71	186	27.6265
		gk876992		41	111	26.9737
		gk876992		23	99	18.8525
		gk319712		78	64	54.9296
		gk319712		45	71	38.7931
		gk319712		99	51	66
	2016-03-28	N2		0	100	0	* Placed 100 animals on plate and counted how many hatched.
		N2		0	100	0
		N2		0	100	0
		n5888		14	86	14
		n5888		58	42	58
		n5888		38	62	38
	Fig. 1d
		wild-type	1 cell (0 div)	2 cells (1 div)	3-4 cells (2 div)	5-8 cells (3 div)	9+ cells (4 div)
		wild-type	24
		wild-type	90
		wild-type	354
		wild-type	120
		wild-type	118
		daf-16	1 cell (0 div)	2 cells (1 div)	3-4 cells (2 div)	5-8 cells (3 div)	9+ cells (4 div)
		daf-16	97	2					2.06186
		daf-16	211	4	7	2			6.16114
		daf-16	205	15	5	17	1		18.5366
		daf-16	36	1	4				13.8889
		daf-16	272	12	4	15			11.3971
		ssu-1	1 cell (0 div)	2 cells (1 div)	3-4 cells (2 div)	5-8 cells (3 div)	9+ cells (4 div)
		ssu-1	142
		ssu-1	44
		ssu-1	71
		ssu-1	141
		ssu-1	56

## Sheet: Fig. 2
	Fig. 2e		hatched	arrested	percent failing to arrest	average percent failing to arrest	standard deviation
		wild-type	0	100	0	0	0
		wild-type	0	100	0	0
		wild-type	0	100	0	0
		n6217	106	80	56.9892	41.5208	22.5676
		n6217	120	111	51.9481
		n6217	20	108	15.625
		n6242	56	98	36.3636	31.0107	5.23636
		n6242	20	45	30.7692
		n6242	36	103	25.8993
		n6219	60	100	37.5	17.7815	17.414
		n6219	17	133	11.3333
		n6219	6	127	4.51128
		n6231	51	186	21.519	16.8026	6.89545
		n6231	36	144	20
		n6231	16	164	8.88889
		n6228	10	101	9.00901	6.19755	3.46563
		n6228	3	126	2.32558
		n6228	9	115	7.25806
	Fig. 2g	Quantification of animals expressing sod-5::GFP
				sod-5::GFP ON	sod-5::GFP OFF
			wild-type	0	91
			pASJ::ssu-1 overexpression	50	6
			nhr-1; pASJ::ssu-1 overexpression	0	78

## Sheet: Fig. 3
	Fig. 3d and 3e
				hatched 300 mM NaCl	arrested 300 mM NaCl		hatched 500 mM NaCl	arrested 500 mM NaCl
			N2	200	0		0	200
			N2	200	0		1	186
			N2	200	0		4	211
			N2				5	132
			daf-2	0	200		0	200
			daf-2	0	200		0	200
			daf-2	0	200		0	200
			ssu-1	200	0		68	72
			ssu-1	200	0		75	81
			ssu-1	200	0		98	117
			daf-2; ssu-1	200	0		98	86
			daf-2; ssu-1	200	0		132	91
			daf-2; ssu-1	200	0		157	176
			nhr-1	100	0		12	53
			nhr-1	100	0		15	74
			nhr-1	100	0		34	102
			daf-2; nhr-1	71	35		0	100
			daf-2; nhr-1	78	27		0	100
			daf-2; nhr-1	86	19		0	100

## Sheet: Fig. 4
	Fig. 4d		developing	arrested/dead
		Ethanol	100	0
		Ethanol	100	0
		Ethanol	100	0
		Mixed LPCs from egg yolk	0	477
		Mixed LPCs from egg yolk	0	53
		Mixed LPCs from egg yolk	0	78
		LPC 18:0	1	45
		LPC 18:0	8	130
		LPC 18:0	1	110
		LPC 18:1	100	0
		LPC 18:1	100	0
		LPC 18:1	100	0
